# Supplementary material for: Cost efficiency versus energy utilization in green ammonia production from intermittent renewable energy
Source: Nat Chem Eng. 2025 Apr 18;2(4):261–72. doi: 10.1038/s44286-025-00207-9 (PMC12018267; doi:10.1038/s44286-025-00207-9)
Supplement: Supplementary file 2 — Statistical source data. [file 44286_2025_207_MOESM2_ESM.xlsx]

## Sheet: Figure 1a
Location (Lat_Lon)	LCOA ( $ per tonne)
35.500_-0.500	1848.42
35.500_-1.000	1805.47
35.500_-5.500	3146.28
35.500_-6.000	2079.09
35.500_0.000_	1990.87
35.500_0.500_	1852.97
35.500_1.000_	2147.29
35.500_1.500_	2057.48
35.500_10.000	1722.62
35.500_10.500	1819.01
35.500_11.000	1894.75
35.500_2.000_	1798.4
35.500_2.500_	1748.53
35.500_24.000	2872.19
35.500_3.000_	1707.81
35.500_3.500_	1701.76
35.500_36.000	2417.43
35.500_36.500	2551.93
35.500_37.000	2327.08
35.500_37.500	2381.88
35.500_38.000	2269.65
35.500_38.500	2326
35.500_39.000	2181.33
35.500_39.500	2263.47
35.500_4.000_	1598.74
35.500_4.500_	1753.52
35.500_40.000	2152.48
35.500_5.000_	1685.27
35.500_5.500_	1761.62
35.500_6.000_	1853.94
35.500_6.500_	1892.95
35.500_7.000_	2128.09
35.500_7.500_	1819.15
35.500_8.000_	1842.28
35.500_8.500_	1748.82
35.500_9.000_	1664.31
35.500_9.500_	1700.33
36.000_0.500_	1971.64
36.000_1.000_	2089.85
36.000_1.500_	2454.09
36.000_10.000	1864.83
36.000_10.500	1946.78
36.000_2.000_	2329.86
36.000_2.500_	2186.18
36.000_3.000_	2200.48
36.000_3.500_	1810.47
36.000_36.000	2619.3
36.000_36.500	2578.79
36.000_37.000	2517.97
36.000_37.500	2326.53
36.000_38.000	2322.53
36.000_38.500	2253.99
36.000_39.000	2323.95
36.000_39.500	2223.91
36.000_4.000_	2007.72
36.000_4.500_	1863.89
36.000_40.000	2265.94
36.000_5.000_	1970.06
36.000_5.500_	1904.94
36.000_6.000_	2032.52
36.000_6.500_	1944.57
36.000_7.000_	1920.4
36.000_7.500_	1918.94
36.000_8.000_	1937.04
36.000_8.500_	2030.6
36.000_9.000_	2133.88
36.000_9.500_	2521.12
36.500_-5.000	2041.24
36.500_-5.500	2330.07
36.500_-6.000	2060.2
36.500_1.500_	2558.8
36.500_10.000	2181.64
36.500_10.500	2064.3
36.500_2.000_	2526.97
36.500_2.500_	2219.44
36.500_29.500	2316.66
36.500_3.000_	2522.91
36.500_3.500_	3010
36.500_30.000	2331.72
36.500_30.500	2397.25
36.500_32.500	3541.73
36.500_33.000	2479.53
36.500_33.500	2231.31
36.500_34.000	2090.18
36.500_36.500	2661.01
36.500_37.000	2555.55
36.500_37.500	2406.7
36.500_38.000	2367.14
36.500_38.500	2367.53
36.500_39.000	2311.51
36.500_39.500	2438.01
36.500_4.000_	2467.17
36.500_4.500_	2375.4
36.500_40.000	2403.29
36.500_5.000_	2581.15
36.500_5.500_	2417.38
36.500_6.000_	2254.55
36.500_6.500_	2226.93
36.500_7.000_	2315.7
36.500_7.500_	2292.62
36.500_8.000_	2696.49
36.500_8.500_	2180.78
36.500_9.000_	2391.68
36.500_9.500_	2274.82
37.000_-2.000	1814.32
37.000_-2.500	1783.04
37.000_-3.000	2132.63
37.000_-3.500	1955.55
37.000_-4.000	2204.71
37.000_-4.500	2115.1
37.000_-5.000	2033.38
37.000_-5.500	2131.28
37.000_-6.000	1937.91
37.000_-6.500	1901.08
37.000_10.000	2336.79
37.000_11.000	2333.35
37.000_14.500	2277.57
37.000_15.000	2370.14
37.000_22.500	2346.38
37.000_23.000	3291.38
37.000_25.500	2627.79
37.000_27.000	3590.47
37.000_27.500	2504.74
37.000_28.500	2503.21
37.000_29.000	2610.51
37.000_29.500	2594.34
37.000_30.000	2131.95
37.000_30.500	2374.53
37.000_31.000	2271.04
37.000_31.500	2444.74
37.000_32.000	3986.72
37.000_32.500	2872.06
37.000_33.000	2470.53
37.000_33.500	2916.29
37.000_34.000	2901.02
37.000_34.500	2370.7
37.000_35.000	2229.08
37.000_35.500	2204.25
37.000_36.000	2332.95
37.000_36.500	3111.35
37.000_37.000	2726.16
37.000_37.500	2465.3
37.000_38.000	2411.7
37.000_38.500	2405.31
37.000_39.000	2418.64
37.000_39.500	2329.97
37.000_40.000	2371.56
37.000_6.500_	2648.8
37.000_7.500_	2817.54
37.000_9.000_	2709.97
37.000_9.500_	2354.1
37.500_-1.500	1906.69
37.500_-2.000	1769.17
37.500_-2.500	1927.39
37.500_-3.000	1935.78
37.500_-3.500	1905.8
37.500_-4.000	2334.63
37.500_-4.500	2105.42
37.500_-5.000	1940.42
37.500_-5.500	1939.6
37.500_-6.000	1896.86
37.500_-6.500	1933.28
37.500_-7.000	2034.93
37.500_-7.500	2197.24
37.500_-8.000	2140.23
37.500_-8.500	2417.64
37.500_13.500	2743.49
37.500_14.000	2453.2
37.500_14.500	2230.92
37.500_15.000	2325.39
37.500_22.000	2770.72
37.500_22.500	2653.69
37.500_23.000	2552.58
37.500_28.000	2770.92
37.500_28.500	2762.85
37.500_29.000	2214.15
37.500_29.500	2499.17
37.500_30.000	2262.18
37.500_30.500	2229.45
37.500_31.000	2443.8
37.500_31.500	2739.77
37.500_32.000	2687.92
37.500_32.500	2591.34
37.500_33.000	2670.39
37.500_33.500	2644.19
37.500_34.000	2848.61
37.500_34.500	3808.83
37.500_35.000	2704.51
37.500_35.500	2574.52
37.500_36.000	2151.78
37.500_36.500	3994.48
37.500_37.000	2596.32
37.500_37.500	2549.89
37.500_38.000	2512.4
37.500_38.500	2482.55
37.500_39.000	2525.54
37.500_39.500	2580.68
37.500_40.000	2588.61
38.000_-1.000	1846.22
38.000_-1.500	2117.54
38.000_-2.000	1720.75
38.000_-2.500	1802.6
38.000_-3.000	2478.83
38.000_-3.500	1993.83
38.000_-4.000	2028.11
38.000_-4.500	2017.55
38.000_-5.000	2178.35
38.000_-5.500	2139.52
38.000_-6.000	2210.01
38.000_-6.500	2118.42
38.000_-7.000	2334.52
38.000_-7.500	2180.35
38.000_-8.000	2151.3
38.000_-8.500	2293.38
38.000_13.000	2576.51
38.000_13.500	2783.27
38.000_14.000	2927.7
38.000_14.500	3457.14
38.000_15.000	3370.88
38.000_16.000	2613.93
38.000_21.500	2711.38
38.000_22.000	2822
38.000_22.500	3005.67
38.000_23.000	2448.36
38.000_23.500	2593.93
38.000_24.000	2629.39
38.000_24.500	3066.95
38.000_27.500	2680.38
38.000_28.000	2968.73
38.000_28.500	2712.68
38.000_29.000	2264.64
38.000_29.500	2400.73
38.000_30.000	2268.93
38.000_30.500	2373.3
38.000_31.000	2848.3
38.000_31.500	2596.46
38.000_32.000	2652.07
38.000_32.500	2476.52
38.000_33.000	2613.33
38.000_33.500	2770.05
38.000_34.000	2679.23
38.000_34.500	2721.16
38.000_35.000	2914.49
38.000_35.500	2706.94
38.000_36.000	3030.3
38.000_36.500	3197.89
38.000_37.000	3333.02
38.000_37.500	3112.46
38.000_38.000	3461.38
38.000_38.500	2739.92
38.000_39.000	2635.45
38.000_39.500	2803.12
38.000_40.000	2767.33
38.500_-0.500	1910.87
38.500_-1.000	2023.06
38.500_-1.500	1722.54
38.500_-2.000	1800.04
38.500_-2.500	4539.36
38.500_-3.000	2273.31
38.500_-3.500	2213.04
38.500_-4.000	2243.68
38.500_-4.500	2503.04
38.500_-5.000	2152.4
38.500_-5.500	2128.74
38.500_-6.000	2166.17
38.500_-6.500	2147.69
38.500_-7.000	2293.39
38.500_-7.500	2244.12
38.500_-8.000	2254.27
38.500_-8.500	2309.6
38.500_-9.000	2510.23
38.500_16.000	2742.53
38.500_16.500	2552.26
38.500_21.500	2975.97
38.500_22.000	3423.91
38.500_22.500	2538.31
38.500_23.000	2909.07
38.500_24.000	4158.12
38.500_26.000	3258.95
38.500_26.500	2737.52
38.500_27.000	2499.55
38.500_27.500	3463.46
38.500_28.000	2722.86
38.500_28.500	2695.15
38.500_29.000	2380.82
38.500_29.500	2272.87
38.500_30.000	2456.1
38.500_30.500	2762.07
38.500_31.000	3167.02
38.500_31.500	2780.63
38.500_32.000	2656.76
38.500_32.500	2789.92
38.500_33.000	2796.76
38.500_33.500	2553.36
38.500_34.000	2717.7
38.500_34.500	2997.45
38.500_35.000	2784.99
38.500_35.500	2971.61
38.500_36.000	3033.2
38.500_36.500	3275.15
38.500_37.000	2936.04
38.500_37.500	3079.06
38.500_38.000	2764.55
38.500_38.500	2769.52
38.500_39.000	3145.17
38.500_39.500	3204.81
38.500_40.000	2861.42
39.000_-0.500	1982.92
39.000_-1.000	2006.14
39.000_-1.500	2029.15
39.000_-2.000	1911.81
39.000_-2.500	2060.42
39.000_-3.000	2151.61
39.000_-3.500	2085.87
39.000_-4.000	2212.02
39.000_-4.500	2322.05
39.000_-5.000	2445.1
39.000_-5.500	2261.69
39.000_-6.000	2256.93
39.000_-6.500	2282.29
39.000_-7.000	2226.15
39.000_-7.500	2307.69
39.000_-8.000	2341.47
39.000_-8.500	2426.68
39.000_-9.000	2516.21
39.000_1.500_	2185.24
39.000_16.500	2694.41
39.000_17.000	2444.61
39.000_21.500	2742.75
39.000_22.000	3426.08
39.000_22.500	2703.73
39.000_23.000	3099.47
39.000_26.500	2758.26
39.000_27.000	2525.95
39.000_27.500	2678.65
39.000_28.000	2866.78
39.000_28.500	2417.46
39.000_29.000	2497.06
39.000_29.500	2551.36
39.000_30.000	2906.09
39.000_30.500	2751.06
39.000_31.000	2898.69
39.000_31.500	2805.12
39.000_32.000	2847.56
39.000_32.500	2910.88
39.000_33.000	2621.71
39.000_33.500	2664.59
39.000_34.000	2707.6
39.000_34.500	2846.64
39.000_35.000	2891.86
39.000_35.500	3042.56
39.000_36.000	3041.77
39.000_36.500	3311.2
39.000_37.000	3691.37
39.000_37.500	3069.6
39.000_38.000	3140.26
39.000_38.500	3070.04
39.000_39.000	2886.93
39.000_39.500	3061.3
39.000_40.000	3030.17
39.000_9.000_	2400.4
39.500_-0.500	1871.7
39.500_-1.000	2090.42
39.500_-1.500	2185.02
39.500_-2.000	2043.29
39.500_-2.500	2176.25
39.500_-3.000	2117.45
39.500_-3.500	2075.68
39.500_-4.000	2301.31
39.500_-4.500	2371.05
39.500_-5.000	2441.78
39.500_-5.500	2560.07
39.500_-6.000	2233.71
39.500_-6.500	2253.14
39.500_-7.000	2244.55
39.500_-7.500	2377.14
39.500_-8.000	2500.08
39.500_-8.500	2489.58
39.500_-9.000	2609.99
39.500_16.000	3136.24
39.500_16.500	2809.87
39.500_2.500_	2308.65
39.500_20.500	2780.73
39.500_21.000	2720.08
39.500_21.500	3315.06
39.500_22.000	2757.53
39.500_22.500	2759.76
39.500_23.000	3254.49
39.500_25.000	3310.88
39.500_27.000	2830.25
39.500_27.500	3365.52
39.500_28.000	3264.11
39.500_28.500	2960.63
39.500_29.000	2873.72
39.500_29.500	2742.41
39.500_3.000_	2239.67
39.500_30.000	2794.45
39.500_30.500	2940.53
39.500_31.000	2885.31
39.500_31.500	2856.04
39.500_32.000	2824.6
39.500_32.500	2875.77
39.500_33.000	2843.15
39.500_33.500	2956.32
39.500_34.000	2958.43
39.500_34.500	2901.98
39.500_35.000	2888.66
39.500_35.500	3040.44
39.500_36.000	3332.1
39.500_36.500	3176.53
39.500_37.000	3105.92
39.500_37.500	3893.25
39.500_38.000	3149.4
39.500_38.500	2842.61
39.500_39.000	4580.22
39.500_39.500	4286.39
39.500_40.000	4152.83
39.500_8.500_	3301.98
39.500_9.000_	2417.58
39.500_9.500_	2930.15
40.000_-0.500	1920.53
40.000_-1.000	2206.15
40.000_-1.500	2280.44
40.000_-2.000	2342.02
40.000_-2.500	2348.57
40.000_-3.000	2171.88
40.000_-3.500	2117.77
40.000_-4.000	2131.42
40.000_-4.500	2175.37
40.000_-5.000	2251.05
40.000_-5.500	2350.33
40.000_-6.000	2425.1
40.000_-6.500	2312.23
40.000_-7.000	2422.01
40.000_-7.500	2386.24
40.000_-8.000	2939.78
40.000_-8.500	2662.51
40.000_0.000_	2047.91
40.000_16.000	3069.77
40.000_16.500	2694.93
40.000_20.000	2792.83
40.000_20.500	2792.91
40.000_21.000	4421.46
40.000_21.500	2805.04
40.000_22.000	2577.7
40.000_22.500	4549.61
40.000_23.500	3090.51
40.000_24.000	3259.24
40.000_26.500	3144.21
40.000_27.000	3531.2
40.000_27.500	3831.29
40.000_28.000	3538.28
40.000_28.500	3220.23
40.000_29.000	3156.42
40.000_29.500	3025.62
40.000_30.000	3287.5
40.000_30.500	3416.65
40.000_31.000	2955.71
40.000_31.500	2990.14
40.000_32.000	2735.82
40.000_32.500	2672.95
40.000_33.000	2896.59
40.000_33.500	2979.27
40.000_34.000	2884.61
40.000_34.500	3160.41
40.000_35.000	3093.03
40.000_35.500	2855.64
40.000_36.000	2964.32
40.000_36.500	3459.45
40.000_37.000	3678.01
40.000_37.500	3414.56
40.000_38.000	3796.22
40.000_38.500	3123.93
40.000_39.000	3402.86
40.000_39.500	3377.09
40.000_4.000_	2604.71
40.000_40.000	3244.72
40.000_8.500_	2531.81
40.000_9.000_	2876.72
40.000_9.500_	3036.4
40.500_-0.500	2020.45
40.500_-1.000	2493.1
40.500_-1.500	2120.57
40.500_-2.000	2688.54
40.500_-2.500	2314.76
40.500_-3.000	2439.43
40.500_-3.500	2186.9
40.500_-4.000	2242.4
40.500_-4.500	2259.01
40.500_-5.000	2715.54
40.500_-5.500	2461.7
40.500_-6.000	2591.85
40.500_-6.500	2813.68
40.500_-7.000	2585.36
40.500_-7.500	2951.07
40.500_-8.000	2867.84
40.500_-8.500	2540.64
40.500_0.000_	2117.73
40.500_0.500_	2103.06
40.500_15.000	2664.55
40.500_15.500	2916.42
40.500_16.000	2857.65
40.500_16.500	2469.66
40.500_17.000	2591.83
40.500_17.500	2611.84
40.500_18.000	2658.01
40.500_19.500	2697.96
40.500_20.000	2838.1
40.500_20.500	2678.35
40.500_21.000	2909.69
40.500_21.500	3080.03
40.500_22.000	2884.5
40.500_22.500	2847.02
40.500_23.000	2843.91
40.500_23.500	3207.15
40.500_27.500	3490.42
40.500_29.000	3245.23
40.500_29.500	3152.37
40.500_30.000	3297.48
40.500_30.500	3197.58
40.500_31.000	3094.96
40.500_31.500	3287.89
40.500_32.000	2977.36
40.500_32.500	2973.77
40.500_33.000	3111.62
40.500_33.500	3157.99
40.500_34.000	2911.26
40.500_34.500	2994.05
40.500_35.000	3053.73
40.500_35.500	3126
40.500_36.000	2920.13
40.500_36.500	2925.13
40.500_37.000	3107.08
40.500_37.500	2918.53
40.500_38.000	3201.27
40.500_38.500	3409.66
40.500_39.000	3656.87
40.500_39.500	2963.3
40.500_40.000	3931.16
40.500_8.500_	2839.36
40.500_9.000_	2765.6
40.500_9.500_	2668.41
41.000_-0.500	2004.57
41.000_-1.000	2023.94
41.000_-1.500	2107.52
41.000_-2.000	2370.72
41.000_-2.500	2474.79
41.000_-3.000	2430.09
41.000_-3.500	2853.18
41.000_-4.000	3227.11
41.000_-4.500	2450.44
41.000_-5.000	2337.26
41.000_-5.500	2492.9
41.000_-6.000	2508
41.000_-6.500	2641.67
41.000_-7.000	2992.75
41.000_-7.500	3021.44
41.000_-8.000	2988.96
41.000_-8.500	2901.23
41.000_0.000_	2045.49
41.000_0.500_	2188.98
41.000_14.000	2630.87
41.000_14.500	4372.71
41.000_15.000	3065.62
41.000_15.500	2938.49
41.000_16.000	2741.36
41.000_16.500	2639.26
41.000_17.000	2681.97
41.000_19.500	2626.47
41.000_20.000	2576.81
41.000_20.500	3177.96
41.000_21.000	2973.5
41.000_21.500	2818.85
41.000_22.000	2910.71
41.000_22.500	2772.11
41.000_23.000	2752.77
41.000_23.500	2636.4
41.000_24.000	2903.22
41.000_24.500	3253.01
41.000_25.000	2929.97
41.000_25.500	3146.93
41.000_26.000	3152.35
41.000_26.500	3148.27
41.000_27.000	3238.41
41.000_27.500	3404.08
41.000_29.500	3625.22
41.000_30.000	3588.06
41.000_30.500	3389.69
41.000_31.000	3590.37
41.000_31.500	3273.48
41.000_32.000	3412.72
41.000_32.500	3066.21
41.000_33.000	3242.07
41.000_33.500	2947.11
41.000_34.000	2870.43
41.000_34.500	2837.72
41.000_35.000	3043.36
41.000_35.500	3116.33
41.000_36.000	3104.65
41.000_36.500	3110.6
41.000_37.000	3325.63
41.000_37.500	3048.72
41.000_39.000	2922.28
41.000_39.500	2740.29
41.000_40.000	2688.87
41.000_9.000_	3281.6
41.000_9.500_	2733.45
41.500_-0.500	2220.84
41.500_-1.000	2500.27
41.500_-1.500	2240.67
41.500_-2.000	2356.4
41.500_-2.500	2404.02
41.500_-3.000	2483.82
41.500_-3.500	2623.95
41.500_-4.000	2722.21
41.500_-4.500	2593.01
41.500_-5.000	2577.26
41.500_-5.500	2588.17
41.500_-6.000	2799.77
41.500_-6.500	2797.61
41.500_-7.000	3018.99
41.500_-7.500	3028.62
41.500_-8.000	3072.13
41.500_-8.500	2895.72
41.500_0.000_	2213.75
41.500_0.500_	2354.37
41.500_1.000_	2110.92
41.500_1.500_	2093.52
41.500_13.000	2734.13
41.500_13.500	3178.13
41.500_14.000	2852.17
41.500_14.500	3187.35
41.500_15.000	3220.14
41.500_15.500	2564.75
41.500_2.000_	2085.23
41.500_20.000	3141.18
41.500_20.500	3007.2
41.500_21.000	3252.51
41.500_21.500	2985.15
41.500_22.000	2959.95
41.500_22.500	3206.67
41.500_23.000	3035.66
41.500_23.500	3033.29
41.500_24.000	3009.86
41.500_24.500	2775.47
41.500_25.000	2990.9
41.500_25.500	3334.36
41.500_26.000	3194.08
41.500_26.500	3240.78
41.500_27.000	3227.14
41.500_27.500	3332.47
41.500_28.000	3649.56
41.500_32.000	3315.01
41.500_32.500	3506.77
41.500_33.000	3280.39
41.500_33.500	3036.8
41.500_34.000	3067.32
41.500_34.500	2897.3
41.500_35.000	3217.5
41.500_35.500	3464.61
41.500_36.000	3266.75
41.500_9.000_	2855.64
42.000_-0.500	2227.29
42.000_-1.000	2291.25
42.000_-1.500	2449.58
42.000_-2.000	2486.35
42.000_-2.500	2563.15
42.000_-3.000	2922.72
42.000_-3.500	3016.03
42.000_-4.000	2654.02
42.000_-4.500	2718.97
42.000_-5.000	2518.94
42.000_-5.500	2599.44
42.000_-6.000	2661.37
42.000_-6.500	2847.81
42.000_-7.000	3133.34
42.000_-7.500	3377.09
42.000_-8.000	3309.27
42.000_-8.500	3329.05
42.000_0.000_	2249.24
42.000_0.500_	2156.22
42.000_1.000_	2433.45
42.000_1.500_	2329.76
42.000_12.000	2749.43
42.000_12.500	2599.08
42.000_13.000	2916.87
42.000_13.500	2922.24
42.000_14.000	3390.05
42.000_14.500	3151.16
42.000_19.500	2743.46
42.000_2.000_	2122.35
42.000_2.500_	2088.25
42.000_20.000	3459.4
42.000_20.500	4072.15
42.000_21.000	3090.52
42.000_21.500	3178.15
42.000_22.000	2914.71
42.000_22.500	2975.26
42.000_23.000	2928.35
42.000_23.500	2989.2
42.000_24.000	2773.4
42.000_24.500	3109.97
42.000_25.000	3163.4
42.000_25.500	3234.8
42.000_26.000	3215.87
42.000_26.500	3332.13
42.000_27.000	3414.5
42.000_27.500	3715.75
42.000_28.000	3780.23
42.000_3.000_	2299.54
42.000_33.500	3580.29
42.000_35.000	3580.89
42.000_9.000_	3063.6
42.500_-0.500	2558.88
42.500_-1.000	2566.15
42.500_-1.500	2701.97
42.500_-2.000	2681.96
42.500_-2.500	2734.55
42.500_-3.000	2768.97
42.500_-3.500	3173.02
42.500_-4.000	3008.69
42.500_-4.500	2735.46
42.500_-5.000	2672.42
42.500_-5.500	2619.99
42.500_-6.000	2594.02
42.500_-6.500	3340.66
42.500_-7.000	3219.92
42.500_-7.500	3259.08
42.500_-8.000	3396.78
42.500_-8.500	3400.11
42.500_0.000_	2279.09
42.500_0.500_	2296.91
42.500_1.000_	3512.94
42.500_1.500_	3021.71
42.500_11.500	2805.37
42.500_12.000	2734.54
42.500_12.500	3630.85
42.500_13.000	3662.77
42.500_13.500	4266.77
42.500_14.000	2686.17
42.500_18.500	3044.87
42.500_19.000	2884.66
42.500_19.500	3324.43
42.500_2.000_	2356.28
42.500_2.500_	2070.69
42.500_20.000	3584.69
42.500_20.500	3341.49
42.500_21.000	3286.47
42.500_21.500	3158.14
42.500_22.000	3434.46
42.500_22.500	3082.59
42.500_23.000	3264.61
42.500_23.500	3440.77
42.500_24.000	3137.6
42.500_24.500	3326.57
42.500_25.000	3077.57
42.500_25.500	3148.54
42.500_26.000	3286.41
42.500_26.500	3383.55
42.500_27.000	3388.25
42.500_3.000_	3081.35
42.500_9.000_	4176.51
42.500_9.500_	2656.79
43.000_-0.500	3367.91
43.000_-1.000	4089.69
43.000_-1.500	3132.69
43.000_-2.000	5930.07
43.000_-2.500	3449.46
43.000_-3.000	3145.75
43.000_-3.500	3249.76
43.000_-4.000	3156.63
43.000_-4.500	3232.62
43.000_-5.000	3690.99
43.000_-5.500	3905.07
43.000_-6.000	3560.47
43.000_-6.500	4084.02
43.000_-7.000	3971.94
43.000_-7.500	3525.18
43.000_-8.000	3429.99
43.000_-8.500	3337.26
43.000_-9.000	3498.15
43.000_0.000_	4871.45
43.000_0.500_	3213.05
43.000_1.000_	4005.94
43.000_1.500_	3626.83
43.000_11.000	2881.81
43.000_11.500	3031.65
43.000_12.000	2984.19
43.000_12.500	3120.88
43.000_13.000	3466.19
43.000_13.500	2964.52
43.000_17.500	2942.01
43.000_18.000	2986.74
43.000_18.500	3180.26
43.000_19.000	3513.4
43.000_19.500	4021.96
43.000_2.000_	2644.52
43.000_2.500_	5280.98
43.000_20.000	3170.65
43.000_20.500	3506.47
43.000_21.000	4091.6
43.000_21.500	3476.75
43.000_22.000	3400.18
43.000_22.500	3445.88
43.000_23.000	3488.22
43.000_23.500	3174.44
43.000_24.000	3638.68
43.000_24.500	3207.25
43.000_25.000	3315.59
43.000_25.500	3258.36
43.000_26.000	3570.7
43.000_26.500	3581.6
43.000_27.000	3425.38
43.000_27.500	3592.87
43.000_3.000_	2518.47
43.500_-0.500	2705.72
43.500_-1.000	2855.71
43.500_-1.500	2868.53
43.500_-5.500	2820.52
43.500_-6.000	3206.86
43.500_-6.500	4667.64
43.500_-7.000	3070.59
43.500_-7.500	3307.22
43.500_-8.000	3518.61
43.500_0.000_	2668.76
43.500_0.500_	2600.12
43.500_1.000_	2771.1
43.500_1.500_	2800.35
43.500_10.500	3323.29
43.500_11.000	3064.22
43.500_11.500	3262.49
43.500_12.000	3684.73
43.500_12.500	3763.44
43.500_13.000	3296.64
43.500_13.500	3046.47
43.500_16.000	2930.51
43.500_17.000	3029.03
43.500_17.500	3042.25
43.500_18.000	3383.2
43.500_18.500	3573.55
43.500_19.000	4525.59
43.500_19.500	3534.19
43.500_2.000_	3062.91
43.500_2.500_	3701.13
43.500_20.000	3639.73
43.500_20.500	3504.32
43.500_21.000	3446.53
43.500_21.500	3479.42
43.500_22.000	3520.7
43.500_22.500	3525.49
43.500_23.000	3653.55
43.500_23.500	3847.26
43.500_24.000	3849.59
43.500_24.500	3633.07
43.500_25.000	3825.09
43.500_25.500	3769.03
43.500_26.000	3654.31
43.500_26.500	3707.42
43.500_27.000	3595.71
43.500_27.500	3580.6
43.500_28.000	3579.77
43.500_28.500	3689.2
43.500_3.000_	3008.27
43.500_3.500_	2572.76
43.500_4.500_	2604.75
43.500_5.000_	2610.87
43.500_5.500_	2737.68
43.500_6.000_	2761.7
43.500_6.500_	2680.88
44.000_-0.500	2952.59
44.000_-1.000	2938.04
44.000_0.000_	2942.08
44.000_0.500_	2890.65
44.000_1.000_	2968.73
44.000_1.500_	3183.79
44.000_10.500	3670.16
44.000_11.000	3394.48
44.000_11.500	3502.17
44.000_12.000	3650.99
44.000_12.500	3264.35
44.000_15.500	2873.88
44.000_16.000	2762.91
44.000_16.500	3643.63
44.000_17.000	3897.4
44.000_17.500	3398.62
44.000_18.000	3714.86
44.000_18.500	3327.48
44.000_19.000	3248.97
44.000_19.500	4005.17
44.000_2.000_	3074.11
44.000_2.500_	3288.19
44.000_20.000	3385.67
44.000_20.500	3389.97
44.000_21.000	3538.75
44.000_21.500	3531.32
44.000_22.000	3836.15
44.000_22.500	3906.55
44.000_23.000	3979.05
44.000_23.500	3939.3
44.000_24.000	3946.57
44.000_24.500	4006.81
44.000_25.000	3995.87
44.000_25.500	4061.5
44.000_26.000	3860.76
44.000_26.500	3824.53
44.000_27.000	3746.6
44.000_27.500	3685.59
44.000_28.000	3822.55
44.000_28.500	3720.14
44.000_3.000_	4285.5
44.000_3.500_	3141.07
44.000_39.500	5019.4
44.000_4.000_	2783.47
44.000_4.500_	2618.77
44.000_40.000	3875.04
44.000_5.000_	2492.6
44.000_5.500_	2626.26
44.000_6.000_	2320.51
44.000_6.500_	3139.99
44.000_7.000_	3029.37
44.000_7.500_	4055.36
44.000_8.000_	2784.25
44.500_-0.500	3058.32
44.500_-1.000	3068.18
44.500_0.000_	2993.95
44.500_0.500_	3046.04
44.500_1.000_	3115.97
44.500_1.500_	3086.81
44.500_10.000	3644.98
44.500_10.500	3344.42
44.500_11.000	3214.51
44.500_11.500	3263.94
44.500_12.000	3327.49
44.500_14.500	3324.33
44.500_15.500	3910.53
44.500_16.000	4654.76
44.500_16.500	3592.47
44.500_17.000	3504.57
44.500_17.500	3506.93
44.500_18.000	3580.04
44.500_18.500	3404.16
44.500_19.000	3542.34
44.500_19.500	3727.85
44.500_2.000_	3027.42
44.500_2.500_	3058.57
44.500_20.000	3428.91
44.500_20.500	3437.36
44.500_21.000	3409.05
44.500_21.500	3574.95
44.500_22.000	4498.59
44.500_22.500	3818.38
44.500_23.000	3799.64
44.500_23.500	3897.21
44.500_24.000	3876.6
44.500_24.500	4033.49
44.500_25.000	3967.04
44.500_25.500	3911.8
44.500_26.000	3664.08
44.500_26.500	3976.47
44.500_27.000	3876.27
44.500_27.500	3801.97
44.500_28.000	3793.72
44.500_28.500	3791.16
44.500_3.000_	3330.13
44.500_3.500_	3309.28
44.500_34.000	4588.99
44.500_38.500	3770.99
44.500_39.000	3956.43
44.500_39.500	3489.62
44.500_4.000_	3333.82
44.500_4.500_	2852.97
44.500_40.000	3189.76
44.500_5.000_	3067.36
44.500_5.500_	2821.62
44.500_6.000_	2467.03
44.500_6.500_	3870.99
44.500_7.000_	3710.03
44.500_7.500_	2721.98
44.500_8.000_	3052.52
44.500_8.500_	3491.47
44.500_9.000_	3407.26
44.500_9.500_	3804.86
45.000_-0.500	3151.1
45.000_-1.000	3162.77
45.000_0.000_	3154.16
45.000_0.500_	3163.43
45.000_1.000_	3182.48
45.000_1.500_	3108.78
45.000_10.000	3492.12
45.000_10.500	3478.52
45.000_11.000	3403.38
45.000_11.500	3413.54
45.000_12.000	3444.18
45.000_14.000	3276
45.000_15.000	3987.79
45.000_15.500	4035.17
45.000_16.000	3836.06
45.000_16.500	3811.54
45.000_17.000	4110.64
45.000_17.500	3712.1
45.000_18.000	3649.58
45.000_18.500	3666.12
45.000_19.000	3552.02
45.000_19.500	3493.11
45.000_2.000_	3183.52
45.000_2.500_	5013.31
45.000_20.000	3496.94
45.000_20.500	3444.49
45.000_21.000	3457.57
45.000_21.500	3560.57
45.000_22.000	3732.49
45.000_22.500	3862.06
45.000_23.000	3732.41
45.000_23.500	3569.56
45.000_24.000	3561.63
45.000_24.500	3566.97
45.000_25.000	3637.74
45.000_25.500	3668.14
45.000_26.000	3662.29
45.000_26.500	3822.37
45.000_27.000	3858.08
45.000_27.500	3877.13
45.000_28.000	3875.92
45.000_28.500	3919.31
45.000_29.500	3790.21
45.000_3.000_	3329.38
45.000_3.500_	3548.97
45.000_34.000	3535.76
45.000_34.500	3521.54
45.000_35.000	3764.93
45.000_37.500	3570.48
45.000_38.000	3916.7
45.000_38.500	3842.37
45.000_39.000	3735
45.000_39.500	3786.63
45.000_4.000_	4350.55
45.000_4.500_	4092.37
45.000_40.000	3786.55
45.000_5.000_	3246.65
45.000_5.500_	3655.98
45.000_6.000_	4160.58
45.000_6.500_	3732.91
45.000_7.000_	4909.98
45.000_7.500_	2720.64
45.000_8.000_	3122.44
45.000_8.500_	3429.5
45.000_9.000_	3388.39
45.000_9.500_	3290.49
45.500_-0.500	3139.85
45.500_0.000_	3176.18
45.500_0.500_	3275.83
45.500_1.000_	3274.78
45.500_1.500_	3281.9
45.500_10.000	3278.33
45.500_10.500	3267.56
45.500_11.000	3490.96
45.500_11.500	3174.85
45.500_12.000	3166
45.500_13.500	3415.98
45.500_14.000	3442.31
45.500_14.500	4218.04
45.500_15.000	4115.29
45.500_15.500	4042.28
45.500_16.000	3842.72
45.500_16.500	3823.71
45.500_17.000	3603.86
45.500_17.500	3445.07
45.500_18.000	3539.63
45.500_18.500	3651.89
45.500_19.000	3610.66
45.500_19.500	3585.05
45.500_2.000_	3262.08
45.500_2.500_	3205.65
45.500_20.000	3548.77
45.500_20.500	3570.08
45.500_21.000	3541.33
45.500_21.500	3597.67
45.500_22.000	3644.75
45.500_22.500	3972.77
45.500_23.000	3255.66
45.500_23.500	3334.78
45.500_24.000	4444.25
45.500_24.500	3118.12
45.500_25.000	3486.39
45.500_25.500	3287.87
45.500_26.000	5158.45
45.500_26.500	3505.45
45.500_27.000	3805.61
45.500_27.500	4023.28
45.500_28.000	3852.71
45.500_28.500	3955
45.500_29.000	3942.05
45.500_29.500	3793.96
45.500_3.000_	4264.19
45.500_3.500_	3514.38
45.500_33.000	3842.04
45.500_33.500	3890.39
45.500_34.000	3976
45.500_34.500	4028.26
45.500_35.000	4026.22
45.500_35.500	4135.18
45.500_36.000	4076.42
45.500_37.500	3835.53
45.500_38.000	3867.4
45.500_38.500	3845.45
45.500_39.000	3893.56
45.500_39.500	3992.89
45.500_4.000_	3457.22
45.500_4.500_	3543.18
45.500_40.000	3950.61
45.500_5.000_	3528.15
45.500_5.500_	3588.46
45.500_6.000_	3247
45.500_6.500_	4045.88
45.500_7.000_	5259.92
45.500_7.500_	5238.58
45.500_8.000_	2910
45.500_8.500_	3067.36
45.500_9.000_	3338.07
45.500_9.500_	3412.07
46.000_-0.500	3157.33
46.000_-1.000	3067.58
46.000_0.000_	3231.6
46.000_0.500_	3356.16
46.000_1.000_	3451.8
46.000_1.500_	3542.3
46.000_10.000	3597.88
46.000_10.500	5878.74
46.000_11.000	3101.59
46.000_11.500	2930.87
46.000_12.000	3799.35
46.000_12.500	2956.17
46.000_13.000	3129.12
46.000_13.500	3304.27
46.000_14.000	4513.67
46.000_14.500	3930.51
46.000_15.000	4024.35
46.000_15.500	3916.58
46.000_16.000	3605.83
46.000_16.500	3772.04
46.000_17.000	3773.14
46.000_17.500	3703.61
46.000_18.000	3674.21
46.000_18.500	3660.66
46.000_19.000	3701.73
46.000_19.500	3646.93
46.000_2.000_	3442.52
46.000_2.500_	3459.02
46.000_20.000	3586.47
46.000_20.500	3636.19
46.000_21.000	3654.55
46.000_21.500	3659.43
46.000_22.000	3644.48
46.000_22.500	3617.73
46.000_23.000	3601.68
46.000_23.500	3440.03
46.000_24.000	3489.82
46.000_24.500	3547.11
46.000_25.000	3472.67
46.000_25.500	4199.48
46.000_26.000	3823.85
46.000_26.500	3413.54
46.000_27.000	3990.13
46.000_27.500	4165.39
46.000_28.000	4060.14
46.000_28.500	4033.74
46.000_29.000	4003.89
46.000_29.500	4022.67
46.000_3.000_	3163.99
46.000_3.500_	3704.03
46.000_30.000	4050.58
46.000_33.500	4029
46.000_34.000	3999.69
46.000_34.500	4074.41
46.000_35.000	4210.41
46.000_38.000	3795.02
46.000_38.500	3985.68
46.000_39.000	4071.8
46.000_39.500	4187.46
46.000_4.000_	3475.49
46.000_4.500_	3781.31
46.000_40.000	4223.6
46.000_5.000_	3640.7
46.000_5.500_	3638.37
46.000_6.000_	3432.78
46.000_6.500_	4218.76
46.000_7.000_	5080.61
46.000_7.500_	5276.82
46.000_8.000_	3645.34
46.000_8.500_	6460.57
46.000_9.000_	3761.1
46.000_9.500_	3486.61
46.500_-0.500	3290.67
46.500_-1.000	3149.93
46.500_-1.500	3163.41
46.500_0.000_	3369.53
46.500_0.500_	3398.25
46.500_1.000_	3416.74
46.500_1.500_	3461.41
46.500_10.000	5214.19
46.500_10.500	6506.03
46.500_11.000	2458.02
46.500_11.500	2963.53
46.500_12.000	3017.05
46.500_12.500	3047.26
46.500_13.000	3421.03
46.500_13.500	4120.12
46.500_14.000	5739.81
46.500_14.500	3396.29
46.500_15.000	3853.41
46.500_15.500	3504.74
46.500_16.000	3629.21
46.500_16.500	3744.31
46.500_17.000	3674.9
46.500_17.500	3682.84
46.500_18.000	3642.25
46.500_18.500	3743.19
46.500_19.000	3654.29
46.500_19.500	3627.28
46.500_2.000_	3474.98
46.500_2.500_	3409.64
46.500_20.000	3676.97
46.500_20.500	3772.64
46.500_21.000	3793.73
46.500_21.500	3710.46
46.500_22.000	3796.24
46.500_22.500	3875.18
46.500_23.000	3611.62
46.500_23.500	4058.12
46.500_24.000	3818.28
46.500_24.500	3724.88
46.500_25.000	4549.46
46.500_25.500	3638.92
46.500_26.000	3485.6
46.500_26.500	3574.23
46.500_27.000	4073.04
46.500_27.500	4206.33
46.500_28.000	4196.45
46.500_28.500	4296.37
46.500_29.000	4225.21
46.500_29.500	4225.71
46.500_3.000_	3586.03
46.500_3.500_	3593.76
46.500_30.000	4100.7
46.500_30.500	4120.81
46.500_31.500	4086.7
46.500_32.000	4010.31
46.500_32.500	3954.45
46.500_33.000	4052.81
46.500_33.500	4097.32
46.500_34.000	4003.98
46.500_34.500	4041.26
46.500_35.000	4056.48
46.500_35.500	4252.75
46.500_36.000	4227.38
46.500_36.500	4283.5
46.500_37.500	4157.47
46.500_38.000	4135.06
46.500_38.500	4227.4
46.500_39.000	4315.95
46.500_39.500	4409.37
46.500_4.000_	3679.97
46.500_4.500_	3784.81
46.500_40.000	4514.08
46.500_5.000_	3870.69
46.500_5.500_	3696.52
46.500_6.000_	3276.47
46.500_6.500_	3801.11
46.500_7.000_	3428.7
46.500_7.500_	6036.39
46.500_8.000_	4737.45
46.500_8.500_	4869.73
46.500_9.000_	3324.33
46.500_9.500_	5933.39
47.000_-0.500	3333.81
47.000_-1.000	3381.1
47.000_-1.500	3259.35
47.000_-2.000	3273.26
47.000_0.000_	3363.64
47.000_0.500_	3444.53
47.000_1.000_	3532.24
47.000_1.500_	3595.34
47.000_10.000	6041.49
47.000_10.500	4910.64
47.000_11.000	4508.04
47.000_11.500	4173.31
47.000_12.000	5203.33
47.000_12.500	3247.24
47.000_13.000	4969.9
47.000_13.500	3116.56
47.000_14.000	3534.63
47.000_14.500	3315.88
47.000_15.000	3069.77
47.000_15.500	3646.93
47.000_16.000	3756.71
47.000_16.500	3959.69
47.000_17.000	3735.9
47.000_17.500	3674.46
47.000_18.000	3768.54
47.000_18.500	3706.03
47.000_19.000	3684.37
47.000_19.500	3700.86
47.000_2.000_	3551.27
47.000_2.500_	3596.82
47.000_20.000	3744.66
47.000_20.500	3803.05
47.000_21.000	3852
47.000_21.500	3834.49
47.000_22.000	3819.77
47.000_22.500	3635.62
47.000_23.000	3570.35
47.000_23.500	3806.33
47.000_24.000	4013.9
47.000_24.500	3803.86
47.000_25.000	3865.09
47.000_25.500	3740.96
47.000_26.000	3532.16
47.000_26.500	4119.98
47.000_27.000	4023.1
47.000_27.500	4313.39
47.000_28.000	4340.38
47.000_28.500	4234.02
47.000_29.000	4303.55
47.000_29.500	4336.96
47.000_3.000_	3709.24
47.000_3.500_	3726.88
47.000_30.000	4321.99
47.000_30.500	4250.52
47.000_31.000	4276.5
47.000_31.500	4184.65
47.000_32.000	4143.51
47.000_32.500	4247.03
47.000_33.000	4246.74
47.000_33.500	4189.7
47.000_34.000	4232.44
47.000_34.500	4248.59
47.000_35.000	4268.32
47.000_35.500	4186.89
47.000_36.000	4293.82
47.000_36.500	4374.76
47.000_37.000	4413.58
47.000_37.500	4339.57
47.000_38.000	4340.75
47.000_38.500	4341.27
47.000_39.000	4476.62
47.000_39.500	4601.2
47.000_4.000_	3787.51
47.000_4.500_	3767.15
47.000_40.000	4635.27
47.000_5.000_	3872.77
47.000_5.500_	3812.51
47.000_6.000_	4578.09
47.000_6.500_	3569.68
47.000_7.000_	3947.85
47.000_7.500_	3851.68
47.000_8.000_	4191.33
47.000_8.500_	3307.67
47.000_9.000_	3560.37
47.000_9.500_	5197.15
47.500_-0.500	3458.7
47.500_-1.000	3421.57
47.500_-1.500	3478.52
47.500_-2.000	3501.57
47.500_0.000_	3521.52
47.500_0.500_	3612.78
47.500_1.000_	3709.33
47.500_1.500_	3783.19
47.500_10.000	3384.58
47.500_10.500	4203.52
47.500_11.000	3933.81
47.500_11.500	3999.58
47.500_12.000	3125.31
47.500_12.500	3723.39
47.500_13.000	4959.21
47.500_13.500	6635.57
47.500_14.000	3191.2
47.500_14.500	3630.57
47.500_15.000	3655.16
47.500_15.500	4793.58
47.500_16.000	3986.88
47.500_16.500	3687.76
47.500_17.000	3836.99
47.500_17.500	3759.67
47.500_18.000	3792.47
47.500_18.500	3820.34
47.500_19.000	3691.75
47.500_19.500	3903.37
47.500_2.000_	3860.37
47.500_2.500_	3815.2
47.500_20.000	3987.95
47.500_20.500	3960.84
47.500_21.000	3898.35
47.500_21.500	3930.32
47.500_22.000	3936.82
47.500_22.500	3819.65
47.500_23.000	3928.07
47.500_23.500	4006.47
47.500_24.000	3941.63
47.500_24.500	4617.54
47.500_25.000	3904.82
47.500_25.500	3756.09
47.500_26.000	3707.46
47.500_26.500	4027.61
47.500_27.000	4242.99
47.500_27.500	4253.4
47.500_28.000	4292.82
47.500_28.500	4355.14
47.500_29.000	4452.39
47.500_29.500	4445.18
47.500_3.000_	3803.35
47.500_3.500_	3876.89
47.500_30.000	4397.37
47.500_30.500	4377.26
47.500_31.000	4392.44
47.500_31.500	4422.88
47.500_32.000	4462.39
47.500_32.500	4497.55
47.500_33.000	4494.44
47.500_33.500	4454.28
47.500_34.000	4350.98
47.500_34.500	4336
47.500_35.000	4313.61
47.500_35.500	4345.86
47.500_36.000	4346.19
47.500_36.500	4521.12
47.500_37.000	4590.09
47.500_37.500	4579.04
47.500_38.000	4651.43
47.500_38.500	4654.34
47.500_39.000	4707.02
47.500_39.500	4715.84
47.500_4.000_	3737.41
47.500_4.500_	3904.26
47.500_40.000	4618.18
47.500_5.000_	3863.24
47.500_5.500_	3869.17
47.500_6.000_	3774.57
47.500_6.500_	3820.64
47.500_7.000_	3725.21
47.500_7.500_	3656.66
47.500_8.000_	4133.05
47.500_8.500_	3855.75
47.500_9.000_	3839.07
47.500_9.500_	3672
48.000_-0.500	3586.45
48.000_-1.000	3556.56
48.000_-1.500	3521.12
48.000_-2.000	3635.53
48.000_-2.500	3681.62
48.000_-3.000	3704.12
48.000_-3.500	3660.96
48.000_-4.000	3850.95
48.000_0.000_	3636.19
48.000_0.500_	3715.25
48.000_1.000_	3761.25
48.000_1.500_	3709.52
48.000_10.000	3770.33
48.000_10.500	3828.25
48.000_11.000	3676.5
48.000_11.500	3779.18
48.000_12.000	3777.42
48.000_12.500	3843.02
48.000_13.000	3752.23
48.000_13.500	4051.57
48.000_14.000	3923.85
48.000_14.500	3872.37
48.000_15.000	4744.33
48.000_15.500	5986.4
48.000_16.000	3762.28
48.000_16.500	3945.27
48.000_17.000	4022.86
48.000_17.500	3865
48.000_18.000	3834.83
48.000_18.500	4018.29
48.000_19.000	4098.47
48.000_19.500	3856.7
48.000_2.000_	3859.39
48.000_2.500_	3816.68
48.000_20.000	3821.19
48.000_20.500	4083.49
48.000_21.000	4049.84
48.000_21.500	4178.19
48.000_22.000	4111.56
48.000_22.500	4127.5
48.000_23.000	4105.5
48.000_23.500	4129.18
48.000_24.000	4047.68
48.000_24.500	3917.45
48.000_25.000	3440.87
48.000_25.500	3751.59
48.000_26.000	4306.84
48.000_26.500	4341.86
48.000_27.000	4468.86
48.000_27.500	4506.33
48.000_28.000	4535
48.000_28.500	4463.45
48.000_29.000	4508.03
48.000_29.500	4561.02
48.000_3.000_	3812.58
48.000_3.500_	3936.66
48.000_30.000	4599.99
48.000_30.500	4587.6
48.000_31.000	4645.19
48.000_31.500	4596.55
48.000_32.000	4657.32
48.000_32.500	4683.9
48.000_33.000	4703.15
48.000_33.500	4623.84
48.000_34.000	4645.1
48.000_34.500	4596.64
48.000_35.000	4476.6
48.000_35.500	4505.03
48.000_36.000	4544.73
48.000_36.500	4539.03
48.000_37.000	4568.56
48.000_37.500	4485.49
48.000_38.000	4628.13
48.000_38.500	4604.95
48.000_39.000	4590.77
48.000_39.500	4669.71
48.000_4.000_	3859.94
48.000_4.500_	3922.88
48.000_40.000	4736.88
48.000_5.000_	4001.1
48.000_5.500_	4134.02
48.000_6.000_	3914.08
48.000_6.500_	3969
48.000_7.000_	5511.37
48.000_7.500_	3740.48
48.000_8.000_	4411.39
48.000_8.500_	3848.6
48.000_9.000_	4050.27
48.000_9.500_	3940.29
48.500_-0.500	3754.3
48.500_-1.000	3745.15
48.500_-1.500	3721.55
48.500_-2.000	3753.2
48.500_-2.500	3733.73
48.500_-3.000	3722.77
48.500_-3.500	3814.85
48.500_-4.000	3797.1
48.500_-4.500	3803.57
48.500_0.000_	3809.12
48.500_0.500_	3892.81
48.500_1.000_	3903.84
48.500_1.500_	3789.4
48.500_10.000	4211.96
48.500_10.500	4126.03
48.500_11.000	4156.52
48.500_11.500	4154.51
48.500_12.000	4139.35
48.500_12.500	4099.76
48.500_13.000	4001.8
48.500_13.500	4143.22
48.500_14.000	4125.1
48.500_14.500	3889.96
48.500_15.000	3906.13
48.500_15.500	4094.95
48.500_16.000	4093.65
48.500_16.500	4089.98
48.500_17.000	3970.11
48.500_17.500	4185.38
48.500_18.000	4029.1
48.500_18.500	4049.33
48.500_19.000	4666.77
48.500_19.500	4175.23
48.500_2.000_	3822.99
48.500_2.500_	3923.03
48.500_20.000	4074.32
48.500_20.500	4034.09
48.500_21.000	4127.76
48.500_21.500	4115.02
48.500_22.000	4241.03
48.500_22.500	4252.03
48.500_23.000	4664.77
48.500_23.500	4441.04
48.500_24.000	4324.37
48.500_24.500	4058.45
48.500_25.000	4103.09
48.500_25.500	4337.19
48.500_26.000	4317
48.500_26.500	4577.31
48.500_27.000	4575.24
48.500_27.500	4605.34
48.500_28.000	4635.21
48.500_28.500	4689.65
48.500_29.000	4671.43
48.500_29.500	4663.17
48.500_3.000_	3958.72
48.500_3.500_	3836.28
48.500_30.000	4634.5
48.500_30.500	4684.06
48.500_31.000	4757.94
48.500_31.500	4825.51
48.500_32.000	4895.99
48.500_32.500	4859.9
48.500_33.000	4793.32
48.500_33.500	4748.92
48.500_34.000	4712.65
48.500_34.500	4644.53
48.500_35.000	4464.08
48.500_35.500	4693.43
48.500_36.000	4627.42
48.500_36.500	4630.06
48.500_37.000	4656.85
48.500_37.500	4719.88
48.500_38.000	4625.21
48.500_38.500	4622.49
48.500_39.000	4709.98
48.500_39.500	4700.47
48.500_4.000_	3759.48
48.500_4.500_	3882.71
48.500_40.000	4670.59
48.500_5.000_	4169.9
48.500_5.500_	4160.66
48.500_6.000_	4219.3
48.500_6.500_	4023.92
48.500_7.000_	4127.35
48.500_7.500_	3972.72
48.500_8.000_	4076.56
48.500_8.500_	3917.32
48.500_9.000_	3742.82
48.500_9.500_	4151.78
49.000_-0.500	4023.6
49.000_-1.000	3769.95
49.000_-1.500	3735.48
49.000_0.000_	3778.09
49.000_0.500_	3752.74
49.000_1.000_	3827.42
49.000_1.500_	3882.19
49.000_10.000	4231.64
49.000_10.500	4501.11
49.000_11.000	4432.11
49.000_11.500	4261.04
49.000_12.000	4312.72
49.000_12.500	4265.32
49.000_13.000	3885.45
49.000_13.500	3763.91
49.000_14.000	4412.6
49.000_14.500	4127.02
49.000_15.000	4362.2
49.000_15.500	4535.01
49.000_16.000	4300.53
49.000_16.500	4300.17
49.000_17.000	4216.57
49.000_17.500	4164.08
49.000_18.000	4502.32
49.000_18.500	5152.18
49.000_19.000	5867.57
49.000_19.500	4238.33
49.000_2.000_	3904.01
49.000_2.500_	3936.45
49.000_20.000	3972.35
49.000_20.500	3770.57
49.000_21.000	4088.76
49.000_21.500	4363.38
49.000_22.000	4340.84
49.000_22.500	4433.46
49.000_23.000	4522.57
49.000_23.500	6088.01
49.000_24.000	4125.05
49.000_24.500	4260.04
49.000_25.000	4513.9
49.000_25.500	4613.26
49.000_26.000	4667.08
49.000_26.500	4702.36
49.000_27.000	4701.76
49.000_27.500	4817.66
49.000_28.000	4832.91
49.000_28.500	4814.22
49.000_29.000	4738.51
49.000_29.500	4806.17
49.000_3.000_	3951.69
49.000_3.500_	4032.61
49.000_30.000	4877.64
49.000_30.500	4808.62
49.000_31.000	4853.14
49.000_31.500	4770.99
49.000_32.000	4893.97
49.000_32.500	4739.63
49.000_33.000	4824.44
49.000_33.500	4772.91
49.000_34.000	4704.75
49.000_34.500	4722.56
49.000_35.000	4747.66
49.000_35.500	4741.48
49.000_36.000	4776.88
49.000_36.500	4810.05
49.000_37.000	4727.84
49.000_37.500	4618.33
49.000_38.000	4628.15
49.000_38.500	4589.35
49.000_39.000	4621.82
49.000_39.500	4691.41
49.000_4.000_	3949.1
49.000_4.500_	3939.41
49.000_40.000	4735.38
49.000_5.000_	4250.63
49.000_5.500_	4353.75
49.000_6.000_	4336.86
49.000_6.500_	4283.16
49.000_7.000_	4250.75
49.000_7.500_	4364.01
49.000_8.000_	4113.62
49.000_8.500_	3961.75
49.000_9.000_	4080.04
49.000_9.500_	4175.91
49.500_-1.500	3932.87
49.500_0.500_	3865.48
49.500_1.000_	3944.33
49.500_1.500_	4023.6
49.500_10.000	4272.73
49.500_10.500	4495.74
49.500_11.000	4117.93
49.500_11.500	4974.08
49.500_12.000	4376.59
49.500_12.500	4464.45
49.500_13.000	4622.69
49.500_13.500	4572.08
49.500_14.000	4431.77
49.500_14.500	4444.31
49.500_15.000	4611.23
49.500_15.500	4575.52
49.500_16.000	4772.03
49.500_16.500	4559.34
49.500_17.000	4427.6
49.500_17.500	4448.24
49.500_18.000	4355.95
49.500_18.500	4541.2
49.500_19.000	4205.95
49.500_19.500	4198.73
49.500_2.000_	3947.07
49.500_2.500_	3929.18
49.500_20.000	4034.52
49.500_20.500	4574.44
49.500_21.000	4334.28
49.500_21.500	4878.13
49.500_22.000	4484.55
49.500_22.500	4251.28
49.500_23.000	4130.71
49.500_23.500	4482.69
49.500_24.000	4514.88
49.500_24.500	4664.25
49.500_25.000	4718.49
49.500_25.500	4825.14
49.500_26.000	4855.04
49.500_26.500	4941.93
49.500_27.000	4844.71
49.500_27.500	4839.71
49.500_28.000	4827.49
49.500_28.500	4832.28
49.500_29.000	4926.31
49.500_29.500	4926.15
49.500_3.000_	4042.42
49.500_3.500_	4133.49
49.500_30.000	4920.57
49.500_30.500	5018.04
49.500_31.000	4871.12
49.500_31.500	4789.76
49.500_32.000	4829.61
49.500_32.500	4861.1
49.500_33.000	4832.22
49.500_33.500	4849.36
49.500_34.000	4843.97
49.500_34.500	4572.71
49.500_35.000	4773.9
49.500_35.500	4633.59
49.500_36.000	4769.9
49.500_36.500	4727.74
49.500_37.000	4750.91
49.500_37.500	4735.37
49.500_38.000	4711.04
49.500_38.500	4685.92
49.500_39.000	4779.25
49.500_39.500	4616.84
49.500_4.000_	4041.44
49.500_4.500_	4106.01
49.500_40.000	4634.47
49.500_5.000_	4475.58
49.500_5.500_	4547.26
49.500_6.000_	4555.04
49.500_6.500_	4530.2
49.500_7.000_	4623.33
49.500_7.500_	4458.45
49.500_8.000_	4320.9
49.500_8.500_	4189.18
49.500_9.000_	4456.48
49.500_9.500_	4303.16
50.000_1.500_	4127.14
50.000_10.000	4391.63
50.000_10.500	4468.42
50.000_11.000	4473.41
50.000_11.500	4489.54
50.000_12.000	4754.27
50.000_12.500	4834.18
50.000_13.000	4968.42
50.000_13.500	4471.32
50.000_14.000	4317.33
50.000_14.500	4296.26
50.000_15.000	4300.51
50.000_15.500	4450.38
50.000_16.000	4446.42
50.000_16.500	4775.01
50.000_17.000	4754.27
50.000_17.500	4647.19
50.000_18.000	4206.91
50.000_18.500	4153.38
50.000_19.000	4183.64
50.000_19.500	4227.6
50.000_2.000_	3857.66
50.000_2.500_	3959.17
50.000_20.000	4365.04
50.000_20.500	4117.03
50.000_21.000	4194.75
50.000_21.500	4309.66
50.000_22.000	4330.64
50.000_22.500	4342.11
50.000_23.000	4468.15
50.000_23.500	4521.25
50.000_24.000	4569.13
50.000_24.500	4639.46
50.000_25.000	4643.17
50.000_25.500	4883.77
50.000_26.000	4941.58
50.000_26.500	4976.6
50.000_27.000	4961.86
50.000_27.500	4984.49
50.000_28.000	4953.24
50.000_28.500	4963.44
50.000_29.000	5013.39
50.000_29.500	5016.92
50.000_3.000_	4010.22
50.000_3.500_	4093.37
50.000_30.000	5077.5
50.000_30.500	5046.94
50.000_31.000	5010.57
50.000_31.500	5017.76
50.000_32.000	4975.73
50.000_32.500	4977.52
50.000_33.000	4927.17
50.000_33.500	4834.21
50.000_34.000	4898.3
50.000_34.500	4771.49
50.000_35.000	4943.27
50.000_35.500	4846.31
50.000_36.000	4788.06
50.000_36.500	4839.66
50.000_37.000	4819.29
50.000_37.500	4767.02
50.000_38.000	4790.02
50.000_38.500	4750.41
50.000_39.000	4799.8
50.000_39.500	4659.19
50.000_4.000_	4331.62
50.000_4.500_	4613.73
50.000_40.000	4622.74
50.000_5.000_	4637.29
50.000_5.500_	4718.7
50.000_6.000_	4660.91
50.000_6.500_	4688.1
50.000_7.000_	4461.02
50.000_7.500_	4522.01
50.000_8.000_	4334.57
50.000_8.500_	4373.97
50.000_9.000_	4310.74
50.000_9.500_	4520.5
50.500_-4.000	4411.93
50.500_-4.500	4295.51
50.500_-5.000	4282.13
50.500_10.000	4755.72
50.500_10.500	4963.59
50.500_11.000	4913.65
50.500_11.500	4777.09
50.500_12.000	4546.85
50.500_12.500	4548.45
50.500_13.000	4487.67
50.500_13.500	4521.83
50.500_14.000	4452.16
50.500_14.500	4559.86
50.500_15.000	4421.09
50.500_15.500	4579.58
50.500_16.000	4706.23
50.500_16.500	4489.29
50.500_17.000	4116.75
50.500_17.500	4169.71
50.500_18.000	4245.3
50.500_18.500	4205.88
50.500_19.000	4254.3
50.500_19.500	4349.55
50.500_2.000_	4077.26
50.500_2.500_	3925.22
50.500_20.000	4426.24
50.500_20.500	4343.27
50.500_21.000	4438.03
50.500_21.500	4357.02
50.500_22.000	4379.99
50.500_22.500	4432.89
50.500_23.000	4403.15
50.500_23.500	4717.34
50.500_24.000	4762.67
50.500_24.500	4811.29
50.500_25.000	4801.75
50.500_25.500	4888.81
50.500_26.000	4884.17
50.500_26.500	4965.24
50.500_27.000	4918.95
50.500_27.500	4863.6
50.500_28.000	4830.83
50.500_28.500	4876.33
50.500_29.000	5030.71
50.500_29.500	5036.12
50.500_3.000_	3931.81
50.500_3.500_	4005.71
50.500_30.000	4935.72
50.500_30.500	4793.46
50.500_31.000	5045.23
50.500_31.500	5069.35
50.500_32.000	5150.05
50.500_32.500	5014.74
50.500_33.000	5010.24
50.500_33.500	4980.86
50.500_34.000	4843.26
50.500_34.500	4892.07
50.500_35.000	4743.9
50.500_35.500	4940.36
50.500_36.000	4894.6
50.500_36.500	4887.04
50.500_37.000	4908.75
50.500_37.500	4925.93
50.500_38.000	4770.1
50.500_38.500	4765.63
50.500_39.000	4761.33
50.500_39.500	4648.36
50.500_4.000_	4033.36
50.500_4.500_	4092.47
50.500_40.000	4618.15
50.500_5.000_	4297.61
50.500_5.500_	4266.54
50.500_6.000_	4625.93
50.500_6.500_	4582.06
50.500_7.000_	4422.76
50.500_7.500_	4531.88
50.500_8.000_	4507.88
50.500_8.500_	4433.74
50.500_9.000_	4562.03
50.500_9.500_	4589.28
51.000_-0.500	4062.06
51.000_-1.000	4101.01
51.000_-1.500	4096.04
51.000_-2.000	4450.84
51.000_-2.500	4083.06
51.000_-3.000	4107.57
51.000_-3.500	4238.45
51.000_-4.000	4273.69
51.000_-4.500	4437.76
51.000_0.000_	4084.28
51.000_0.500_	4030.7
51.000_10.000	4692.05
51.000_10.500	4428.77
51.000_11.000	4333.86
51.000_11.500	4211.92
51.000_12.000	4470.46
51.000_12.500	4251.96
51.000_13.000	4227.48
51.000_13.500	4303.71
51.000_14.000	4372.4
51.000_14.500	4501.47
51.000_15.000	4370.11
51.000_15.500	4063.96
51.000_16.000	4210.45
51.000_16.500	4077.91
51.000_17.000	4191.22
51.000_17.500	4241.62
51.000_18.000	4206.72
51.000_18.500	4355.77
51.000_19.000	4392.78
51.000_19.500	4384.2
51.000_2.500_	3939.44
51.000_20.000	4466.9
51.000_20.500	4483.74
51.000_21.000	4517.34
51.000_21.500	4430.67
51.000_22.000	4511.66
51.000_22.500	4805.37
51.000_23.000	4756.12
51.000_23.500	4890.61
51.000_24.000	4862.45
51.000_24.500	4787.25
51.000_25.000	4958.79
51.000_25.500	4878.12
51.000_26.000	4854.73
51.000_26.500	4896.76
51.000_27.000	4820.41
51.000_27.500	4785.88
51.000_28.000	4824.48
51.000_28.500	4869.94
51.000_29.000	4939.7
51.000_29.500	4917.49
51.000_3.000_	3974.7
[truncated: 1,578 more rows]

## Sheet: Figure 1b
Location (Lat_Lon)	LCOA ( $ per tonne)
35.500_-0.500	1191.27
35.500_-1.000	1180.55
35.500_-5.500	1917.26
35.500_-6.000	1207.87
35.500_0.000_	1263.27
35.500_0.500_	1201.9
35.500_1.000_	1341.88
35.500_1.500_	1303.05
35.500_10.000	1081.2
35.500_10.500	1128.77
35.500_11.000	1123.52
35.500_2.000_	1162.64
35.500_2.500_	1124.18
35.500_24.000	1642.88
35.500_3.000_	1127.66
35.500_3.500_	1128.73
35.500_36.000	1554.52
35.500_36.500	1614.61
35.500_37.000	1454.66
35.500_37.500	1426.75
35.500_38.000	1378.63
35.500_38.500	1364.22
35.500_39.000	1298.6
35.500_39.500	1303.9
35.500_4.000_	1090
35.500_4.500_	1108.95
35.500_40.000	1331.04
35.500_5.000_	1090.2
35.500_5.500_	1133.17
35.500_6.000_	1205.63
35.500_6.500_	1246.7
35.500_7.000_	1362.46
35.500_7.500_	1169.99
35.500_8.000_	1212.42
35.500_8.500_	1144.99
35.500_9.000_	1103.83
35.500_9.500_	1092.4
36.000_0.500_	1225.32
36.000_1.000_	1292.21
36.000_1.500_	1499.21
36.000_10.000	1124.35
36.000_10.500	1145.33
36.000_2.000_	1459.34
36.000_2.500_	1349.36
36.000_3.000_	1357.78
36.000_3.500_	1163.22
36.000_36.000	1671.23
36.000_36.500	1645.24
36.000_37.000	1623.9
36.000_37.500	1463.12
36.000_38.000	1445.5
36.000_38.500	1408.51
36.000_39.000	1433.62
36.000_39.500	1366.27
36.000_4.000_	1221.96
36.000_4.500_	1158.72
36.000_40.000	1346.6
36.000_5.000_	1235.81
36.000_5.500_	1179.83
36.000_6.000_	1207.65
36.000_6.500_	1185.14
36.000_7.000_	1192.38
36.000_7.500_	1186.28
36.000_8.000_	1208.04
36.000_8.500_	1218.24
36.000_9.000_	1289.88
36.000_9.500_	1428.2
36.500_-5.000	1234.22
36.500_-5.500	1322.52
36.500_-6.000	1224.01
36.500_1.500_	1470.93
36.500_10.000	1233.08
36.500_10.500	1162.14
36.500_2.000_	1509.57
36.500_2.500_	1345.35
36.500_29.500	1436.15
36.500_3.000_	1503.2
36.500_3.500_	1729.3
36.500_30.000	1509.27
36.500_30.500	1464.89
36.500_32.500	2339.42
36.500_33.000	1683.42
36.500_33.500	1439.51
36.500_34.000	1371.28
36.500_36.500	1728.85
36.500_37.000	1610.8
36.500_37.500	1503.36
36.500_38.000	1457.49
36.500_38.500	1462.66
36.500_39.000	1424.69
36.500_39.500	1419.85
36.500_4.000_	1472.48
36.500_4.500_	1385.34
36.500_40.000	1419.1
36.500_5.000_	1498.35
36.500_5.500_	1462.24
36.500_6.000_	1329.36
36.500_6.500_	1339.47
36.500_7.000_	1349.72
36.500_7.500_	1364.59
36.500_8.000_	1569.67
36.500_8.500_	1285.69
36.500_9.000_	1387.08
36.500_9.500_	1299.45
37.000_-2.000	1107.16
37.000_-2.500	1122.97
37.000_-3.000	1238.68
37.000_-3.500	1179.98
37.000_-4.000	1282.82
37.000_-4.500	1238.62
37.000_-5.000	1201.74
37.000_-5.500	1306.49
37.000_-6.000	1173.72
37.000_-6.500	1113
37.000_10.000	1282.04
37.000_11.000	1242.35
37.000_14.500	1228.3
37.000_15.000	1328.29
37.000_22.500	1379.25
37.000_23.000	1860.25
37.000_25.500	1432.9
37.000_27.000	2263.31
37.000_27.500	1437.76
37.000_28.500	1538.48
37.000_29.000	1590.13
37.000_29.500	1628.04
37.000_30.000	1482.77
37.000_30.500	1508.56
37.000_31.000	1460.57
37.000_31.500	1614.24
37.000_32.000	2706.18
37.000_32.500	1840.3
37.000_33.000	1620.39
37.000_33.500	1962.78
37.000_34.000	2045.38
37.000_34.500	1589.7
37.000_35.000	1446.35
37.000_35.500	1424.83
37.000_36.000	1459.67
37.000_36.500	1938.43
37.000_37.000	1712.37
37.000_37.500	1590.02
37.000_38.000	1550.3
37.000_38.500	1507.83
37.000_39.000	1492.64
37.000_39.500	1432.71
37.000_40.000	1459.37
37.000_6.500_	1518.03
37.000_7.500_	1582.59
37.000_9.000_	1511.18
37.000_9.500_	1288.91
37.500_-1.500	1154.71
37.500_-2.000	1147.73
37.500_-2.500	1239.03
37.500_-3.000	1224.88
37.500_-3.500	1182.72
37.500_-4.000	1348.27
37.500_-4.500	1274.04
37.500_-5.000	1192.14
37.500_-5.500	1191.41
37.500_-6.000	1183.83
37.500_-6.500	1169.08
37.500_-7.000	1203.91
37.500_-7.500	1244.6
37.500_-8.000	1224.61
37.500_-8.500	1340.06
37.500_13.500	1472.37
37.500_14.000	1353.44
37.500_14.500	1298.03
37.500_15.000	1339.18
37.500_22.000	1605.52
37.500_22.500	1508.06
37.500_23.000	1422.64
37.500_28.000	1680.84
37.500_28.500	1732.28
37.500_29.000	1435.18
37.500_29.500	1564.71
37.500_30.000	1539.09
37.500_30.500	1500.02
37.500_31.000	1582.83
37.500_31.500	1789.42
37.500_32.000	1810.8
37.500_32.500	1789.54
37.500_33.000	1848.08
37.500_33.500	1771.54
37.500_34.000	1904.56
37.500_34.500	2376.87
37.500_35.000	1766.4
37.500_35.500	1730.44
37.500_36.000	1496.84
37.500_36.500	2995.61
37.500_37.000	1668.73
37.500_37.500	1660.45
37.500_38.000	1638.32
37.500_38.500	1568.81
37.500_39.000	1603.4
37.500_39.500	1576.5
37.500_40.000	1602.09
38.000_-1.000	1137.5
38.000_-1.500	1264.95
38.000_-2.000	1172.44
38.000_-2.500	1210.58
38.000_-3.000	1518.2
38.000_-3.500	1205.81
38.000_-4.000	1210.96
38.000_-4.500	1235.31
38.000_-5.000	1323.68
38.000_-5.500	1283.77
38.000_-6.000	1316.6
38.000_-6.500	1268.51
38.000_-7.000	1371
38.000_-7.500	1268.88
38.000_-8.000	1255.38
38.000_-8.500	1300.65
38.000_13.000	1398.89
38.000_13.500	1476.85
38.000_14.000	1565.98
38.000_14.500	1901.66
38.000_15.000	1854.85
38.000_16.000	1378.12
38.000_21.500	1500.01
38.000_22.000	1676.01
38.000_22.500	1690.32
38.000_23.000	1366.79
38.000_23.500	1473.77
38.000_24.000	1500.19
38.000_24.500	1802.78
38.000_27.500	1602.37
38.000_28.000	1802.04
38.000_28.500	1628.85
38.000_29.000	1452.87
38.000_29.500	1559.98
38.000_30.000	1494.65
38.000_30.500	1599.69
38.000_31.000	1754.22
38.000_31.500	1636.27
38.000_32.000	1739.03
38.000_32.500	1604.54
38.000_33.000	1741.84
38.000_33.500	1857.18
38.000_34.000	1833.13
38.000_34.500	1741.1
38.000_35.000	2113.95
38.000_35.500	1752.13
38.000_36.000	1952.22
38.000_36.500	2096.71
38.000_37.000	2053.9
38.000_37.500	2035.2
38.000_38.000	2303.78
38.000_38.500	1743.55
38.000_39.000	1672.82
38.000_39.500	1819.43
38.000_40.000	1855.36
38.500_-0.500	1168.61
38.500_-1.000	1257.74
38.500_-1.500	1162.7
38.500_-2.000	1222.39
38.500_-2.500	3389.3
38.500_-3.000	1383.41
38.500_-3.500	1334.11
38.500_-4.000	1340.82
38.500_-4.500	1479.13
38.500_-5.000	1286.7
38.500_-5.500	1290.48
38.500_-6.000	1272.23
38.500_-6.500	1277.47
38.500_-7.000	1372.22
38.500_-7.500	1300.65
38.500_-8.000	1321.61
38.500_-8.500	1329.84
38.500_-9.000	1392.48
38.500_16.000	1504.09
38.500_16.500	1383.34
38.500_21.500	1663.18
38.500_22.000	2045.54
38.500_22.500	1466.94
38.500_23.000	1685.19
38.500_24.000	2953.53
38.500_26.000	1873.58
38.500_26.500	1560.98
38.500_27.000	1476.26
38.500_27.500	2256.18
38.500_28.000	1637.26
38.500_28.500	1613.37
38.500_29.000	1512.54
38.500_29.500	1465.26
38.500_30.000	1593.4
38.500_30.500	1898.27
38.500_31.000	2108.08
38.500_31.500	1883.99
38.500_32.000	1792.27
38.500_32.500	1954.03
38.500_33.000	1955.14
38.500_33.500	1683.48
38.500_34.000	1797.54
38.500_34.500	2103.79
38.500_35.000	1909.67
38.500_35.500	2047.59
38.500_36.000	2123.26
38.500_36.500	2126.66
38.500_37.000	1939.96
38.500_37.500	2065.07
38.500_38.000	1912.91
38.500_38.500	1835.89
38.500_39.000	2039.32
38.500_39.500	2155.21
38.500_40.000	1855.45
39.000_-0.500	1322.45
39.000_-1.000	1341.68
39.000_-1.500	1252.78
39.000_-2.000	1234.25
39.000_-2.500	1300.98
39.000_-3.000	1283.66
39.000_-3.500	1245.47
39.000_-4.000	1293.63
39.000_-4.500	1339.14
39.000_-5.000	1416.58
39.000_-5.500	1335.32
39.000_-6.000	1325.02
39.000_-6.500	1346.81
39.000_-7.000	1326.76
39.000_-7.500	1355.63
39.000_-8.000	1383.7
39.000_-8.500	1407.58
39.000_-9.000	1414.28
39.000_1.500_	1272.75
39.000_16.500	1493.43
39.000_17.000	1365.66
39.000_21.500	1628.18
39.000_22.000	1975.72
39.000_22.500	1592.56
39.000_23.000	1749.28
39.000_26.500	1598.22
39.000_27.000	1484.02
39.000_27.500	1614.51
39.000_28.000	1707.53
39.000_28.500	1484.1
39.000_29.000	1593.81
39.000_29.500	1589.6
39.000_30.000	1985.62
39.000_30.500	1851.43
39.000_31.000	1973.14
39.000_31.500	1941.63
39.000_32.000	1932.3
39.000_32.500	2050.26
39.000_33.000	1846.54
39.000_33.500	1800.21
39.000_34.000	1823.79
39.000_34.500	1899.38
39.000_35.000	2031.53
39.000_35.500	2079.56
39.000_36.000	2132.32
39.000_36.500	2444.5
39.000_37.000	2584.55
39.000_37.500	2070.27
39.000_38.000	2139.71
39.000_38.500	2109.61
39.000_39.000	1924.68
39.000_39.500	2048.19
39.000_40.000	2123.23
39.000_9.000_	1324.5
39.500_-0.500	1236.83
39.500_-1.000	1353.19
39.500_-1.500	1348.86
39.500_-2.000	1264.11
39.500_-2.500	1285.84
39.500_-3.000	1239.58
39.500_-3.500	1203.76
39.500_-4.000	1342.8
39.500_-4.500	1408.46
39.500_-5.000	1405.66
39.500_-5.500	1509.78
39.500_-6.000	1342.98
39.500_-6.500	1357.52
39.500_-7.000	1343.83
39.500_-7.500	1388.31
39.500_-8.000	1465.49
39.500_-8.500	1458.41
39.500_-9.000	1504.26
39.500_16.000	1770.91
39.500_16.500	1639.87
39.500_2.500_	1312.2
39.500_20.500	1620.36
39.500_21.000	1731.15
39.500_21.500	1891.89
39.500_22.000	1620.69
39.500_22.500	1641.35
39.500_23.000	1776.28
39.500_25.000	1913.46
39.500_27.000	1613.93
39.500_27.500	2003.18
39.500_28.000	1961.64
39.500_28.500	1850.99
39.500_29.000	1851.79
39.500_29.500	1748.07
39.500_3.000_	1287.14
39.500_30.000	1828.59
39.500_30.500	1884.53
39.500_31.000	1983.33
39.500_31.500	1898.72
39.500_32.000	1871.61
39.500_32.500	1919.9
39.500_33.000	1982.05
39.500_33.500	2066.66
39.500_34.000	2044.49
39.500_34.500	1999.63
39.500_35.000	1974.14
39.500_35.500	2170.7
39.500_36.000	2297.66
39.500_36.500	2261.49
39.500_37.000	2209.18
39.500_37.500	2854.34
39.500_38.000	2085.05
39.500_38.500	1922.9
39.500_39.000	3079.8
39.500_39.500	2898.21
39.500_40.000	2821.63
39.500_8.500_	1836.53
39.500_9.000_	1325.5
39.500_9.500_	1636.76
40.000_-0.500	1295.65
40.000_-1.000	1382.3
40.000_-1.500	1412.71
40.000_-2.000	1418.48
40.000_-2.500	1357.18
40.000_-3.000	1264.94
40.000_-3.500	1231.61
40.000_-4.000	1273.55
40.000_-4.500	1287.9
40.000_-5.000	1329.54
40.000_-5.500	1373.25
40.000_-6.000	1427.79
40.000_-6.500	1381.13
40.000_-7.000	1432.63
40.000_-7.500	1404.34
40.000_-8.000	1651.22
40.000_-8.500	1568.82
40.000_0.000_	1289.81
40.000_16.000	1790.57
40.000_16.500	1520.83
40.000_20.000	1613.76
40.000_20.500	1698.2
40.000_21.000	3351.74
40.000_21.500	1695.56
40.000_22.000	1580.6
40.000_22.500	3279.2
40.000_23.500	1714.17
40.000_24.000	1857.68
40.000_26.500	1774.09
40.000_27.000	2070.63
40.000_27.500	2237.43
40.000_28.000	2156.09
40.000_28.500	2036.87
40.000_29.000	1950.77
40.000_29.500	1930.81
40.000_30.000	2119.81
40.000_30.500	2206.75
40.000_31.000	1908.9
40.000_31.500	1902.6
40.000_32.000	1849.77
40.000_32.500	1816.07
40.000_33.000	1922
40.000_33.500	2067.41
40.000_34.000	2017.39
40.000_34.500	2117.2
40.000_35.000	2163.08
40.000_35.500	1882.12
40.000_36.000	2049.92
40.000_36.500	2381.13
40.000_37.000	2556.66
40.000_37.500	2365.98
40.000_38.000	2594.09
40.000_38.500	2043.93
40.000_39.000	2174.63
40.000_39.500	2193.19
40.000_4.000_	1443.25
40.000_40.000	2339.01
40.000_8.500_	1402.58
40.000_9.000_	1582.25
40.000_9.500_	1673.48
40.500_-0.500	1400.04
40.500_-1.000	1547.1
40.500_-1.500	1331.57
40.500_-2.000	1613.02
40.500_-2.500	1349.12
40.500_-3.000	1430.55
40.500_-3.500	1306.7
40.500_-4.000	1347.53
40.500_-4.500	1350.95
40.500_-5.000	1528.61
40.500_-5.500	1421.59
40.500_-6.000	1504.81
40.500_-6.500	1568.86
40.500_-7.000	1442.03
40.500_-7.500	1689.5
40.500_-8.000	1636.94
40.500_-8.500	1538.26
40.500_0.000_	1381.6
40.500_0.500_	1331.55
40.500_15.000	1474.18
40.500_15.500	1695.32
40.500_16.000	1697.26
40.500_16.500	1452.25
40.500_17.000	1490.7
40.500_17.500	1432.14
40.500_18.000	1422.65
40.500_19.500	1541.99
40.500_20.000	1712.91
40.500_20.500	1622.04
40.500_21.000	1766.08
40.500_21.500	1774.11
40.500_22.000	1773.31
40.500_22.500	1629.7
40.500_23.000	1610.47
40.500_23.500	1888.22
40.500_27.500	2014.81
40.500_29.000	1964.8
40.500_29.500	1925.45
40.500_30.000	1995.73
40.500_30.500	1983.12
40.500_31.000	1952.81
40.500_31.500	2198.65
40.500_32.000	1933.73
40.500_32.500	1900.39
40.500_33.000	1993.83
40.500_33.500	2249.97
40.500_34.000	2130.69
40.500_34.500	1954.24
40.500_35.000	2068.08
40.500_35.500	1976.1
40.500_36.000	1922.11
40.500_36.500	1890.39
40.500_37.000	2066.55
40.500_37.500	1885.05
40.500_38.000	2017.36
40.500_38.500	2155.51
40.500_39.000	2334.92
40.500_39.500	1998.16
40.500_40.000	2863.09
40.500_8.500_	1521.35
40.500_9.000_	1483.41
40.500_9.500_	1456.42
41.000_-0.500	1234.8
41.000_-1.000	1307.57
41.000_-1.500	1296.66
41.000_-2.000	1395.42
41.000_-2.500	1410.75
41.000_-3.000	1417.65
41.000_-3.500	1662.09
41.000_-4.000	1838.84
41.000_-4.500	1407.8
41.000_-5.000	1341.27
41.000_-5.500	1389.14
41.000_-6.000	1422
41.000_-6.500	1478.68
41.000_-7.000	1679.68
41.000_-7.500	1692.26
41.000_-8.000	1738.62
41.000_-8.500	1734.19
41.000_0.000_	1289.31
41.000_0.500_	1356.66
41.000_14.000	1447.67
41.000_14.500	3353.8
41.000_15.000	1752.5
41.000_15.500	1677.74
41.000_16.000	1603.07
41.000_16.500	1509.96
41.000_17.000	1494.08
41.000_19.500	1499.66
41.000_20.000	1568.44
41.000_20.500	1893.63
41.000_21.000	1742.86
41.000_21.500	1803.67
41.000_22.000	1743.45
41.000_22.500	1649.01
41.000_23.000	1668.61
41.000_23.500	1584.96
41.000_24.000	1741.91
41.000_24.500	1869.79
41.000_25.000	1708.32
41.000_25.500	1784.14
41.000_26.000	1790.17
41.000_26.500	1804.76
41.000_27.000	1888.39
41.000_27.500	1976.7
41.000_29.500	2182.76
41.000_30.000	2203.65
41.000_30.500	2052.32
41.000_31.000	2227.74
41.000_31.500	2106.78
41.000_32.000	2219.96
41.000_32.500	1949.54
41.000_33.000	2060.27
41.000_33.500	1931.63
41.000_34.000	1846.07
41.000_34.500	1864.12
41.000_35.000	1951.23
41.000_35.500	2021.57
41.000_36.000	2040.33
41.000_36.500	2068.52
41.000_37.000	2296.69
41.000_37.500	2053.31
41.000_39.000	2189.56
41.000_39.500	2054.01
41.000_40.000	1975.03
41.000_9.000_	1757.43
41.000_9.500_	1506.24
41.500_-0.500	1456.96
41.500_-1.000	1437.07
41.500_-1.500	1342.25
41.500_-2.000	1370.48
41.500_-2.500	1400.42
41.500_-3.000	1481.93
41.500_-3.500	1530.3
41.500_-4.000	1551.18
41.500_-4.500	1484.07
41.500_-5.000	1482.12
41.500_-5.500	1520.18
41.500_-6.000	1674.48
41.500_-6.500	1617.38
41.500_-7.000	1714.22
41.500_-7.500	1771.36
41.500_-8.000	1824.63
41.500_-8.500	1747.07
41.500_0.000_	1478.38
41.500_0.500_	1587.46
41.500_1.000_	1297.08
41.500_1.500_	1319.47
41.500_13.000	1491.82
41.500_13.500	1787.9
41.500_14.000	1629.97
41.500_14.500	1868.76
41.500_15.000	1862.55
41.500_15.500	1466.35
41.500_2.000_	1290.75
41.500_20.000	1982.33
41.500_20.500	1783.81
41.500_21.000	1997.67
41.500_21.500	1784.99
41.500_22.000	1803.69
41.500_22.500	1875.51
41.500_23.000	1839.77
41.500_23.500	1825.42
41.500_24.000	1840.11
41.500_24.500	1786.99
41.500_25.000	1837.13
41.500_25.500	1985.9
41.500_26.000	1866.35
41.500_26.500	1864.32
41.500_27.000	1898.68
41.500_27.500	1935.83
41.500_28.000	2054.45
41.500_32.000	2035.12
41.500_32.500	2203.66
41.500_33.000	2028.61
41.500_33.500	1900.81
41.500_34.000	1988.23
41.500_34.500	1794.58
41.500_35.000	2031.36
41.500_35.500	2212.27
41.500_36.000	2020.44
41.500_9.000_	1512.21
42.000_-0.500	1414.84
42.000_-1.000	1380.14
42.000_-1.500	1470.22
42.000_-2.000	1464.8
42.000_-2.500	1458.5
42.000_-3.000	1726.75
42.000_-3.500	1725.18
42.000_-4.000	1473.19
42.000_-4.500	1542.59
42.000_-5.000	1484.47
42.000_-5.500	1564.78
42.000_-6.000	1561.8
42.000_-6.500	1681.94
42.000_-7.000	1829.57
42.000_-7.500	1940.63
42.000_-8.000	1870.57
42.000_-8.500	1979.75
42.000_0.000_	1450.51
42.000_0.500_	1342.42
42.000_1.000_	1533.63
42.000_1.500_	1432.14
42.000_12.000	1503.02
42.000_12.500	1446.87
42.000_13.000	1656.53
42.000_13.500	1682.42
42.000_14.000	2103.14
42.000_14.500	1842.12
42.000_19.500	1650.31
42.000_2.000_	1338.07
42.000_2.500_	1413.14
42.000_20.000	2072.28
42.000_20.500	2726.59
42.000_21.000	1850.23
42.000_21.500	1890.69
42.000_22.000	1754.22
42.000_22.500	1815.57
42.000_23.000	1808.13
42.000_23.500	1837.27
42.000_24.000	1826.14
42.000_24.500	2045.22
42.000_25.000	1939.72
42.000_25.500	1944.59
42.000_26.000	1888.07
42.000_26.500	1942.69
42.000_27.000	1991.48
42.000_27.500	2180.25
42.000_28.000	2217.38
42.000_3.000_	1384.19
42.000_33.500	2109.46
42.000_35.000	2050.44
42.000_9.000_	1755.27
42.500_-0.500	1501.05
42.500_-1.000	1483.43
42.500_-1.500	1528.82
42.500_-2.000	1548.84
42.500_-2.500	1623.55
42.500_-3.000	1734.27
42.500_-3.500	1830.71
42.500_-4.000	1721.4
42.500_-4.500	1587.98
42.500_-5.000	1584.8
42.500_-5.500	1552.19
42.500_-6.000	1560.19
42.500_-6.500	1973.66
42.500_-7.000	1807.43
42.500_-7.500	1905.73
42.500_-8.000	1929.77
42.500_-8.500	2043.95
42.500_0.000_	1402.66
42.500_0.500_	1407.2
42.500_1.000_	2276.66
42.500_1.500_	1829.07
42.500_11.500	1528.81
42.500_12.000	1527.86
42.500_12.500	2122.79
42.500_13.000	2157.28
42.500_13.500	2942.08
42.500_14.000	1556.26
42.500_18.500	1821.97
42.500_19.000	1832.99
42.500_19.500	2024.65
42.500_2.000_	1545.72
42.500_2.500_	1443.11
42.500_20.000	2218.28
42.500_20.500	2068.18
42.500_21.000	2005.53
42.500_21.500	1911.53
42.500_22.000	2131.01
42.500_22.500	1952.8
42.500_23.000	2040.32
42.500_23.500	2115.29
42.500_24.000	1895.94
42.500_24.500	2057.63
42.500_25.000	1928.58
42.500_25.500	1906.42
42.500_26.000	1982.73
42.500_26.500	2033.76
42.500_27.000	2048.07
42.500_3.000_	1970.77
42.500_9.000_	3141.72
42.500_9.500_	1475.73
43.000_-0.500	2126.15
43.000_-1.000	2947.49
43.000_-1.500	1842.93
43.000_-2.000	3584.92
43.000_-2.500	2150.91
43.000_-3.000	2009.15
43.000_-3.500	1890.18
43.000_-4.000	1890.34
43.000_-4.500	1773.16
43.000_-5.000	2122.93
43.000_-5.500	2286.09
43.000_-6.000	2035.83
43.000_-6.500	2474.74
43.000_-7.000	2487.17
43.000_-7.500	2020.31
43.000_-8.000	2028.62
43.000_-8.500	1969.05
43.000_-9.000	2075.92
43.000_0.000_	3546.36
43.000_0.500_	2197.62
43.000_1.000_	3389.6
43.000_1.500_	2890.29
43.000_11.000	1577.2
43.000_11.500	1717.95
43.000_12.000	1703.66
43.000_12.500	1773.82
43.000_13.000	2003.29
43.000_13.500	1730.24
43.000_17.500	1714.26
43.000_18.000	1809.4
43.000_18.500	2021.79
43.000_19.000	2182.92
43.000_19.500	2546.36
43.000_2.000_	1798.68
43.000_2.500_	3712.18
43.000_20.000	2055.9
43.000_20.500	2193.98
43.000_21.000	2570.9
43.000_21.500	2208.86
43.000_22.000	2229.66
43.000_22.500	2241.53
43.000_23.000	2252.41
43.000_23.500	1984.63
43.000_24.000	2369.41
43.000_24.500	2032.62
43.000_25.000	2078.29
43.000_25.500	2046.79
43.000_26.000	2251.53
43.000_26.500	2202.52
43.000_27.000	2053.34
43.000_27.500	2108.62
43.000_3.000_	1532.4
43.500_-0.500	1783.22
43.500_-1.000	1863
43.500_-1.500	1847.83
43.500_-5.500	1866.88
43.500_-6.000	2011.08
43.500_-6.500	3436.71
43.500_-7.000	2004.22
43.500_-7.500	2040.04
43.500_-8.000	2096.99
43.500_0.000_	1757.08
43.500_0.500_	1717.1
43.500_1.000_	1790.8
43.500_1.500_	1783.06
43.500_10.500	1866.4
43.500_11.000	1714.21
43.500_11.500	1855.14
43.500_12.000	2054.86
43.500_12.500	2157.48
43.500_13.000	1855.07
43.500_13.500	1696.44
43.500_16.000	1685.63
43.500_17.000	1824.8
43.500_17.500	1868.93
43.500_18.000	2085
43.500_18.500	2288.34
43.500_19.000	3326.76
43.500_19.500	2291.09
43.500_2.000_	2015.78
43.500_2.500_	2259.67
43.500_20.000	2394.18
43.500_20.500	2210.22
43.500_21.000	2184.71
43.500_21.500	2236.41
43.500_22.000	2255.57
43.500_22.500	2340.23
43.500_23.000	2282.48
43.500_23.500	2465.1
43.500_24.000	2504.07
43.500_24.500	2286.93
43.500_25.000	2530.68
43.500_25.500	2528.6
43.500_26.000	2251.04
43.500_26.500	2326.36
43.500_27.000	2245.42
43.500_27.500	2207.54
43.500_28.000	2071.81
43.500_28.500	2070.5
43.500_3.000_	1826.35
43.500_3.500_	1568.25
43.500_4.500_	1543.45
43.500_5.000_	1562.21
43.500_5.500_	1592.12
43.500_6.000_	1629.96
43.500_6.500_	1573.7
44.000_-0.500	1925.33
44.000_-1.000	1915.89
44.000_0.000_	1909.42
44.000_0.500_	1854.54
44.000_1.000_	1879.2
44.000_1.500_	2068.05
44.000_10.500	2191.42
44.000_11.000	2018.69
44.000_11.500	1974.88
44.000_12.000	2055.71
44.000_12.500	1828.63
44.000_15.500	1698.1
44.000_16.000	1639.22
44.000_16.500	2241.86
44.000_17.000	2423.9
44.000_17.500	2105.14
44.000_18.000	2301.45
44.000_18.500	2109.16
44.000_19.000	2063.1
44.000_19.500	2678.45
44.000_2.000_	1987.44
44.000_2.500_	2152.97
44.000_20.000	2112.27
44.000_20.500	2148.2
44.000_21.000	2282.11
44.000_21.500	2347.56
44.000_22.000	2392.19
44.000_22.500	2429.13
44.000_23.000	2547.26
44.000_23.500	2518.47
44.000_24.000	2541.63
44.000_24.500	2629.78
44.000_25.000	2636.68
44.000_25.500	2766.3
44.000_26.000	2418.43
44.000_26.500	2473.95
44.000_27.000	2335.38
44.000_27.500	2254.51
44.000_28.000	2349.44
44.000_28.500	2217.28
44.000_3.000_	3244.59
44.000_3.500_	1986.13
44.000_39.500	3891.33
44.000_4.000_	1734.38
44.000_4.500_	1608.36
44.000_40.000	3020.02
44.000_5.000_	1516.01
44.000_5.500_	1580.5
44.000_6.000_	1430.57
44.000_6.500_	1910.86
44.000_7.000_	1732.42
44.000_7.500_	2570.29
44.000_8.000_	1587.62
44.500_-0.500	1996.96
44.500_-1.000	1955.04
44.500_0.000_	1925.2
44.500_0.500_	1970.28
44.500_1.000_	2049.22
44.500_1.500_	2008.14
44.500_10.000	2162.37
44.500_10.500	1965.53
44.500_11.000	1911.5
44.500_11.500	1865.12
44.500_12.000	1915.84
44.500_14.500	1895.65
44.500_15.500	2317.43
44.500_16.000	3295.17
44.500_16.500	2245.29
44.500_17.000	2137.13
44.500_17.500	2173.1
44.500_18.000	2228.32
44.500_18.500	2081.75
44.500_19.000	2215.74
44.500_19.500	2424.83
44.500_2.000_	1971.02
44.500_2.500_	1980.38
44.500_20.000	2160.68
44.500_20.500	2181.18
44.500_21.000	2189.81
44.500_21.500	2352.08
44.500_22.000	3002.96
44.500_22.500	2360.8
44.500_23.000	2420.99
44.500_23.500	2459.83
44.500_24.000	2423.26
44.500_24.500	2679.65
44.500_25.000	2633.19
44.500_25.500	2521.77
44.500_26.000	2265.25
44.500_26.500	2669.13
44.500_27.000	2526.84
44.500_27.500	2451.64
44.500_28.000	2288.31
44.500_28.500	2277.32
44.500_3.000_	2084.16
44.500_3.500_	2015.18
44.500_34.000	3530.47
44.500_38.500	2415.23
44.500_39.000	2620.07
44.500_39.500	2178.78
44.500_4.000_	2050.21
44.500_4.500_	1768.01
44.500_40.000	1968.73
44.500_5.000_	1789.99
44.500_5.500_	1724.48
44.500_6.000_	1515.91
44.500_6.500_	2950.16
44.500_7.000_	2300.3
44.500_7.500_	1709.96
44.500_8.000_	1805.15
44.500_8.500_	2041.3
44.500_9.000_	2082.99
44.500_9.500_	2340.57
45.000_-0.500	2004.06
45.000_-1.000	2056.58
45.000_0.000_	2036.51
45.000_0.500_	2070.12
45.000_1.000_	2099.63
45.000_1.500_	2020.73
45.000_10.000	2091.28
45.000_10.500	2085.04
45.000_11.000	2095.9
45.000_11.500	2099.59
45.000_12.000	2107.5
45.000_14.000	1850.78
45.000_15.000	2309.35
45.000_15.500	2452.41
45.000_16.000	2353.16
45.000_16.500	2293.82
45.000_17.000	2604.3
45.000_17.500	2267.15
45.000_18.000	2222.48
45.000_18.500	2268.42
45.000_19.000	2215.73
45.000_19.500	2228.7
45.000_2.000_	2086.36
45.000_2.500_	3998.87
45.000_20.000	2228.97
45.000_20.500	2144.38
45.000_21.000	2189.07
45.000_21.500	2298.05
45.000_22.000	2362.84
45.000_22.500	2378.74
45.000_23.000	2278.84
45.000_23.500	2221.34
45.000_24.000	2238.13
45.000_24.500	2209.33
45.000_25.000	2271.31
45.000_25.500	2354.97
45.000_26.000	2344.39
45.000_26.500	2522.4
45.000_27.000	2463.97
45.000_27.500	2476.36
45.000_28.000	2454.5
45.000_28.500	2314.8
45.000_29.500	2121.62
45.000_3.000_	1994.54
45.000_3.500_	2211.59
45.000_34.000	2183.38
45.000_34.500	2186.12
45.000_35.000	2232.15
45.000_37.500	2247.83
45.000_38.000	2519.85
45.000_38.500	2467.61
45.000_39.000	2349.03
45.000_39.500	2459.87
45.000_4.000_	3066.05
45.000_4.500_	2764.11
45.000_40.000	2542.69
45.000_5.000_	1970.53
45.000_5.500_	2326.87
45.000_6.000_	2877.88
45.000_6.500_	2478.45
45.000_7.000_	3559.79
45.000_7.500_	1687
45.000_8.000_	1883.67
45.000_8.500_	2004.13
45.000_9.000_	1984.19
45.000_9.500_	1913.62
45.500_-0.500	1994.79
45.500_0.000_	2016.48
45.500_0.500_	2093.88
45.500_1.000_	2101.74
45.500_1.500_	2116.75
45.500_10.000	1964.17
45.500_10.500	1908.15
45.500_11.000	2031.66
45.500_11.500	1869.26
45.500_12.000	1860.52
45.500_13.500	1987.59
45.500_14.000	2130.66
45.500_14.500	2635.64
45.500_15.000	2548.84
45.500_15.500	2410.2
45.500_16.000	2258.38
45.500_16.500	2294.25
45.500_17.000	2140.58
45.500_17.500	2056.19
45.500_18.000	2107.44
45.500_18.500	2279.41
45.500_19.000	2273.96
45.500_19.500	2295.76
45.500_2.000_	2055.69
45.500_2.500_	2069.38
45.500_20.000	2227.43
45.500_20.500	2272.97
45.500_21.000	2275.17
45.500_21.500	2299.39
45.500_22.000	2405.85
45.500_22.500	2946.08
45.500_23.000	2250.18
45.500_23.500	2298.15
45.500_24.000	3583.51
45.500_24.500	2089.49
45.500_25.000	2429.7
45.500_25.500	2250.88
45.500_26.000	3939.98
45.500_26.500	2272.68
45.500_27.000	2394.22
45.500_27.500	2674.92
45.500_28.000	2441.74
45.500_28.500	2458
45.500_29.000	2426.29
45.500_29.500	2244.52
45.500_3.000_	2998.85
45.500_3.500_	2278.61
45.500_33.000	2349.87
45.500_33.500	2458.02
45.500_34.000	2507.5
45.500_34.500	2585.31
45.500_35.000	2498.47
45.500_35.500	2572.44
45.500_36.000	2573.8
45.500_37.500	2423.29
45.500_38.000	2530.45
45.500_38.500	2508.37
45.500_39.000	2605.36
45.500_39.500	2698.2
45.500_4.000_	2141.53
45.500_4.500_	2266.52
45.500_40.000	2658.09
45.500_5.000_	2160.79
45.500_5.500_	2251.51
45.500_6.000_	2003.76
45.500_6.500_	3208.24
45.500_7.000_	4289.36
45.500_7.500_	4100.62
45.500_8.000_	1806.37
45.500_8.500_	1835.83
45.500_9.000_	2016.32
45.500_9.500_	2069.28
46.000_-0.500	1993.93
46.000_-1.000	1943.78
46.000_0.000_	2061.48
46.000_0.500_	2172.69
46.000_1.000_	2232.23
46.000_1.500_	2295.7
46.000_10.000	2218.51
46.000_10.500	3890.73
46.000_11.000	1852.17
46.000_11.500	1876.01
46.000_12.000	2350.35
46.000_12.500	1800.34
46.000_13.000	1895.08
46.000_13.500	2049.13
46.000_14.000	2872.3
46.000_14.500	2332.66
46.000_15.000	2414.58
46.000_15.500	2417.08
46.000_16.000	2111.4
46.000_16.500	2247.79
46.000_17.000	2276.09
46.000_17.500	2261.13
46.000_18.000	2281.89
46.000_18.500	2282.18
46.000_19.000	2356.3
46.000_19.500	2329.91
46.000_2.000_	2196.28
46.000_2.500_	2190.68
46.000_20.000	2234.56
46.000_20.500	2324.72
46.000_21.000	2337.61
46.000_21.500	2337.01
46.000_22.000	2353.41
46.000_22.500	2372.51
46.000_23.000	2368.68
46.000_23.500	2235.8
46.000_24.000	2326.69
46.000_24.500	2377.66
46.000_25.000	2315.83
46.000_25.500	3186.95
46.000_26.000	2776.61
46.000_26.500	2264.23
46.000_27.000	2448.87
46.000_27.500	2836.03
46.000_28.000	2618.4
46.000_28.500	2582.24
46.000_29.000	2578.62
46.000_29.500	2605.87
46.000_3.000_	1935.95
46.000_3.500_	2478.44
46.000_30.000	2553.95
46.000_33.500	2535.04
46.000_34.000	2513.42
46.000_34.500	2592.2
46.000_35.000	2681.75
46.000_38.000	2362.49
46.000_38.500	2709.33
46.000_39.000	2766.18
46.000_39.500	2875.66
46.000_4.000_	2182.32
46.000_4.500_	2461.76
46.000_40.000	2876.1
46.000_5.000_	2298.45
46.000_5.500_	2360.54
46.000_6.000_	2133.82
46.000_6.500_	3132.52
46.000_7.000_	3805.28
46.000_7.500_	4249.22
46.000_8.000_	2594.57
46.000_8.500_	4758.78
46.000_9.000_	2555.43
46.000_9.500_	2220.29
46.500_-0.500	2149.97
46.500_-1.000	2031.9
46.500_-1.500	2018.2
46.500_0.000_	2174.27
46.500_0.500_	2190.95
46.500_1.000_	2190.35
46.500_1.500_	2243.52
46.500_10.000	3991.76
46.500_10.500	4946.66
46.500_11.000	1609.85
46.500_11.500	1947.54
46.500_12.000	1947.58
46.500_12.500	2115.95
46.500_13.000	2173.15
46.500_13.500	2783.19
46.500_14.000	4350.95
46.500_14.500	2198.19
46.500_15.000	2443.36
46.500_15.500	2113.71
46.500_16.000	2190.08
46.500_16.500	2299.77
46.500_17.000	2241.4
46.500_17.500	2239.7
46.500_18.000	2262.34
46.500_18.500	2358.27
46.500_19.000	2285.28
46.500_19.500	2278.1
46.500_2.000_	2205.61
46.500_2.500_	2130.85
46.500_20.000	2305.54
46.500_20.500	2436.27
46.500_21.000	2450.78
46.500_21.500	2378.08
46.500_22.000	2417.94
46.500_22.500	2661.1
46.500_23.000	2429.46
46.500_23.500	2929.06
46.500_24.000	2525.15
46.500_24.500	2505.07
46.500_25.000	3871.97
46.500_25.500	2519.7
46.500_26.000	2252.75
46.500_26.500	2211.94
46.500_27.000	2592.69
46.500_27.500	2752.24
46.500_28.000	2820.73
46.500_28.500	2973.86
46.500_29.000	2872.52
46.500_29.500	2861.98
46.500_3.000_	2275.21
46.500_3.500_	2270.3
46.500_30.000	2720.67
46.500_30.500	2612.7
46.500_31.500	2550.75
46.500_32.000	2415.5
46.500_32.500	2422.91
46.500_33.000	2561.37
46.500_33.500	2722.38
46.500_34.000	2581.37
46.500_34.500	2692.7
46.500_35.000	2632.83
46.500_35.500	2692.61
46.500_36.000	2694.87
46.500_36.500	2743.19
46.500_37.500	2746.01
46.500_38.000	2800.05
46.500_38.500	2882.35
46.500_39.000	3011.91
46.500_39.500	3138.99
46.500_4.000_	2328.31
46.500_4.500_	2439.71
46.500_40.000	3240.28
46.500_5.000_	2495.23
46.500_5.500_	2384.08
46.500_6.000_	2222.59
46.500_6.500_	2331.69
46.500_7.000_	2264
46.500_7.500_	5186.32
46.500_8.000_	3624.96
46.500_8.500_	3809.85
46.500_9.000_	2173.06
46.500_9.500_	4549.85
47.000_-0.500	2151.24
47.000_-1.000	2226
47.000_-1.500	2094.64
47.000_-2.000	2075.74
47.000_0.000_	2167.91
47.000_0.500_	2225.44
47.000_1.000_	2294.43
47.000_1.500_	2321.6
47.000_10.000	4618.03
47.000_10.500	3906.57
47.000_11.000	3306.88
47.000_11.500	2706.56
47.000_12.000	3851.32
47.000_12.500	2223.48
47.000_13.000	3711.11
47.000_13.500	1975.31
47.000_14.000	2274.84
47.000_14.500	2061.58
47.000_15.000	2015.09
47.000_15.500	2213.88
47.000_16.000	2354.99
47.000_16.500	2663.26
47.000_17.000	2274.73
47.000_17.500	2235.54
47.000_18.000	2367.28
47.000_18.500	2320.76
47.000_19.000	2299.65
47.000_19.500	2342.18
47.000_2.000_	2297.03
47.000_2.500_	2328.54
47.000_20.000	2383.91
47.000_20.500	2426.21
47.000_21.000	2506.35
47.000_21.500	2503.84
47.000_22.000	2462.9
47.000_22.500	2384.41
47.000_23.000	2355.5
47.000_23.500	2554.01
47.000_24.000	2750.94
47.000_24.500	2586.17
47.000_25.000	2655.79
47.000_25.500	2510.78
47.000_26.000	2246.72
47.000_26.500	2770.04
47.000_27.000	2514.83
47.000_27.500	2930.96
47.000_28.000	2888.99
47.000_28.500	2719.46
47.000_29.000	2860.62
47.000_29.500	2940.36
47.000_3.000_	2416.6
47.000_3.500_	2466.41
47.000_30.000	2922.18
47.000_30.500	2833.73
47.000_31.000	2848.88
47.000_31.500	2781.2
47.000_32.000	2659.39
47.000_32.500	2906.47
47.000_33.000	2957.44
47.000_33.500	2843.46
47.000_34.000	2851.65
47.000_34.500	2886.89
47.000_35.000	2927.65
47.000_35.500	2873.44
47.000_36.000	3012.62
47.000_36.500	3065.57
47.000_37.000	3058.33
47.000_37.500	2896.22
47.000_38.000	2910.48
47.000_38.500	2929.92
47.000_39.000	3223.18
47.000_39.500	3364.29
47.000_4.000_	2526.42
47.000_4.500_	2401.12
47.000_40.000	3397.21
47.000_5.000_	2468.18
47.000_5.500_	2512.81
47.000_6.000_	3496.23
47.000_6.500_	2364.01
47.000_7.000_	2513.19
47.000_7.500_	2528.31
47.000_8.000_	2941.13
47.000_8.500_	2286.13
47.000_9.000_	2425.67
47.000_9.500_	4179.29
47.500_-0.500	2244.87
47.500_-1.000	2216.83
47.500_-1.500	2256.32
47.500_-2.000	2255.41
47.500_0.000_	2291.89
47.500_0.500_	2338.71
47.500_1.000_	2395.3
47.500_1.500_	2472.69
47.500_10.000	2425.03
47.500_10.500	3497.43
47.500_11.000	2905.86
47.500_11.500	2935.27
47.500_12.000	2123.4
47.500_12.500	2629.89
47.500_13.000	4048
47.500_13.500	4047.74
47.500_14.000	2264.21
47.500_14.500	2544.48
47.500_15.000	2394.62
47.500_15.500	3965.01
47.500_16.000	2567.52
47.500_16.500	2268.47
47.500_17.000	2368.59
47.500_17.500	2381.46
47.500_18.000	2380.05
47.500_18.500	2451.53
47.500_19.000	2345.41
47.500_19.500	2493.87
47.500_2.000_	2586.06
47.500_2.500_	2507.1
47.500_20.000	2673.73
47.500_20.500	2573.91
47.500_21.000	2554.14
47.500_21.500	2629.75
47.500_22.000	2616.76
47.500_22.500	2490.64
47.500_23.000	2681.85
47.500_23.500	2752.17
47.500_24.000	2750.27
47.500_24.500	3587.9
47.500_25.000	2741.12
47.500_25.500	2544.51
47.500_26.000	2382.66
47.500_26.500	2510.65
47.500_27.000	2875.22
47.500_27.500	2834.03
47.500_28.000	2814.65
47.500_28.500	2865.26
47.500_29.000	2984.66
47.500_29.500	3022.84
47.500_3.000_	2503.45
47.500_3.500_	2567.36
47.500_30.000	2973.94
47.500_30.500	2957.72
47.500_31.000	3000
47.500_31.500	3074.99
47.500_32.000	3169.09
47.500_32.500	3206.08
47.500_33.000	3228.66
47.500_33.500	3163.91
47.500_34.000	2980.67
47.500_34.500	2999.92
47.500_35.000	2904.44
47.500_35.500	3008.6
47.500_36.000	2998.06
47.500_36.500	3199.3
47.500_37.000	3313.31
47.500_37.500	3352.67
47.500_38.000	3443.31
47.500_38.500	3488.4
47.500_39.000	3524.01
47.500_39.500	3537.19
47.500_4.000_	2487.2
47.500_4.500_	2664.69
47.500_40.000	3271.58
47.500_5.000_	2497.7
47.500_5.500_	2527.48
47.500_6.000_	2538.78
47.500_6.500_	2537.46
47.500_7.000_	2422.31
47.500_7.500_	2417.81
47.500_8.000_	2673.54
47.500_8.500_	2484.17
47.500_9.000_	2481.92
47.500_9.500_	2423.96
48.000_-0.500	2302.33
48.000_-1.000	2321.1
48.000_-1.500	2291.26
48.000_-2.000	2389.75
48.000_-2.500	2359.75
48.000_-3.000	2402.62
48.000_-3.500	2438.38
48.000_-4.000	2591.12
48.000_0.000_	2351.83
48.000_0.500_	2397.98
48.000_1.000_	2392.71
48.000_1.500_	2385.38
48.000_10.000	2483.75
48.000_10.500	2507.41
48.000_11.000	2377.16
48.000_11.500	2505.59
48.000_12.000	2502.4
48.000_12.500	2618.06
48.000_13.000	2584.82
48.000_13.500	2760.04
48.000_14.000	2639.95
48.000_14.500	2793.92
48.000_15.000	3987.07
48.000_15.500	4537.24
48.000_16.000	2353.33
48.000_16.500	2407.07
48.000_17.000	2589.16
48.000_17.500	2499.91
48.000_18.000	2472.77
48.000_18.500	2747.44
48.000_19.000	2718.5
48.000_19.500	2470.59
48.000_2.000_	2523.33
48.000_2.500_	2499.7
48.000_20.000	2487.8
48.000_20.500	2825.09
48.000_21.000	2695.35
48.000_21.500	2913.79
48.000_22.000	2756.56
48.000_22.500	2790.9
48.000_23.000	2728.06
48.000_23.500	2858.11
48.000_24.000	2829.14
48.000_24.500	2724.24
48.000_25.000	2358
48.000_25.500	2491.09
48.000_26.000	2910.35
48.000_26.500	2941.02
48.000_27.000	3104.95
48.000_27.500	3140.34
48.000_28.000	3172.7
48.000_28.500	3030.25
48.000_29.000	3127
48.000_29.500	3158.42
48.000_3.000_	2564.26
48.000_3.500_	2612.16
48.000_30.000	3242.08
48.000_30.500	3148.47
48.000_31.000	3247.49
48.000_31.500	3249.15
48.000_32.000	3329.67
48.000_32.500	3443.19
48.000_33.000	3492.07
48.000_33.500	3296.19
48.000_34.000	3406.16
48.000_34.500	3266.8
48.000_35.000	3065.48
48.000_35.500	3138.91
48.000_36.000	3224.71
48.000_36.500	3302.83
48.000_37.000	3353.73
48.000_37.500	3201.04
48.000_38.000	3340.58
48.000_38.500	3321.46
48.000_39.000	3322.24
48.000_39.500	3416.85
48.000_4.000_	2573.44
48.000_4.500_	2646.94
48.000_40.000	3471.11
48.000_5.000_	2706.3
48.000_5.500_	2764.44
48.000_6.000_	2647.48
48.000_6.500_	2823.21
48.000_7.000_	4370.88
48.000_7.500_	2406.73
48.000_8.000_	3300.51
48.000_8.500_	2509.15
48.000_9.000_	2648.62
48.000_9.500_	2585.31
48.500_-0.500	2445.91
48.500_-1.000	2456.85
48.500_-1.500	2475.45
48.500_-2.000	2448.94
48.500_-2.500	2390.15
48.500_-3.000	2379.12
48.500_-3.500	2499.96
48.500_-4.000	2530.15
48.500_-4.500	2517.37
48.500_0.000_	2494.18
48.500_0.500_	2549.73
48.500_1.000_	2534.73
48.500_1.500_	2442.39
48.500_10.000	2796.22
48.500_10.500	2778.87
48.500_11.000	2788.37
48.500_11.500	2812.93
48.500_12.000	2843.75
48.500_12.500	2842.13
48.500_13.000	2725.53
48.500_13.500	2874.15
48.500_14.000	2855.01
48.500_14.500	2644.31
48.500_15.000	2688.29
48.500_15.500	2646.07
48.500_16.000	2646.1
48.500_16.500	2664.56
48.500_17.000	2580.57
48.500_17.500	2891.32
48.500_18.000	2704.11
48.500_18.500	2763.28
48.500_19.000	3494.65
48.500_19.500	2768.99
48.500_2.000_	2501.95
48.500_2.500_	2580.52
48.500_20.000	2702.29
48.500_20.500	2671.36
48.500_21.000	2792.53
48.500_21.500	2760.02
48.500_22.000	2951.97
48.500_22.500	2955.79
48.500_23.000	3565.43
48.500_23.500	3392.2
48.500_24.000	3064.02
48.500_24.500	2848.42
48.500_25.000	2650.9
48.500_25.500	2880.63
48.500_26.000	2866.17
48.500_26.500	3173.6
48.500_27.000	3119.93
48.500_27.500	3076.45
48.500_28.000	3125.4
48.500_28.500	3269.96
48.500_29.000	3211.73
48.500_29.500	3240.27
48.500_3.000_	2621.7
48.500_3.500_	2546.51
48.500_30.000	3251.15
48.500_30.500	3332.36
48.500_31.000	3367.62
48.500_31.500	3433.75
48.500_32.000	3610.59
48.500_32.500	3532.25
48.500_33.000	3386.6
48.500_33.500	3332.35
48.500_34.000	3350.35
48.500_34.500	3264.11
48.500_35.000	3027.57
48.500_35.500	3396.87
48.500_36.000	3312.57
48.500_36.500	3407.8
48.500_37.000	3462.31
48.500_37.500	3460.81
48.500_38.000	3328.77
48.500_38.500	3312.11
48.500_39.000	3343.87
48.500_39.500	3339.46
48.500_4.000_	2497.44
48.500_4.500_	2568.1
48.500_40.000	3312.98
48.500_5.000_	2822.87
48.500_5.500_	2772.98
48.500_6.000_	2755.75
48.500_6.500_	2681.85
48.500_7.000_	2968.69
48.500_7.500_	2663.94
48.500_8.000_	2882.01
48.500_8.500_	2629.63
48.500_9.000_	2502.22
48.500_9.500_	2856.24
49.000_-0.500	2722.23
49.000_-1.000	2440.74
49.000_-1.500	2404.89
49.000_0.000_	2464.22
49.000_0.500_	2412.66
49.000_1.000_	2477.05
49.000_1.500_	2500.49
49.000_10.000	2988.46
49.000_10.500	3313.03
49.000_11.000	3229.34
49.000_11.500	3007.46
49.000_12.000	3006.05
49.000_12.500	3071.7
49.000_13.000	2753.13
49.000_13.500	2607.13
49.000_14.000	3425.93
49.000_14.500	2759.15
49.000_15.000	2914.71
49.000_15.500	3102.67
49.000_16.000	2821.86
49.000_16.500	2860.53
49.000_17.000	2855.65
49.000_17.500	2801.3
49.000_18.000	3210.12
49.000_18.500	4181.05
49.000_19.000	4795.88
49.000_19.500	2925.63
49.000_2.000_	2502.26
49.000_2.500_	2586.79
49.000_20.000	2607.18
49.000_20.500	2390.56
49.000_21.000	2638.56
49.000_21.500	2922.5
49.000_22.000	3112.34
49.000_22.500	3244.97
49.000_23.000	3294.56
49.000_23.500	4662.05
49.000_24.000	2666.93
49.000_24.500	2813.14
49.000_25.000	3037.72
49.000_25.500	3328.36
49.000_26.000	3253.11
49.000_26.500	3277.49
49.000_27.000	3248.47
49.000_27.500	3403.12
49.000_28.000	3408.58
49.000_28.500	3366.37
49.000_29.000	3194.01
49.000_29.500	3300.83
49.000_3.000_	2617.59
49.000_3.500_	2688.17
49.000_30.000	3459.37
49.000_30.500	3375.07
49.000_31.000	3527.09
49.000_31.500	3335.4
49.000_32.000	3432.11
49.000_32.500	3256.45
49.000_33.000	3386.2
49.000_33.500	3287.68
49.000_34.000	3245.59
49.000_34.500	3370.95
49.000_35.000	3429.97
49.000_35.500	3404.2
49.000_36.000	3458.3
49.000_36.500	3530.04
49.000_37.000	3434.43
49.000_37.500	3372.92
49.000_38.000	3401.78
49.000_38.500	3363.56
49.000_39.000	3236.58
49.000_39.500	3281.63
49.000_4.000_	2615.87
49.000_4.500_	2668.85
49.000_40.000	3359.55
49.000_5.000_	2891.24
49.000_5.500_	2929.61
49.000_6.000_	2865.74
49.000_6.500_	2907.43
49.000_7.000_	2927.41
49.000_7.500_	3110.83
49.000_8.000_	2789.63
49.000_8.500_	2678.1
49.000_9.000_	2829.92
49.000_9.500_	2965.12
49.500_-1.500	2501.73
49.500_0.500_	2525.23
49.500_1.000_	2619.87
49.500_1.500_	2678.19
49.500_10.000	3005.36
49.500_10.500	3387.41
49.500_11.000	2893.11
49.500_11.500	3986.15
49.500_12.000	3123.24
49.500_12.500	3205.35
49.500_13.000	3333.14
49.500_13.500	3227.78
49.500_14.000	3037.5
49.500_14.500	3068.32
49.500_15.000	3268.72
49.500_15.500	3127.48
49.500_16.000	3350.45
49.500_16.500	3094.99
49.500_17.000	2870.93
49.500_17.500	2988.12
49.500_18.000	2970.62
49.500_18.500	3343.13
49.500_19.000	2987.6
49.500_19.500	2846.46
49.500_2.000_	2550.42
49.500_2.500_	2566.69
49.500_20.000	2650.81
49.500_20.500	3302.29
49.500_21.000	2942
49.500_21.500	3670.38
49.500_22.000	3169.04
49.500_22.500	2826.68
49.500_23.000	2729.06
49.500_23.500	2973.9
49.500_24.000	3018.37
49.500_24.500	3179.23
49.500_25.000	3298.45
49.500_25.500	3612.21
49.500_26.000	3616.57
49.500_26.500	3656.12
49.500_27.000	3374.72
49.500_27.500	3384.26
49.500_28.000	3331.34
49.500_28.500	3278.41
49.500_29.000	3524.98
49.500_29.500	3534.75
49.500_3.000_	2646.43
49.500_3.500_	2741
49.500_30.000	3504.38
49.500_30.500	3631.69
49.500_31.000	3415.07
49.500_31.500	3358.65
49.500_32.000	3340.45
49.500_32.500	3428.28
49.500_33.000	3512.58
49.500_33.500	3546.6
49.500_34.000	3497.54
49.500_34.500	3189.14
49.500_35.000	3439.22
49.500_35.500	3254.27
49.500_36.000	3454.23
49.500_36.500	3420.7
49.500_37.000	3418.22
49.500_37.500	3455.19
49.500_38.000	3443.41
49.500_38.500	3428.5
49.500_39.000	3514.82
49.500_39.500	3288.65
49.500_4.000_	2685.85
49.500_4.500_	2747.1
49.500_40.000	3347.01
49.500_5.000_	2974.81
49.500_5.500_	3144.77
49.500_6.000_	3034.52
49.500_6.500_	3100.75
49.500_7.000_	3218.33
49.500_7.500_	3072.91
49.500_8.000_	3006.23
49.500_8.500_	2938.34
49.500_9.000_	3305.37
49.500_9.500_	3056.21
50.000_1.500_	2782.69
50.000_10.000	3077.1
50.000_10.500	3225.01
50.000_11.000	3286.28
50.000_11.500	3223.96
50.000_12.000	3510.64
50.000_12.500	3621.33
50.000_13.000	3765.91
50.000_13.500	3172.78
50.000_14.000	3025.15
50.000_14.500	2935.67
50.000_15.000	2986.95
50.000_15.500	3063.01
50.000_16.000	3064.86
50.000_16.500	3388.09
50.000_17.000	3383.38
50.000_17.500	3288.27
50.000_18.000	2840.53
50.000_18.500	2779.23
50.000_19.000	2778.22
50.000_19.500	2807.24
50.000_2.000_	2565.88
50.000_2.500_	2618.59
50.000_20.000	3054.87
50.000_20.500	2676.66
50.000_21.000	2815.51
50.000_21.500	2904.14
50.000_22.000	2890.31
50.000_22.500	2841.49
50.000_23.000	2962.3
50.000_23.500	3056.79
50.000_24.000	3085.71
50.000_24.500	3158.66
50.000_25.000	3214.44
50.000_25.500	3505.5
50.000_26.000	3678.31
50.000_26.500	3763.31
50.000_27.000	3717.38
50.000_27.500	3731.9
50.000_28.000	3613.24
50.000_28.500	3486.15
50.000_29.000	3586.17
50.000_29.500	3671.61
50.000_3.000_	2660.46
50.000_3.500_	2742.92
50.000_30.000	3737.04
50.000_30.500	3705.64
50.000_31.000	3459.2
50.000_31.500	3514.18
50.000_32.000	3717.37
50.000_32.500	3651.62
50.000_33.000	3597.17
50.000_33.500	3415.51
50.000_34.000	3521.78
50.000_34.500	3367.85
50.000_35.000	3636.8
50.000_35.500	3506.3
50.000_36.000	3395.95
50.000_36.500	3613.97
50.000_37.000	3500.82
50.000_37.500	3520.58
50.000_38.000	3614.98
50.000_38.500	3626.78
50.000_39.000	3657.69
50.000_39.500	3452.29
50.000_4.000_	2960.66
50.000_4.500_	3200.66
50.000_40.000	3357.65
50.000_5.000_	3261.05
50.000_5.500_	3191.83
50.000_6.000_	3137.6
50.000_6.500_	3183.63
50.000_7.000_	3073.41
50.000_7.500_	3143.07
50.000_8.000_	2975.25
50.000_8.500_	3105.47
50.000_9.000_	3072.89
50.000_9.500_	3239.31
50.500_-4.000	3113.41
50.500_-4.500	2915.94
50.500_-5.000	2908.84
50.500_10.000	3379.53
50.500_10.500	3798.5
50.500_11.000	3628.92
50.500_11.500	3496.97
50.500_12.000	3255.45
50.500_12.500	3352.13
50.500_13.000	3119.1
50.500_13.500	3131.17
50.500_14.000	3138.8
50.500_14.500	3292.08
50.500_15.000	3108.17
50.500_15.500	3270.81
50.500_16.000	3314.86
50.500_16.500	3201.02
50.500_17.000	2762.55
50.500_17.500	2845.79
50.500_18.000	2885.46
50.500_18.500	2831.78
50.500_19.000	2892.68
50.500_19.500	3002.26
50.500_2.000_	2737.29
50.500_2.500_	2568.55
50.500_20.000	2988.29
50.500_20.500	2863.53
50.500_21.000	2928.85
50.500_21.500	2890.22
50.500_22.000	2955.63
50.500_22.500	3002.84
50.500_23.000	3024.34
50.500_23.500	3286.33
50.500_24.000	3313.14
50.500_24.500	3436.11
50.500_25.000	3381.72
50.500_25.500	3459.75
50.500_26.000	3370.82
50.500_26.500	3537.87
50.500_27.000	3630.27
50.500_27.500	3503.06
50.500_28.000	3336.76
50.500_28.500	3340.87
50.500_29.000	3545.9
50.500_29.500	3579.63
50.500_3.000_	2621.15
50.500_3.500_	2687.56
50.500_30.000	3378.62
50.500_30.500	3270.07
50.500_31.000	3602.56
50.500_31.500	3619.43
50.500_32.000	3812.58
50.500_32.500	3542.33
50.500_33.000	3587.47
50.500_33.500	3577.21
50.500_34.000	3448.11
50.500_34.500	3523.48
50.500_35.000	3306.43
50.500_35.500	3551.5
50.500_36.000	3498.82
50.500_36.500	3579.12
50.500_37.000	3605.84
50.500_37.500	3680.63
50.500_38.000	3456.15
50.500_38.500	3524.17
50.500_39.000	3590.89
50.500_39.500	3408.12
50.500_4.000_	2731.26
50.500_4.500_	2744.99
50.500_40.000	3324.78
50.500_5.000_	2939.88
50.500_5.500_	2895.49
50.500_6.000_	3298.05
50.500_6.500_	3128.12
50.500_7.000_	3029.27
50.500_7.500_	3205.67
50.500_8.000_	3218.83
50.500_8.500_	3119.89
50.500_9.000_	3318.35
50.500_9.500_	3274.97
51.000_-0.500	2576.39
51.000_-1.000	2737.69
51.000_-1.500	2696.95
51.000_-2.000	3208.25
51.000_-2.500	2655.01
51.000_-3.000	2666.13
51.000_-3.500	2891.7
51.000_-4.000	2888.35
51.000_-4.500	3069.92
51.000_0.000_	2599.04
51.000_0.500_	2537.18
51.000_10.000	3290.56
51.000_10.500	2979.23
51.000_11.000	2888.38
51.000_11.500	2843.79
51.000_12.000	3392.92
51.000_12.500	2949.68
51.000_13.000	2972.21
51.000_13.500	3136.31
51.000_14.000	3153.66
51.000_14.500	3277.35
51.000_15.000	3155.19
51.000_15.500	2853.12
51.000_16.000	2899.26
51.000_16.500	2810.8
51.000_17.000	2907.58
51.000_17.500	2907.49
51.000_18.000	2898.58
51.000_18.500	2947.51
51.000_19.000	2957.88
51.000_19.500	2974.52
51.000_2.500_	2640.87
51.000_20.000	3077.3
51.000_20.500	3002.62
51.000_21.000	3041.37
51.000_21.500	2981.48
51.000_22.000	3096.04
51.000_22.500	3344.98
51.000_23.000	3243.63
51.000_23.500	3375.36
51.000_24.000	3380.59
51.000_24.500	3316.79
51.000_25.000	3524.42
51.000_25.500	3425.55
51.000_26.000	3447.48
51.000_26.500	3465.77
51.000_27.000	3491.69
51.000_27.500	3358.01
51.000_28.000	3363.63
51.000_28.500	3323.61
51.000_29.000	3337.93
51.000_29.500	3373.35
51.000_3.000_	2674.48
[truncated: 1,578 more rows]

## Sheet: Figure 1c
Location (Lat_Lon)	Fraction curtailment
35.500_-0.500	0.288453
35.500_-1.000	0.298325
35.500_-5.500	0.524469
35.500_-6.000	0.298816
35.500_0.000_	0.304761
35.500_0.500_	0.274546
35.500_1.000_	0.361378
35.500_1.500_	0.339337
35.500_10.000	0.240597
35.500_10.500	0.265635
35.500_11.000	0.301068
35.500_2.000_	0.30227
35.500_2.500_	0.284183
35.500_24.000	0.465217
35.500_3.000_	0.279365
35.500_3.500_	0.271476
35.500_36.000	0.392569
35.500_36.500	0.472748
35.500_37.000	0.415424
35.500_37.500	0.439494
35.500_38.000	0.404395
35.500_38.500	0.408432
35.500_39.000	0.365894
35.500_39.500	0.403444
35.500_4.000_	0.240007
35.500_4.500_	0.280829
35.500_40.000	0.359335
35.500_5.000_	0.256939
35.500_5.500_	0.262944
35.500_6.000_	0.306006
35.500_6.500_	0.299236
35.500_7.000_	0.343766
35.500_7.500_	0.286052
35.500_8.000_	0.290082
35.500_8.500_	0.271174
35.500_9.000_	0.239926
35.500_9.500_	0.236851
36.000_0.500_	0.315488
36.000_1.000_	0.330122
36.000_1.500_	0.39473
36.000_10.000	0.265823
36.000_10.500	0.271458
36.000_2.000_	0.389252
36.000_2.500_	0.391439
36.000_3.000_	0.367317
36.000_3.500_	0.293566
36.000_36.000	0.459187
36.000_36.500	0.464781
36.000_37.000	0.474067
36.000_37.500	0.404314
36.000_38.000	0.402408
36.000_38.500	0.399405
36.000_39.000	0.414564
36.000_39.500	0.402488
36.000_4.000_	0.317231
36.000_4.500_	0.29603
36.000_40.000	0.395342
36.000_5.000_	0.316811
36.000_5.500_	0.317155
36.000_6.000_	0.340533
36.000_6.500_	0.306363
36.000_7.000_	0.302977
36.000_7.500_	0.306733
36.000_8.000_	0.307236
36.000_8.500_	0.30835
36.000_9.000_	0.349098
36.000_9.500_	0.393216
36.500_-5.000	0.316249
36.500_-5.500	0.341362
36.500_-6.000	0.321923
36.500_1.500_	0.405988
36.500_10.000	0.32482
36.500_10.500	0.296186
36.500_2.000_	0.388896
36.500_2.500_	0.360318
36.500_29.500	0.36966
36.500_3.000_	0.404616
36.500_3.500_	0.44966
36.500_30.000	0.422721
36.500_30.500	0.399815
36.500_32.500	0.601854
36.500_33.000	0.477971
36.500_33.500	0.406328
36.500_34.000	0.363089
36.500_36.500	0.491442
36.500_37.000	0.474233
36.500_37.500	0.42537
36.500_38.000	0.406728
36.500_38.500	0.390671
36.500_39.000	0.382721
36.500_39.500	0.409971
36.500_4.000_	0.373756
36.500_4.500_	0.35916
36.500_40.000	0.407147
36.500_5.000_	0.403536
36.500_5.500_	0.385519
36.500_6.000_	0.342301
36.500_6.500_	0.350836
36.500_7.000_	0.368471
36.500_7.500_	0.370126
36.500_8.000_	0.41124
36.500_8.500_	0.354868
36.500_9.000_	0.40464
36.500_9.500_	0.372461
37.000_-2.000	0.265937
37.000_-2.500	0.245248
37.000_-3.000	0.284393
37.000_-3.500	0.262029
37.000_-4.000	0.360446
37.000_-4.500	0.328345
37.000_-5.000	0.327035
37.000_-5.500	0.344741
37.000_-6.000	0.295631
37.000_-6.500	0.281606
37.000_10.000	0.360949
37.000_11.000	0.358918
37.000_14.500	0.355405
37.000_15.000	0.35562
37.000_22.500	0.349367
37.000_23.000	0.4979
37.000_25.500	0.459174
37.000_27.000	0.602333
37.000_27.500	0.431591
37.000_28.500	0.398067
37.000_29.000	0.403985
37.000_29.500	0.50341
37.000_30.000	0.390892
37.000_30.500	0.377475
37.000_31.000	0.373878
37.000_31.500	0.384457
37.000_32.000	0.634057
37.000_32.500	0.518877
37.000_33.000	0.458565
37.000_33.500	0.540114
37.000_34.000	0.534054
37.000_34.500	0.375845
37.000_35.000	0.386866
37.000_35.500	0.366806
37.000_36.000	0.387375
37.000_36.500	0.489646
37.000_37.000	0.444491
37.000_37.500	0.413048
37.000_38.000	0.415111
37.000_38.500	0.389375
37.000_39.000	0.393584
37.000_39.500	0.37825
37.000_40.000	0.36844
37.000_6.500_	0.417488
37.000_7.500_	0.453725
37.000_9.000_	0.414934
37.000_9.500_	0.373501
37.500_-1.500	0.265497
37.500_-2.000	0.248678
37.500_-2.500	0.262428
37.500_-3.000	0.292404
37.500_-3.500	0.286255
37.500_-4.000	0.323459
37.500_-4.500	0.326313
37.500_-5.000	0.297796
37.500_-5.500	0.298634
37.500_-6.000	0.296608
37.500_-6.500	0.29898
37.500_-7.000	0.299955
37.500_-7.500	0.325258
37.500_-8.000	0.320467
37.500_-8.500	0.36724
37.500_13.500	0.42458
37.500_14.000	0.361678
37.500_14.500	0.334595
37.500_15.000	0.360811
37.500_22.000	0.434667
37.500_22.500	0.424575
37.500_23.000	0.402459
37.500_28.000	0.450823
37.500_28.500	0.451637
37.500_29.000	0.385695
37.500_29.500	0.440049
37.500_30.000	0.432563
37.500_30.500	0.362736
37.500_31.000	0.41376
37.500_31.500	0.514884
37.500_32.000	0.498064
37.500_32.500	0.531575
37.500_33.000	0.507208
37.500_33.500	0.522529
37.500_34.000	0.521319
37.500_34.500	0.585467
37.500_35.000	0.435005
37.500_35.500	0.36824
37.500_36.000	0.339135
37.500_36.500	0.709233
37.500_37.000	0.411404
37.500_37.500	0.400508
37.500_38.000	0.404427
37.500_38.500	0.403106
37.500_39.000	0.412916
37.500_39.500	0.419463
37.500_40.000	0.43346
38.000_-1.000	0.271089
38.000_-1.500	0.276401
38.000_-2.000	0.237607
38.000_-2.500	0.245145
38.000_-3.000	0.375067
38.000_-3.500	0.300944
38.000_-4.000	0.304367
38.000_-4.500	0.31917
38.000_-5.000	0.341246
38.000_-5.500	0.337018
38.000_-6.000	0.330506
38.000_-6.500	0.349329
38.000_-7.000	0.355343
38.000_-7.500	0.339524
38.000_-8.000	0.328951
38.000_-8.500	0.35685
38.000_13.000	0.391416
38.000_13.500	0.43064
38.000_14.000	0.444904
38.000_14.500	0.506747
38.000_15.000	0.493078
38.000_16.000	0.374807
38.000_21.500	0.409298
38.000_22.000	0.438958
38.000_22.500	0.463588
38.000_23.000	0.364755
38.000_23.500	0.394191
38.000_24.000	0.423593
38.000_24.500	0.514688
38.000_27.500	0.417574
38.000_28.000	0.448583
38.000_28.500	0.432002
38.000_29.000	0.385343
38.000_29.500	0.450795
38.000_30.000	0.369035
38.000_30.500	0.396919
38.000_31.000	0.515751
38.000_31.500	0.476488
38.000_32.000	0.508393
38.000_32.500	0.497416
38.000_33.000	0.494251
38.000_33.500	0.537366
38.000_34.000	0.513056
38.000_34.500	0.457021
38.000_35.000	0.529153
38.000_35.500	0.461728
38.000_36.000	0.478535
38.000_36.500	0.595181
38.000_37.000	0.550043
38.000_37.500	0.558147
38.000_38.000	0.597497
38.000_38.500	0.453063
38.000_39.000	0.43119
38.000_39.500	0.494833
38.000_40.000	0.471616
38.500_-0.500	0.277963
38.500_-1.000	0.281333
38.500_-1.500	0.24194
38.500_-2.000	0.241592
38.500_-2.500	0.752809
38.500_-3.000	0.360339
38.500_-3.500	0.359542
38.500_-4.000	0.351764
38.500_-4.500	0.38813
38.500_-5.000	0.351174
38.500_-5.500	0.340812
38.500_-6.000	0.344985
38.500_-6.500	0.355474
38.500_-7.000	0.349785
38.500_-7.500	0.344639
38.500_-8.000	0.349606
38.500_-8.500	0.352596
38.500_-9.000	0.37239
38.500_16.000	0.408936
38.500_16.500	0.381767
38.500_21.500	0.437671
38.500_22.000	0.498877
38.500_22.500	0.409573
38.500_23.000	0.444891
38.500_24.000	0.676199
38.500_26.000	0.548204
38.500_26.500	0.462817
38.500_27.000	0.415187
38.500_27.500	0.562932
38.500_28.000	0.466755
38.500_28.500	0.430149
38.500_29.000	0.397023
38.500_29.500	0.391202
38.500_30.000	0.460459
38.500_30.500	0.519179
38.500_31.000	0.574197
38.500_31.500	0.514234
38.500_32.000	0.493052
38.500_32.500	0.534801
38.500_33.000	0.530582
38.500_33.500	0.484087
38.500_34.000	0.50994
38.500_34.500	0.533022
38.500_35.000	0.522669
38.500_35.500	0.582296
38.500_36.000	0.568902
38.500_36.500	0.575455
38.500_37.000	0.555612
38.500_37.500	0.576203
38.500_38.000	0.529268
38.500_38.500	0.526939
38.500_39.000	0.591275
38.500_39.500	0.586402
38.500_40.000	0.495912
39.000_-0.500	0.286318
39.000_-1.000	0.289753
39.000_-1.500	0.303719
39.000_-2.000	0.295366
39.000_-2.500	0.338812
39.000_-3.000	0.334224
39.000_-3.500	0.328913
39.000_-4.000	0.353756
39.000_-4.500	0.383047
39.000_-5.000	0.381778
39.000_-5.500	0.365555
39.000_-6.000	0.365244
39.000_-6.500	0.380121
39.000_-7.000	0.369317
39.000_-7.500	0.36742
39.000_-8.000	0.354408
39.000_-8.500	0.372695
39.000_-9.000	0.408882
39.000_1.500_	0.33581
39.000_16.500	0.38127
39.000_17.000	0.351092
39.000_21.500	0.408421
39.000_22.000	0.502731
39.000_22.500	0.410596
39.000_23.000	0.446687
39.000_26.500	0.465859
39.000_27.000	0.392697
39.000_27.500	0.44831
39.000_28.000	0.445476
39.000_28.500	0.405894
39.000_29.000	0.439716
39.000_29.500	0.418192
39.000_30.000	0.530421
39.000_30.500	0.526506
39.000_31.000	0.526047
39.000_31.500	0.514175
39.000_32.000	0.517056
39.000_32.500	0.534012
39.000_33.000	0.508093
39.000_33.500	0.507479
39.000_34.000	0.496463
39.000_34.500	0.535624
39.000_35.000	0.536963
39.000_35.500	0.536269
39.000_36.000	0.552347
39.000_36.500	0.565477
39.000_37.000	0.605715
39.000_37.500	0.583971
39.000_38.000	0.585961
39.000_38.500	0.559888
39.000_39.000	0.532542
39.000_39.500	0.562187
39.000_40.000	0.529993
39.000_9.000_	0.366208
39.500_-0.500	0.249659
39.500_-1.000	0.29866
39.500_-1.500	0.343251
39.500_-2.000	0.308915
39.500_-2.500	0.333522
39.500_-3.000	0.313232
39.500_-3.500	0.322907
39.500_-4.000	0.352977
39.500_-4.500	0.363712
39.500_-5.000	0.366813
39.500_-5.500	0.37847
39.500_-6.000	0.354754
39.500_-6.500	0.376954
39.500_-7.000	0.356409
39.500_-7.500	0.370102
39.500_-8.000	0.378727
39.500_-8.500	0.391747
39.500_-9.000	0.401558
39.500_16.000	0.436293
39.500_16.500	0.438128
39.500_2.500_	0.335977
39.500_20.500	0.401987
39.500_21.000	0.379252
39.500_21.500	0.479146
39.500_22.000	0.389145
39.500_22.500	0.404517
39.500_23.000	0.493977
39.500_25.000	0.567958
39.500_27.000	0.446219
39.500_27.500	0.533394
39.500_28.000	0.502419
39.500_28.500	0.468617
39.500_29.000	0.46743
39.500_29.500	0.471599
39.500_3.000_	0.321262
39.500_30.000	0.497398
39.500_30.500	0.540377
39.500_31.000	0.51176
39.500_31.500	0.52202
39.500_32.000	0.53319
39.500_32.500	0.527509
39.500_33.000	0.553862
39.500_33.500	0.588713
39.500_34.000	0.531877
39.500_34.500	0.545869
39.500_35.000	0.556412
39.500_35.500	0.550672
39.500_36.000	0.574118
39.500_36.500	0.568146
39.500_37.000	0.542006
39.500_37.500	0.628902
39.500_38.000	0.564924
39.500_38.500	0.520172
39.500_39.000	0.636355
39.500_39.500	0.6034
39.500_40.000	0.579122
39.500_8.500_	0.489529
39.500_9.000_	0.377297
39.500_9.500_	0.445807
40.000_-0.500	0.260025
40.000_-1.000	0.318336
40.000_-1.500	0.339239
40.000_-2.000	0.344146
40.000_-2.500	0.356304
40.000_-3.000	0.314356
40.000_-3.500	0.304052
40.000_-4.000	0.325442
40.000_-4.500	0.327001
40.000_-5.000	0.342182
40.000_-5.500	0.378201
40.000_-6.000	0.402595
40.000_-6.500	0.35752
40.000_-7.000	0.376879
40.000_-7.500	0.360022
40.000_-8.000	0.42312
40.000_-8.500	0.413447
40.000_0.000_	0.291222
40.000_16.000	0.457636
40.000_16.500	0.390697
40.000_20.000	0.406651
40.000_20.500	0.41279
40.000_21.000	0.730462
40.000_21.500	0.413087
40.000_22.000	0.358726
40.000_22.500	0.744443
40.000_23.500	0.472564
40.000_24.000	0.493704
40.000_26.500	0.488306
40.000_27.000	0.506433
40.000_27.500	0.542075
40.000_28.000	0.514632
40.000_28.500	0.48186
40.000_29.000	0.505588
40.000_29.500	0.478115
40.000_30.000	0.572265
40.000_30.500	0.575477
40.000_31.000	0.523648
40.000_31.500	0.529725
40.000_32.000	0.491758
40.000_32.500	0.498451
40.000_33.000	0.522298
40.000_33.500	0.545428
40.000_34.000	0.54619
40.000_34.500	0.592775
40.000_35.000	0.547748
40.000_35.500	0.523665
40.000_36.000	0.530143
40.000_36.500	0.579838
40.000_37.000	0.58948
40.000_37.500	0.585027
40.000_38.000	0.612063
40.000_38.500	0.492053
40.000_39.000	0.53168
40.000_39.500	0.555047
40.000_4.000_	0.39034
40.000_40.000	0.54013
40.000_8.500_	0.391209
40.000_9.000_	0.438448
40.000_9.500_	0.45458
40.500_-0.500	0.320974
40.500_-1.000	0.401801
40.500_-1.500	0.296049
40.500_-2.000	0.444209
40.500_-2.500	0.351832
40.500_-3.000	0.367674
40.500_-3.500	0.336492
40.500_-4.000	0.343095
40.500_-4.500	0.327978
40.500_-5.000	0.382165
40.500_-5.500	0.386896
40.500_-6.000	0.406437
40.500_-6.500	0.449552
40.500_-7.000	0.413997
40.500_-7.500	0.432413
40.500_-8.000	0.413853
40.500_-8.500	0.396984
40.500_0.000_	0.277134
40.500_0.500_	0.314411
40.500_15.000	0.395847
40.500_15.500	0.431724
40.500_16.000	0.415925
40.500_16.500	0.34577
40.500_17.000	0.367451
40.500_17.500	0.372659
40.500_18.000	0.380344
40.500_19.500	0.388061
40.500_20.000	0.37045
40.500_20.500	0.420947
40.500_21.000	0.438146
40.500_21.500	0.446788
40.500_22.000	0.42944
40.500_22.500	0.387343
40.500_23.000	0.417436
40.500_23.500	0.442783
40.500_27.500	0.50919
40.500_29.000	0.498928
40.500_29.500	0.472684
40.500_30.000	0.516275
40.500_30.500	0.537733
40.500_31.000	0.471555
40.500_31.500	0.575564
40.500_32.000	0.47252
40.500_32.500	0.500066
40.500_33.000	0.529033
40.500_33.500	0.530651
40.500_34.000	0.489189
40.500_34.500	0.51334
40.500_35.000	0.503637
40.500_35.500	0.507398
40.500_36.000	0.496423
40.500_36.500	0.478381
40.500_37.000	0.494795
40.500_37.500	0.464055
40.500_38.000	0.467787
40.500_38.500	0.557725
40.500_39.000	0.536372
40.500_39.500	0.502922
40.500_40.000	0.629828
40.500_8.500_	0.436573
40.500_9.000_	0.401537
40.500_9.500_	0.39828
41.000_-0.500	0.267737
41.000_-1.000	0.316695
41.000_-1.500	0.319716
41.000_-2.000	0.359933
41.000_-2.500	0.377122
41.000_-3.000	0.372783
41.000_-3.500	0.398803
41.000_-4.000	0.49586
41.000_-4.500	0.390221
41.000_-5.000	0.361
41.000_-5.500	0.411101
41.000_-6.000	0.411596
41.000_-6.500	0.413673
41.000_-7.000	0.463656
41.000_-7.500	0.451957
41.000_-8.000	0.418518
41.000_-8.500	0.406783
41.000_0.000_	0.308877
41.000_0.500_	0.313851
41.000_14.000	0.401782
41.000_14.500	0.745292
41.000_15.000	0.441152
41.000_15.500	0.410399
41.000_16.000	0.389215
41.000_16.500	0.368769
41.000_17.000	0.389143
41.000_19.500	0.366843
41.000_20.000	0.359794
41.000_20.500	0.474957
41.000_21.000	0.42998
41.000_21.500	0.439251
41.000_22.000	0.405177
41.000_22.500	0.363223
41.000_23.000	0.404127
41.000_23.500	0.375545
41.000_24.000	0.404479
41.000_24.500	0.46204
41.000_25.000	0.406342
41.000_25.500	0.460159
41.000_26.000	0.454139
41.000_26.500	0.470527
41.000_27.000	0.479432
41.000_27.500	0.489987
41.000_29.500	0.526021
41.000_30.000	0.485883
41.000_30.500	0.497358
41.000_31.000	0.51452
41.000_31.500	0.457094
41.000_32.000	0.542548
41.000_32.500	0.478406
41.000_33.000	0.52764
41.000_33.500	0.511612
41.000_34.000	0.464165
41.000_34.500	0.479299
41.000_35.000	0.489691
41.000_35.500	0.492185
41.000_36.000	0.505837
41.000_36.500	0.471438
41.000_37.000	0.472531
41.000_37.500	0.422083
41.000_39.000	0.372534
41.000_39.500	0.355067
41.000_40.000	0.378
41.000_9.000_	0.478149
41.000_9.500_	0.407834
41.500_-0.500	0.371872
41.500_-1.000	0.378123
41.500_-1.500	0.318689
41.500_-2.000	0.358832
41.500_-2.500	0.364342
41.500_-3.000	0.387795
41.500_-3.500	0.426766
41.500_-4.000	0.427474
41.500_-4.500	0.42373
41.500_-5.000	0.449015
41.500_-5.500	0.459038
41.500_-6.000	0.494665
41.500_-6.500	0.461084
41.500_-7.000	0.497233
41.500_-7.500	0.525613
41.500_-8.000	0.428403
41.500_-8.500	0.404614
41.500_0.000_	0.367875
41.500_0.500_	0.398332
41.500_1.000_	0.324943
41.500_1.500_	0.293535
41.500_13.000	0.39097
41.500_13.500	0.418494
41.500_14.000	0.409297
41.500_14.500	0.455553
41.500_15.000	0.45762
41.500_15.500	0.378241
41.500_2.000_	0.298462
41.500_20.000	0.481121
41.500_20.500	0.462065
41.500_21.000	0.491103
41.500_21.500	0.448076
41.500_22.000	0.45761
41.500_22.500	0.441691
41.500_23.000	0.444895
41.500_23.500	0.449835
41.500_24.000	0.428695
41.500_24.500	0.409732
41.500_25.000	0.431753
41.500_25.500	0.488409
41.500_26.000	0.461884
41.500_26.500	0.488722
41.500_27.000	0.471509
41.500_27.500	0.496706
41.500_28.000	0.54278
41.500_32.000	0.47582
41.500_32.500	0.51291
41.500_33.000	0.541467
41.500_33.500	0.474492
41.500_34.000	0.510912
41.500_34.500	0.442609
41.500_35.000	0.528915
41.500_35.500	0.534965
41.500_36.000	0.425191
41.500_9.000_	0.435657
42.000_-0.500	0.37442
42.000_-1.000	0.358517
42.000_-1.500	0.39345
42.000_-2.000	0.360539
42.000_-2.500	0.415986
42.000_-3.000	0.454492
42.000_-3.500	0.476124
42.000_-4.000	0.411804
42.000_-4.500	0.470928
42.000_-5.000	0.453215
42.000_-5.500	0.48588
42.000_-6.000	0.465564
42.000_-6.500	0.445824
42.000_-7.000	0.449994
42.000_-7.500	0.495643
42.000_-8.000	0.484218
42.000_-8.500	0.425318
42.000_0.000_	0.375334
42.000_0.500_	0.34209
42.000_1.000_	0.411665
42.000_1.500_	0.350807
42.000_12.000	0.415421
42.000_12.500	0.37177
42.000_13.000	0.374979
42.000_13.500	0.445607
42.000_14.000	0.477418
42.000_14.500	0.43993
42.000_19.500	0.39572
42.000_2.000_	0.302872
42.000_2.500_	0.274807
42.000_20.000	0.468703
42.000_20.500	0.588613
42.000_21.000	0.465741
42.000_21.500	0.496841
42.000_22.000	0.456024
42.000_22.500	0.450626
42.000_23.000	0.452396
42.000_23.500	0.438096
42.000_24.000	0.399379
42.000_24.500	0.460935
42.000_25.000	0.472865
42.000_25.500	0.476588
42.000_26.000	0.480936
42.000_26.500	0.499588
42.000_27.000	0.512865
42.000_27.500	0.530404
42.000_28.000	0.530045
42.000_3.000_	0.297492
42.000_33.500	0.503034
42.000_35.000	0.503361
42.000_9.000_	0.448421
42.500_-0.500	0.3751
42.500_-1.000	0.397077
42.500_-1.500	0.413787
42.500_-2.000	0.407931
42.500_-2.500	0.417793
42.500_-3.000	0.42838
42.500_-3.500	0.492911
42.500_-4.000	0.48736
42.500_-4.500	0.480603
42.500_-5.000	0.449092
42.500_-5.500	0.436794
42.500_-6.000	0.439261
42.500_-6.500	0.497339
42.500_-7.000	0.471084
42.500_-7.500	0.480483
42.500_-8.000	0.484475
42.500_-8.500	0.44191
42.500_0.000_	0.257225
42.500_0.500_	0.315943
42.500_1.000_	0.565631
42.500_1.500_	0.498011
42.500_11.500	0.413733
42.500_12.000	0.404664
42.500_12.500	0.50791
42.500_13.000	0.46461
42.500_13.500	0.61587
42.500_14.000	0.365678
42.500_18.500	0.430526
42.500_19.000	0.433261
42.500_19.500	0.468789
42.500_2.000_	0.397909
42.500_2.500_	0.26311
42.500_20.000	0.515177
42.500_20.500	0.51634
42.500_21.000	0.502117
42.500_21.500	0.491373
42.500_22.000	0.504001
42.500_22.500	0.46523
42.500_23.000	0.524736
42.500_23.500	0.516167
42.500_24.000	0.456799
42.500_24.500	0.469587
42.500_25.000	0.450434
42.500_25.500	0.448315
42.500_26.000	0.48506
42.500_26.500	0.501513
42.500_27.000	0.495793
42.500_3.000_	0.504547
42.500_9.000_	0.615959
42.500_9.500_	0.358353
43.000_-0.500	0.512049
43.000_-1.000	0.611551
43.000_-1.500	0.47843
43.000_-2.000	0.71761
43.000_-2.500	0.509085
43.000_-3.000	0.446677
43.000_-3.500	0.490386
43.000_-4.000	0.470307
43.000_-4.500	0.480033
43.000_-5.000	0.558047
43.000_-5.500	0.579339
43.000_-6.000	0.541669
43.000_-6.500	0.591343
43.000_-7.000	0.578134
43.000_-7.500	0.54784
43.000_-8.000	0.503438
43.000_-8.500	0.477938
43.000_-9.000	0.481129
43.000_0.000_	0.740863
43.000_0.500_	0.468434
43.000_1.000_	0.540796
43.000_1.500_	0.531474
43.000_11.000	0.424117
43.000_11.500	0.432466
43.000_12.000	0.45142
43.000_12.500	0.464298
43.000_13.000	0.515474
43.000_13.500	0.409277
43.000_17.500	0.415021
43.000_18.000	0.419626
43.000_18.500	0.522983
43.000_19.000	0.529931
43.000_19.500	0.558126
43.000_2.000_	0.383184
43.000_2.500_	0.757307
43.000_20.000	0.484061
43.000_20.500	0.477848
43.000_21.000	0.568106
43.000_21.500	0.514627
43.000_22.000	0.510457
43.000_22.500	0.462189
43.000_23.000	0.538586
43.000_23.500	0.481684
43.000_24.000	0.525861
43.000_24.500	0.467885
43.000_25.000	0.485926
43.000_25.500	0.469511
43.000_26.000	0.522517
43.000_26.500	0.492223
43.000_27.000	0.497949
43.000_27.500	0.501703
43.000_3.000_	0.373525
43.500_-0.500	0.415918
43.500_-1.000	0.417947
43.500_-1.500	0.427684
43.500_-5.500	0.412433
43.500_-6.000	0.43755
43.500_-6.500	0.659424
43.500_-7.000	0.442189
43.500_-7.500	0.4537
43.500_-8.000	0.510492
43.500_0.000_	0.38426
43.500_0.500_	0.394474
43.500_1.000_	0.419801
43.500_1.500_	0.437423
43.500_10.500	0.489075
43.500_11.000	0.44898
43.500_11.500	0.470026
43.500_12.000	0.514437
43.500_12.500	0.523748
43.500_13.000	0.445514
43.500_13.500	0.431401
43.500_16.000	0.449795
43.500_17.000	0.45549
43.500_17.500	0.428045
43.500_18.000	0.505416
43.500_18.500	0.507973
43.500_19.000	0.633933
43.500_19.500	0.500642
43.500_2.000_	0.475486
43.500_2.500_	0.552862
43.500_20.000	0.530618
43.500_20.500	0.522906
43.500_21.000	0.486766
43.500_21.500	0.514813
43.500_22.000	0.545969
43.500_22.500	0.49971
43.500_23.000	0.542618
43.500_23.500	0.559824
43.500_24.000	0.562129
43.500_24.500	0.553688
43.500_25.000	0.543304
43.500_25.500	0.562589
43.500_26.000	0.533447
43.500_26.500	0.550389
43.500_27.000	0.530869
43.500_27.500	0.532843
43.500_28.000	0.526271
43.500_28.500	0.536405
43.500_3.000_	0.430743
43.500_3.500_	0.377698
43.500_4.500_	0.414089
43.500_5.000_	0.405874
43.500_5.500_	0.408142
43.500_6.000_	0.390409
43.500_6.500_	0.378315
44.000_-0.500	0.429448
44.000_-1.000	0.432623
44.000_0.000_	0.441734
44.000_0.500_	0.459762
44.000_1.000_	0.466664
44.000_1.500_	0.473098
44.000_10.500	0.494267
44.000_11.000	0.478335
44.000_11.500	0.488194
44.000_12.000	0.483614
44.000_12.500	0.435274
44.000_15.500	0.444998
44.000_16.000	0.411799
44.000_16.500	0.531822
44.000_17.000	0.554209
44.000_17.500	0.49735
44.000_18.000	0.531725
44.000_18.500	0.479331
44.000_19.000	0.486361
44.000_19.500	0.532154
44.000_2.000_	0.473483
44.000_2.500_	0.488385
44.000_20.000	0.506977
44.000_20.500	0.505861
44.000_21.000	0.504751
44.000_21.500	0.502449
44.000_22.000	0.55825
44.000_22.500	0.556651
44.000_23.000	0.58528
44.000_23.500	0.56629
44.000_24.000	0.568039
44.000_24.500	0.564335
44.000_25.000	0.585588
44.000_25.500	0.581355
44.000_26.000	0.58749
44.000_26.500	0.561067
44.000_27.000	0.553054
44.000_27.500	0.546221
44.000_28.000	0.544068
44.000_28.500	0.540531
44.000_3.000_	0.625727
44.000_3.500_	0.420347
44.000_39.500	0.7136
44.000_4.000_	0.398485
44.000_4.500_	0.395384
44.000_40.000	0.501192
44.000_5.000_	0.37528
44.000_5.500_	0.386285
44.000_6.000_	0.320397
44.000_6.500_	0.43341
44.000_7.000_	0.3696
44.000_7.500_	0.511641
44.000_8.000_	0.388528
44.500_-0.500	0.436545
44.500_-1.000	0.451307
44.500_0.000_	0.458567
44.500_0.500_	0.446588
44.500_1.000_	0.461623
44.500_1.500_	0.472934
44.500_10.000	0.468545
44.500_10.500	0.475289
44.500_11.000	0.442335
44.500_11.500	0.466749
44.500_12.000	0.484666
44.500_14.500	0.498691
44.500_15.500	0.529014
44.500_16.000	0.640757
44.500_16.500	0.520827
44.500_17.000	0.489528
44.500_17.500	0.484235
44.500_18.000	0.478885
44.500_18.500	0.463025
44.500_19.000	0.501488
44.500_19.500	0.545464
44.500_2.000_	0.461605
44.500_2.500_	0.466799
44.500_20.000	0.523853
44.500_20.500	0.521985
44.500_21.000	0.515929
44.500_21.500	0.523534
44.500_22.000	0.608088
44.500_22.500	0.544605
44.500_23.000	0.521447
44.500_23.500	0.556324
44.500_24.000	0.579431
44.500_24.500	0.573932
44.500_25.000	0.575115
44.500_25.500	0.587414
44.500_26.000	0.569483
44.500_26.500	0.594497
44.500_27.000	0.583716
44.500_27.500	0.591
44.500_28.000	0.583496
44.500_28.500	0.566483
44.500_3.000_	0.518701
44.500_3.500_	0.504832
44.500_34.000	0.686047
44.500_38.500	0.513658
44.500_39.000	0.579604
44.500_39.500	0.516184
44.500_4.000_	0.433922
44.500_4.500_	0.422189
44.500_40.000	0.494887
44.500_5.000_	0.438841
44.500_5.500_	0.419322
44.500_6.000_	0.335709
44.500_6.500_	0.576429
44.500_7.000_	0.546045
44.500_7.500_	0.375904
44.500_8.000_	0.417543
44.500_8.500_	0.476772
44.500_9.000_	0.458221
44.500_9.500_	0.504309
45.000_-0.500	0.484295
45.000_-1.000	0.474162
45.000_0.000_	0.462773
45.000_0.500_	0.475865
45.000_1.000_	0.479152
45.000_1.500_	0.472183
45.000_10.000	0.498401
45.000_10.500	0.497907
45.000_11.000	0.492036
45.000_11.500	0.51038
45.000_12.000	0.517363
45.000_14.000	0.479499
45.000_15.000	0.530266
45.000_15.500	0.515124
45.000_16.000	0.522629
45.000_16.500	0.509097
45.000_17.000	0.575608
45.000_17.500	0.528818
45.000_18.000	0.524885
45.000_18.500	0.526654
45.000_19.000	0.517703
45.000_19.500	0.535332
45.000_2.000_	0.477373
45.000_2.500_	0.757147
45.000_20.000	0.525959
45.000_20.500	0.535402
45.000_21.000	0.512364
45.000_21.500	0.526594
45.000_22.000	0.546478
45.000_22.500	0.501826
45.000_23.000	0.495869
45.000_23.500	0.490186
45.000_24.000	0.48829
45.000_24.500	0.479488
45.000_25.000	0.484843
45.000_25.500	0.534732
45.000_26.000	0.548119
45.000_26.500	0.561846
45.000_27.000	0.588678
45.000_27.500	0.602499
45.000_28.000	0.600957
45.000_28.500	0.579985
45.000_29.500	0.54226
45.000_3.000_	0.505751
45.000_3.500_	0.56162
45.000_34.000	0.563702
45.000_34.500	0.54527
45.000_35.000	0.590723
45.000_37.500	0.559328
45.000_38.000	0.592186
45.000_38.500	0.585499
45.000_39.000	0.57875
45.000_39.500	0.579846
45.000_4.000_	0.635331
45.000_4.500_	0.610747
45.000_40.000	0.539644
45.000_5.000_	0.484778
45.000_5.500_	0.529172
45.000_6.000_	0.578182
45.000_6.500_	0.548945
45.000_7.000_	0.671852
45.000_7.500_	0.384969
45.000_8.000_	0.43356
45.000_8.500_	0.477028
45.000_9.000_	0.469506
45.000_9.500_	0.44173
45.500_-0.500	0.473484
45.500_0.000_	0.467822
45.500_0.500_	0.491038
45.500_1.000_	0.482351
45.500_1.500_	0.491518
45.500_10.000	0.448587
45.500_10.500	0.434361
45.500_11.000	0.467418
45.500_11.500	0.423635
45.500_12.000	0.438486
45.500_13.500	0.490589
45.500_14.000	0.457579
45.500_14.500	0.552018
45.500_15.000	0.526618
45.500_15.500	0.562733
45.500_16.000	0.521077
45.500_16.500	0.544661
45.500_17.000	0.505815
45.500_17.500	0.490498
45.500_18.000	0.506786
45.500_18.500	0.529198
45.500_19.000	0.528775
45.500_19.500	0.530731
45.500_2.000_	0.494224
45.500_2.500_	0.475264
45.500_20.000	0.532491
45.500_20.500	0.528338
45.500_21.000	0.535106
45.500_21.500	0.535786
45.500_22.000	0.509415
45.500_22.500	0.513425
45.500_23.000	0.459977
45.500_23.500	0.472773
45.500_24.000	0.613516
45.500_24.500	0.431659
45.500_25.000	0.464722
45.500_25.500	0.458891
45.500_26.000	0.735406
45.500_26.500	0.475833
45.500_27.000	0.56313
45.500_27.500	0.625648
45.500_28.000	0.601199
45.500_28.500	0.600685
45.500_29.000	0.576278
45.500_29.500	0.560666
45.500_3.000_	0.652242
45.500_3.500_	0.514767
45.500_33.000	0.595935
45.500_33.500	0.609398
45.500_34.000	0.602786
45.500_34.500	0.619487
45.500_35.000	0.606941
45.500_35.500	0.615881
45.500_36.000	0.608334
45.500_37.500	0.603792
45.500_38.000	0.604703
45.500_38.500	0.588597
45.500_39.000	0.578365
45.500_39.500	0.599057
45.500_4.000_	0.51019
45.500_4.500_	0.485879
45.500_40.000	0.598947
45.500_5.000_	0.538883
45.500_5.500_	0.524675
45.500_6.000_	0.494728
45.500_6.500_	0.56861
45.500_7.000_	0.664151
45.500_7.500_	0.68998
45.500_8.000_	0.369905
45.500_8.500_	0.429291
45.500_9.000_	0.473985
45.500_9.500_	0.484781
46.000_-0.500	0.481207
46.000_-1.000	0.489862
46.000_0.000_	0.491079
46.000_0.500_	0.487937
46.000_1.000_	0.510085
46.000_1.500_	0.512275
46.000_10.000	0.459394
46.000_10.500	0.6887
46.000_11.000	0.401964
46.000_11.500	0.364545
46.000_12.000	0.514295
46.000_12.500	0.392403
46.000_13.000	0.432318
46.000_13.500	0.464018
46.000_14.000	0.578361
46.000_14.500	0.529888
46.000_15.000	0.54856
46.000_15.500	0.565566
46.000_16.000	0.495897
46.000_16.500	0.539431
46.000_17.000	0.533623
46.000_17.500	0.524926
46.000_18.000	0.526426
46.000_18.500	0.528203
46.000_19.000	0.53637
46.000_19.500	0.548898
46.000_2.000_	0.512401
46.000_2.500_	0.524218
46.000_20.000	0.542844
46.000_20.500	0.541859
46.000_21.000	0.539728
46.000_21.500	0.540283
46.000_22.000	0.543881
46.000_22.500	0.528923
46.000_23.000	0.504479
46.000_23.500	0.553644
46.000_24.000	0.529828
46.000_24.500	0.549375
46.000_25.000	0.531641
46.000_25.500	0.635933
46.000_26.000	0.590373
46.000_26.500	0.472775
46.000_27.000	0.59419
46.000_27.500	0.637889
46.000_28.000	0.63456
46.000_28.500	0.622659
46.000_29.000	0.597299
46.000_29.500	0.606673
46.000_3.000_	0.469214
46.000_3.500_	0.528493
46.000_30.000	0.599898
46.000_33.500	0.602839
46.000_34.000	0.601172
46.000_34.500	0.635864
46.000_35.000	0.633384
46.000_38.000	0.601676
46.000_38.500	0.60862
46.000_39.000	0.633585
46.000_39.500	0.624254
46.000_4.000_	0.52014
46.000_4.500_	0.512833
46.000_40.000	0.634034
46.000_5.000_	0.554144
46.000_5.500_	0.532517
46.000_6.000_	0.519364
46.000_6.500_	0.61252
46.000_7.000_	0.697679
46.000_7.500_	0.678798
46.000_8.000_	0.452985
46.000_8.500_	0.747243
46.000_9.000_	0.508723
46.000_9.500_	0.453992
46.500_-0.500	0.49127
46.500_-1.000	0.499297
46.500_-1.500	0.50249
46.500_0.000_	0.49642
46.500_0.500_	0.498156
46.500_1.000_	0.515085
46.500_1.500_	0.512316
46.500_10.000	0.622322
46.500_10.500	0.708947
46.500_11.000	0.345155
46.500_11.500	0.433727
46.500_12.000	0.433674
46.500_12.500	0.452583
46.500_13.000	0.430821
46.500_13.500	0.562899
46.500_14.000	0.721601
46.500_14.500	0.438796
46.500_15.000	0.508607
46.500_15.500	0.485363
46.500_16.000	0.519051
46.500_16.500	0.532747
46.500_17.000	0.538454
46.500_17.500	0.539371
46.500_18.000	0.537602
46.500_18.500	0.537507
46.500_19.000	0.544264
46.500_19.500	0.526645
46.500_2.000_	0.533442
46.500_2.500_	0.502717
46.500_20.000	0.553878
46.500_20.500	0.565012
46.500_21.000	0.562233
46.500_21.500	0.555366
46.500_22.000	0.561664
46.500_22.500	0.543642
46.500_23.000	0.549691
46.500_23.500	0.592441
46.500_24.000	0.586854
46.500_24.500	0.564476
46.500_25.000	0.547013
46.500_25.500	0.543754
46.500_26.000	0.503664
46.500_26.500	0.489593
46.500_27.000	0.61785
46.500_27.500	0.642427
46.500_28.000	0.647624
46.500_28.500	0.634756
46.500_29.000	0.635755
46.500_29.500	0.633711
46.500_3.000_	0.541638
46.500_3.500_	0.539663
46.500_30.000	0.613015
46.500_30.500	0.621014
46.500_31.500	0.611676
46.500_32.000	0.601928
46.500_32.500	0.595916
46.500_33.000	0.619975
46.500_33.500	0.627289
46.500_34.000	0.602837
46.500_34.500	0.616429
46.500_35.000	0.619738
46.500_35.500	0.631682
46.500_36.000	0.634635
46.500_36.500	0.649147
46.500_37.500	0.636023
46.500_38.000	0.658986
46.500_38.500	0.652103
46.500_39.000	0.6533
46.500_39.500	0.647064
46.500_4.000_	0.544432
46.500_4.500_	0.545815
46.500_40.000	0.646916
46.500_5.000_	0.590329
46.500_5.500_	0.545934
46.500_6.000_	0.511511
46.500_6.500_	0.587967
46.500_7.000_	0.527046
46.500_7.500_	0.683309
46.500_8.000_	0.610112
46.500_8.500_	0.621086
46.500_9.000_	0.457851
46.500_9.500_	0.714231
47.000_-0.500	0.494812
47.000_-1.000	0.477169
47.000_-1.500	0.509085
47.000_-2.000	0.499041
47.000_0.000_	0.49957
47.000_0.500_	0.510421
47.000_1.000_	0.515783
47.000_1.500_	0.53057
47.000_10.000	0.697935
47.000_10.500	0.711496
47.000_11.000	0.576572
47.000_11.500	0.577203
47.000_12.000	0.695161
47.000_12.500	0.494633
47.000_13.000	0.697369
47.000_13.500	0.424112
47.000_14.000	0.479648
47.000_14.500	0.44438
47.000_15.000	0.401071
47.000_15.500	0.529021
47.000_16.000	0.530064
47.000_16.500	0.553927
47.000_17.000	0.527698
47.000_17.500	0.536749
47.000_18.000	0.521771
47.000_18.500	0.518253
47.000_19.000	0.52939
47.000_19.500	0.537526
47.000_2.000_	0.531071
47.000_2.500_	0.549773
47.000_20.000	0.554493
47.000_20.500	0.565545
47.000_21.000	0.567178
47.000_21.500	0.574013
47.000_22.000	0.561313
47.000_22.500	0.525804
47.000_23.000	0.536162
47.000_23.500	0.590615
47.000_24.000	0.614878
47.000_24.500	0.600015
47.000_25.000	0.556912
47.000_25.500	0.545732
47.000_26.000	0.487936
47.000_26.500	0.6101
47.000_27.000	0.579293
47.000_27.500	0.65855
47.000_28.000	0.655402
47.000_28.500	0.628908
47.000_29.000	0.656583
47.000_29.500	0.652214
47.000_3.000_	0.541329
47.000_3.500_	0.532024
47.000_30.000	0.64755
47.000_30.500	0.636356
47.000_31.000	0.644583
47.000_31.500	0.624339
47.000_32.000	0.623817
47.000_32.500	0.640219
47.000_33.000	0.628835
47.000_33.500	0.635692
47.000_34.000	0.63026
47.000_34.500	0.640908
47.000_35.000	0.639503
47.000_35.500	0.619359
47.000_36.000	0.666777
47.000_36.500	0.654755
47.000_37.000	0.658238
47.000_37.500	0.643733
47.000_38.000	0.655195
47.000_38.500	0.664622
47.000_39.000	0.636792
47.000_39.500	0.656442
47.000_4.000_	0.55564
47.000_4.500_	0.558299
47.000_40.000	0.673362
47.000_5.000_	0.594
47.000_5.500_	0.569583
47.000_6.000_	0.606318
47.000_6.500_	0.536278
47.000_7.000_	0.611419
47.000_7.500_	0.560169
47.000_8.000_	0.582652
47.000_8.500_	0.483005
47.000_9.000_	0.494069
47.000_9.500_	0.743009
47.500_-0.500	0.50928
47.500_-1.000	0.505252
47.500_-1.500	0.52775
47.500_-2.000	0.541945
47.500_0.000_	0.505101
47.500_0.500_	0.513877
47.500_1.000_	0.523627
47.500_1.500_	0.547151
47.500_10.000	0.473278
47.500_10.500	0.598773
47.500_11.000	0.507395
47.500_11.500	0.480763
47.500_12.000	0.466957
47.500_12.500	0.512507
47.500_13.000	0.714135
47.500_13.500	0.679857
47.500_14.000	0.448453
47.500_14.500	0.502076
47.500_15.000	0.481644
47.500_15.500	0.618531
47.500_16.000	0.561988
47.500_16.500	0.527835
47.500_17.000	0.546373
47.500_17.500	0.544928
47.500_18.000	0.537909
47.500_18.500	0.551687
47.500_19.000	0.533293
47.500_19.500	0.560091
47.500_2.000_	0.539388
47.500_2.500_	0.558515
47.500_20.000	0.587343
47.500_20.500	0.567499
47.500_21.000	0.579409
47.500_21.500	0.559258
47.500_22.000	0.558301
47.500_22.500	0.567001
47.500_23.000	0.563362
47.500_23.500	0.591031
47.500_24.000	0.548674
47.500_24.500	0.612905
47.500_25.000	0.545144
47.500_25.500	0.530268
47.500_26.000	0.531124
47.500_26.500	0.569031
47.500_27.000	0.630781
47.500_27.500	0.650883
47.500_28.000	0.639524
47.500_28.500	0.644446
47.500_29.000	0.665627
47.500_29.500	0.66053
47.500_3.000_	0.561232
47.500_3.500_	0.55526
47.500_30.000	0.640195
47.500_30.500	0.648152
47.500_31.000	0.660524
47.500_31.500	0.659309
47.500_32.000	0.640935
47.500_32.500	0.660111
47.500_33.000	0.668666
47.500_33.500	0.654793
47.500_34.000	0.627042
47.500_34.500	0.645576
47.500_35.000	0.622185
47.500_35.500	0.625826
47.500_36.000	0.635779
47.500_36.500	0.687233
47.500_37.000	0.667013
47.500_37.500	0.648996
47.500_38.000	0.666028
47.500_38.500	0.66154
47.500_39.000	0.664612
47.500_39.500	0.664065
47.500_4.000_	0.551181
47.500_4.500_	0.545389
47.500_40.000	0.680477
47.500_5.000_	0.58375
47.500_5.500_	0.60037
47.500_6.000_	0.561071
47.500_6.500_	0.569859
47.500_7.000_	0.551001
47.500_7.500_	0.525684
47.500_8.000_	0.598982
47.500_8.500_	0.568731
47.500_9.000_	0.552217
47.500_9.500_	0.53003
48.000_-0.500	0.526842
48.000_-1.000	0.536172
48.000_-1.500	0.522279
48.000_-2.000	0.516625
48.000_-2.500	0.54082
48.000_-3.000	0.531596
48.000_-3.500	0.502493
48.000_-4.000	0.538582
48.000_0.000_	0.526421
48.000_0.500_	0.515068
48.000_1.000_	0.524998
48.000_1.500_	0.522245
48.000_10.000	0.554962
48.000_10.500	0.553898
48.000_11.000	0.508037
48.000_11.500	0.524978
48.000_12.000	0.514684
48.000_12.500	0.532253
48.000_13.000	0.518613
48.000_13.500	0.538735
48.000_14.000	0.542424
48.000_14.500	0.519542
48.000_15.000	0.482402
48.000_15.500	0.726669
48.000_16.000	0.522792
48.000_16.500	0.557356
48.000_17.000	0.595315
48.000_17.500	0.584465
48.000_18.000	0.568141
48.000_18.500	0.595993
48.000_19.000	0.564548
48.000_19.500	0.547043
48.000_2.000_	0.55906
48.000_2.500_	0.558382
48.000_20.000	0.541334
48.000_20.500	0.587983
48.000_21.000	0.57828
48.000_21.500	0.606927
48.000_22.000	0.601132
48.000_22.500	0.587153
48.000_23.000	0.575086
48.000_23.500	0.543329
48.000_24.000	0.562848
48.000_24.500	0.543271
48.000_25.000	0.48567
48.000_25.500	0.520448
48.000_26.000	0.621404
48.000_26.500	0.627606
48.000_27.000	0.671901
48.000_27.500	0.687926
48.000_28.000	0.684464
48.000_28.500	0.679169
48.000_29.000	0.691887
48.000_29.500	0.656191
48.000_3.000_	0.56515
48.000_3.500_	0.570783
48.000_30.000	0.670778
48.000_30.500	0.682019
48.000_31.000	0.686351
48.000_31.500	0.681509
48.000_32.000	0.67386
48.000_32.500	0.684347
48.000_33.000	0.698651
48.000_33.500	0.681055
48.000_34.000	0.658413
48.000_34.500	0.661788
48.000_35.000	0.652445
48.000_35.500	0.635262
48.000_36.000	0.645424
48.000_36.500	0.65733
48.000_37.000	0.641454
48.000_37.500	0.650784
48.000_38.000	0.658171
48.000_38.500	0.65299
48.000_39.000	0.670856
48.000_39.500	0.674391
48.000_4.000_	0.567948
48.000_4.500_	0.52473
48.000_40.000	0.678646
48.000_5.000_	0.551245
48.000_5.500_	0.596304
48.000_6.000_	0.568586
48.000_6.500_	0.54191
48.000_7.000_	0.723258
48.000_7.500_	0.543207
48.000_8.000_	0.592842
48.000_8.500_	0.56337
48.000_9.000_	0.596749
48.000_9.500_	0.573478
48.500_-0.500	0.532458
48.500_-1.000	0.516952
48.500_-1.500	0.515101
48.500_-2.000	0.547419
48.500_-2.500	0.537062
48.500_-3.000	0.511163
48.500_-3.500	0.505336
48.500_-4.000	0.510116
48.500_-4.500	0.537749
48.500_0.000_	0.535641
48.500_0.500_	0.513525
48.500_1.000_	0.548952
48.500_1.500_	0.535025
48.500_10.000	0.609858
48.500_10.500	0.572218
48.500_11.000	0.578571
48.500_11.500	0.579638
48.500_12.000	0.574378
48.500_12.500	0.59341
48.500_13.000	0.592594
48.500_13.500	0.59754
48.500_14.000	0.601853
48.500_14.500	0.553654
48.500_15.000	0.525934
48.500_15.500	0.538454
48.500_16.000	0.561834
48.500_16.500	0.563312
48.500_17.000	0.552502
48.500_17.500	0.59057
48.500_18.000	0.62751
48.500_18.500	0.563691
48.500_19.000	0.594654
48.500_19.500	0.585023
48.500_2.000_	0.54255
48.500_2.500_	0.552241
48.500_20.000	0.600845
48.500_20.500	0.574303
48.500_21.000	0.593762
48.500_21.500	0.569198
48.500_22.000	0.606666
48.500_22.500	0.628552
48.500_23.000	0.557972
48.500_23.500	0.578876
48.500_24.000	0.566697
48.500_24.500	0.541288
48.500_25.000	0.562157
48.500_25.500	0.625946
48.500_26.000	0.60443
48.500_26.500	0.662026
48.500_27.000	0.66965
48.500_27.500	0.663617
48.500_28.000	0.676833
48.500_28.500	0.680763
48.500_29.000	0.677056
48.500_29.500	0.682154
48.500_3.000_	0.55705
48.500_3.500_	0.564296
48.500_30.000	0.679948
48.500_30.500	0.678581
48.500_31.000	0.692395
48.500_31.500	0.6984
48.500_32.000	0.717908
48.500_32.500	0.699484
48.500_33.000	0.701109
48.500_33.500	0.687637
48.500_34.000	0.675032
48.500_34.500	0.670685
48.500_35.000	0.64451
48.500_35.500	0.667373
48.500_36.000	0.655993
48.500_36.500	0.647802
48.500_37.000	0.631385
48.500_37.500	0.650185
48.500_38.000	0.63452
48.500_38.500	0.641394
48.500_39.000	0.6532
48.500_39.500	0.63869
48.500_4.000_	0.569193
48.500_4.500_	0.55027
48.500_40.000	0.644247
48.500_5.000_	0.580167
48.500_5.500_	0.606979
48.500_6.000_	0.613648
48.500_6.500_	0.590867
48.500_7.000_	0.501181
48.500_7.500_	0.583979
48.500_8.000_	0.538424
48.500_8.500_	0.565419
48.500_9.000_	0.525175
48.500_9.500_	0.592795
49.000_-0.500	0.562738
49.000_-1.000	0.522791
49.000_-1.500	0.529307
49.000_0.000_	0.532715
49.000_0.500_	0.516261
49.000_1.000_	0.521135
49.000_1.500_	0.531426
49.000_10.000	0.591977
49.000_10.500	0.63
49.000_11.000	0.591886
49.000_11.500	0.595588
49.000_12.000	0.600087
49.000_12.500	0.587276
49.000_13.000	0.51684
49.000_13.500	0.533994
49.000_14.000	0.507877
49.000_14.500	0.557082
49.000_15.000	0.566186
49.000_15.500	0.595613
49.000_16.000	0.587681
49.000_16.500	0.592497
49.000_17.000	0.594708
49.000_17.500	0.575295
49.000_18.000	0.637865
49.000_18.500	0.628042
49.000_19.000	0.708726
49.000_19.500	0.574579
49.000_2.000_	0.533923
49.000_2.500_	0.547052
49.000_20.000	0.558873
49.000_20.500	0.522889
49.000_21.000	0.57121
49.000_21.500	0.59011
49.000_22.000	0.616496
49.000_22.500	0.599295
49.000_23.000	0.613727
49.000_23.500	0.736888
49.000_24.000	0.548961
49.000_24.500	0.577991
49.000_25.000	0.619727
49.000_25.500	0.651096
49.000_26.000	0.674671
49.000_26.500	0.664479
49.000_27.000	0.663431
49.000_27.500	0.699453
49.000_28.000	0.696938
49.000_28.500	0.67657
49.000_29.000	0.67082
49.000_29.500	0.682123
49.000_3.000_	0.563651
49.000_3.500_	0.585661
49.000_30.000	0.690508
49.000_30.500	0.685689
49.000_31.000	0.694917
49.000_31.500	0.667456
49.000_32.000	0.683973
49.000_32.500	0.663523
49.000_33.000	0.704807
49.000_33.500	0.699723
49.000_34.000	0.68721
49.000_34.500	0.674561
49.000_35.000	0.659463
49.000_35.500	0.67488
49.000_36.000	0.669592
49.000_36.500	0.682187
49.000_37.000	0.657814
49.000_37.500	0.626633
49.000_38.000	0.617406
49.000_38.500	0.614575
49.000_39.000	0.63802
49.000_39.500	0.641537
49.000_4.000_	0.570132
49.000_4.500_	0.560455
49.000_40.000	0.650823
49.000_5.000_	0.553442
49.000_5.500_	0.592974
49.000_6.000_	0.602325
49.000_6.500_	0.593884
49.000_7.000_	0.589875
49.000_7.500_	0.600578
49.000_8.000_	0.579875
49.000_8.500_	0.545123
49.000_9.000_	0.551611
49.000_9.500_	0.556865
49.500_-1.500	0.557529
49.500_0.500_	0.542559
49.500_1.000_	0.534634
49.500_1.500_	0.561091
49.500_10.000	0.608093
49.500_10.500	0.594049
49.500_11.000	0.602122
49.500_11.500	0.59375
49.500_12.000	0.614457
49.500_12.500	0.609447
49.500_13.000	0.598201
49.500_13.500	0.627555
49.500_14.000	0.60161
49.500_14.500	0.584679
49.500_15.000	0.590994
49.500_15.500	0.607984
49.500_16.000	0.638958
49.500_16.500	0.608037
49.500_17.000	0.590062
49.500_17.500	0.626271
49.500_18.000	0.594843
49.500_18.500	0.571069
49.500_19.000	0.590786
49.500_19.500	0.592251
49.500_2.000_	0.551968
49.500_2.500_	0.543705
49.500_20.000	0.578923
49.500_20.500	0.612559
49.500_21.000	0.586457
49.500_21.500	0.639368
49.500_22.000	0.632019
49.500_22.500	0.57586
49.500_23.000	0.554961
49.500_23.500	0.610065
49.500_24.000	0.630826
49.500_24.500	0.657195
49.500_25.000	0.647148
49.500_25.500	0.670362
49.500_26.000	0.646327
49.500_26.500	0.671568
49.500_27.000	0.678383
49.500_27.500	0.685672
49.500_28.000	0.6846
49.500_28.500	0.684844
49.500_29.000	0.689203
49.500_29.500	0.689777
49.500_3.000_	0.570444
49.500_3.500_	0.59327
49.500_30.000	0.660157
49.500_30.500	0.680734
49.500_31.000	0.682544
49.500_31.500	0.669006
49.500_32.000	0.664271
49.500_32.500	0.68436
49.500_33.000	0.654225
49.500_33.500	0.668473
49.500_34.000	0.65955
49.500_34.500	0.622043
49.500_35.000	0.661312
49.500_35.500	0.629565
49.500_36.000	0.666705
49.500_36.500	0.651947
49.500_37.000	0.656408
49.500_37.500	0.638635
49.500_38.000	0.657763
49.500_38.500	0.65839
49.500_39.000	0.656797
49.500_39.500	0.645857
49.500_4.000_	0.587414
49.500_4.500_	0.581517
49.500_40.000	0.630666
49.500_5.000_	0.597674
49.500_5.500_	0.60146
49.500_6.000_	0.61372
49.500_6.500_	0.592572
49.500_7.000_	0.594585
49.500_7.500_	0.61536
49.500_8.000_	0.569976
49.500_8.500_	0.56439
49.500_9.000_	0.571328
49.500_9.500_	0.58114
50.000_1.500_	0.546374
50.000_10.000	0.623953
50.000_10.500	0.618188
50.000_11.000	0.623389
50.000_11.500	0.608717
50.000_12.000	0.600036
50.000_12.500	0.599212
50.000_13.000	0.615244
50.000_13.500	0.622256
50.000_14.000	0.595805
50.000_14.500	0.594303
50.000_15.000	0.587379
50.000_15.500	0.594265
50.000_16.000	0.615868
50.000_16.500	0.626069
50.000_17.000	0.61267
50.000_17.500	0.606655
50.000_18.000	0.577083
50.000_18.500	0.578673
50.000_19.000	0.587769
50.000_19.500	0.594352
50.000_2.000_	0.544349
50.000_2.500_	0.537153
50.000_20.000	0.592455
50.000_20.500	0.563321
50.000_21.000	0.568697
50.000_21.500	0.60222
50.000_22.000	0.594295
50.000_22.500	0.602969
50.000_23.000	0.614226
50.000_23.500	0.624288
50.000_24.000	0.655427
50.000_24.500	0.64366
50.000_25.000	0.632304
50.000_25.500	0.683078
50.000_26.000	0.692205
50.000_26.500	0.680601
50.000_27.000	0.672568
50.000_27.500	0.684565
50.000_28.000	0.679431
50.000_28.500	0.693317
50.000_29.000	0.708825
50.000_29.500	0.675998
50.000_3.000_	0.55279
50.000_3.500_	0.574429
50.000_30.000	0.695598
50.000_30.500	0.701569
50.000_31.000	0.673123
50.000_31.500	0.675646
50.000_32.000	0.665226
50.000_32.500	0.654559
50.000_33.000	0.653861
50.000_33.500	0.6377
50.000_34.000	0.642431
50.000_34.500	0.614708
50.000_35.000	0.668343
50.000_35.500	0.654123
50.000_36.000	0.645551
50.000_36.500	0.619027
50.000_37.000	0.644822
50.000_37.500	0.640621
50.000_38.000	0.642166
50.000_38.500	0.64545
50.000_39.000	0.652869
50.000_39.500	0.620946
50.000_4.000_	0.569266
50.000_4.500_	0.621209
50.000_40.000	0.608469
50.000_5.000_	0.608502
50.000_5.500_	0.633117
50.000_6.000_	0.628509
50.000_6.500_	0.64009
50.000_7.000_	0.592759
50.000_7.500_	0.604515
50.000_8.000_	0.607913
50.000_8.500_	0.585447
50.000_9.000_	0.560584
50.000_9.500_	0.605239
50.500_-4.000	0.537093
50.500_-4.500	0.555107
50.500_-5.000	0.547298
50.500_10.000	0.609522
50.500_10.500	0.608006
50.500_11.000	0.588548
50.500_11.500	0.59759
50.500_12.000	0.637668
50.500_12.500	0.513268
50.500_13.000	0.598078
50.500_13.500	0.627614
50.500_14.000	0.59977
50.500_14.500	0.605573
50.500_15.000	0.605907
50.500_15.500	0.629781
50.500_16.000	0.616107
50.500_16.500	0.592069
50.500_17.000	0.545913
50.500_17.500	0.546098
50.500_18.000	0.583348
50.500_18.500	0.581937
50.500_19.000	0.581925
50.500_19.500	0.592024
50.500_2.000_	0.556978
50.500_2.500_	0.544995
50.500_20.000	0.609137
50.500_20.500	0.598967
50.500_21.000	0.587711
50.500_21.500	0.579157
50.500_22.000	0.592315
50.500_22.500	0.590501
50.500_23.000	0.586691
50.500_23.500	0.644432
50.500_24.000	0.636434
50.500_24.500	0.615339
50.500_25.000	0.629305
50.500_25.500	0.678664
50.500_26.000	0.675122
50.500_26.500	0.694678
50.500_27.000	0.686968
50.500_27.500	0.700567
50.500_28.000	0.677909
50.500_28.500	0.671564
50.500_29.000	0.705338
50.500_29.500	0.669548
50.500_3.000_	0.543072
50.500_3.500_	0.520455
50.500_30.000	0.665986
50.500_30.500	0.627876
50.500_31.000	0.683477
50.500_31.500	0.667164
50.500_32.000	0.648054
50.500_32.500	0.666797
50.500_33.000	0.661534
50.500_33.500	0.679295
50.500_34.000	0.635755
50.500_34.500	0.635645
50.500_35.000	0.626374
50.500_35.500	0.64629
50.500_36.000	0.617579
50.500_36.500	0.639526
50.500_37.000	0.64386
50.500_37.500	0.638579
50.500_38.000	0.621818
50.500_38.500	0.606709
50.500_39.000	0.594468
50.500_39.500	0.588577
50.500_4.000_	0.547732
50.500_4.500_	0.531459
50.500_40.000	0.621246
50.500_5.000_	0.592161
50.500_5.500_	0.56808
50.500_6.000_	0.607824
50.500_6.500_	0.627523
50.500_7.000_	0.588794
50.500_7.500_	0.564868
50.500_8.000_	0.586744
50.500_8.500_	0.599772
50.500_9.000_	0.562064
50.500_9.500_	0.604586
51.000_-0.500	0.541168
51.000_-1.000	0.532276
51.000_-1.500	0.533375
51.000_-2.000	0.523077
51.000_-2.500	0.532883
51.000_-3.000	0.55177
51.000_-3.500	0.545842
51.000_-4.000	0.561149
51.000_-4.500	0.568984
51.000_0.000_	0.545801
51.000_0.500_	0.541391
51.000_10.000	0.61309
51.000_10.500	0.598443
51.000_11.000	0.589468
51.000_11.500	0.586373
51.000_12.000	0.531195
51.000_12.500	0.576854
51.000_13.000	0.57896
51.000_13.500	0.569653
51.000_14.000	0.582077
51.000_14.500	0.595036
51.000_15.000	0.565062
51.000_15.500	0.558493
51.000_16.000	0.572873
51.000_16.500	0.557249
51.000_17.000	0.597304
51.000_17.500	0.602142
51.000_18.000	0.571535
51.000_18.500	0.587902
51.000_19.000	0.583854
51.000_19.500	0.559173
51.000_2.500_	0.559303
51.000_20.000	0.585014
51.000_20.500	0.598881
51.000_21.000	0.60588
51.000_21.500	0.583727
51.000_22.000	0.598115
51.000_22.500	0.657568
51.000_23.000	0.65369
51.000_23.500	0.657399
51.000_24.000	0.65619
51.000_24.500	0.654268
51.000_25.000	0.658819
51.000_25.500	0.655835
51.000_26.000	0.663429
51.000_26.500	0.655678
51.000_27.000	0.627326
51.000_27.500	0.653728
51.000_28.000	0.651714
51.000_28.500	0.664814
51.000_29.000	0.681131
51.000_29.500	0.648551
51.000_3.000_	0.547148
[truncated: 1,578 more rows]

## Sheet: Figure 1d
Location (Lat_Lon)	LCOA ( $ per tonne)
33.5077_-6.5163	5125.64
33.5103_-6.994	5106.44
33.503_-7.5032	4709.32
33.4929_-8.0123	4231.72
33.5143_-8.4993	3404.75
33.499_-9.0082	2775.53
34.7073_9.919	3691.3
34.7321_10.4193	3303.12
34.7544_10.9199	2513.49
34.7741_11.4208	2650.03
34.7923_11.9555	2866.78
34.8066_12.4569	3401.05
34.8184_12.9586	3496.26
34.8276_13.4604	3607.51
34.8346_13.9959	3768.92
34.8385_14.4979	3903.68
34.8398_15	4036.45
34.8385_15.5021	4182.1
34.8346_16.0041	4260.01
33.5076_36.5163	4745.78
33.5103_36.994	3389.31
33.5029_37.5032	4656.08
33.4929_38.0123	3900.91
33.5143_38.4993	3888.55
33.499_39.0082	4023.04
33.5153_39.4955	3832.78
33.4947_40.0042	2890.9
34.4104_5.8683	4064.32
34.4559_6.3643	4730.45
34.5018_6.894	4308.61
34.5421_7.3913	2494.87
34.5799_7.8891	2641.33
34.6151_8.3875	2816.21
34.6478_8.8864	3191.28
34.678_9.3858	4121.95
33.9894_-4.0134	3872.93
34.0045_-4.4943	4356.84
34.0104_-5.0074	4731.1
33.9871_-5.5121	4789.53
33.9947_-5.9932	5217.21
33.9927_-6.5062	5816.82
33.9954_-6.9873	6614.43
33.988_-7.5003	5172.8
34.012_-7.9907	3834.92
34.709_9.9524	3667.45
34.7337_10.4526	3310.12
34.7558_10.9533	2510.92
34.7753_11.4542	2660.75
34.8282_13.4939	3614.14
33.9947_35.9932	3529.86
33.9927_36.5062	1932.13
33.9954_36.9873	4257.37
33.988_37.5003	2551.12
34.012_37.9907	3470.05
33.9994_38.5036	4238.76
33.9921_38.9847	3897.22
34.0003_39.5071	3686.04
34.0141_39.9983	3416.71
34.4166_5.9344	4107.15
34.4618_6.4305	4629.96
34.5045_6.9271	4404.06
34.5447_7.4244	2798.63
34.5823_7.9223	2625.88
34.6196_8.454	3103.37
34.652_8.953	2878.1
34.6818_9.4525	4188.91
34.4866_-1.4968	3997.38
34.5084_-2.0131	3433.89
34.5067_-2.4899	4470.07
34.4966_-2.9992	2917.39
34.5105_-3.5159	2891.07
34.5014_-3.9926	3254.39
34.51_-4.5095	3104.93
34.496_-4.986	3323.21
34.4993_-5.5029	5064.54
34.507_-5.9877	5390.52
34.505_-6.5047	5272.37
34.5076_-6.9896	4867.69
34.7107_9.9857	3387.93
34.7352_10.486	3373.05
34.7572_10.9867	2513.8
34.7765_11.4876	2672.87
34.7933_11.9889	2882.96
34.8075_12.4904	3406.91
34.8191_12.9921	3504.83
34.4966_32.9992	2587.85
34.5104_33.5159	3062.77
34.5014_33.9926	3903.17
34.507_35.9877	3771.53
34.505_36.5047	4842.95
34.5076_36.9896	3585.61
34.5003_37.5065	4237.68
34.498_37.9914	4283.38
34.4853_38.508	4881.76
34.5042_39.0025	4640.97
34.4944_39.4872	3407.38
34.4999_40.0137	3433.95
34.5046_5.9893	4246.73
34.495_6.4931	4892.66
34.51_6.9934	3949.26
34.5498_7.4908	3415.9
34.5871_7.9888	2538.68
34.6219_8.4873	3234.62
34.654_8.9863	3006.51
34.6837_9.4858	4064.96
34.9895_-0.49545	4981.25
34.9897_-1.0087	5507.23
34.993_-1.489	5551.03
34.988_-2.0022	5452.15
35.0132_-2.4898	3346.18
35.003_-3.003	4305.46
34.9964_-3.4833	5320.33
35.0077_-4.0041	5802.84
34.9962_-4.4843	4947.95
35.0022_-5.0051	3818.92
35.0123_-5.4936	9256.56
34.9864_-6.0059	6842.09
34.9916_-6.4943	5150.14
34.9943_-6.9828	3751.54
35.0135_0.011475	4943.75
35.0029_0.49179	4235.87
34.9947_1.0049	3157.81
35.011_1.5124	3611.12
34.9866_9.9982	3732.52
35.0111_10.5006	3720.44
35.0055_11.0051	2861.45
34.9973_11.5094	2712.99
35.014_12.0123	2940.92
35.0006_12.5166	3058.98
35.0114_12.9862	3550.09
34.993_13.4901	3657.51
34.9995_13.9933	3796.51
35.0034_14.4966	3924.49
35.0047_15	4053.48
35.0034_15.5034	4200.09
34.9995_16.0067	4273.93
34.993_1.9923	3230.03
35.002_24.0118	3472.08
35.0122_24.4862	2204.72
34.9895_24.9899	2356.01
34.9914_25.4976	5603.2
34.9907_26.0053	3621.4
35.0132_32.4898	5596.97
35.003_33.003	6286.64
34.9964_33.4833	4682.94
35.0077_34.0041	2971.75
34.9962_34.4843	4709.65
34.9864_36.0059	5062.13
34.9916_36.4943	4795.67
34.9943_36.9828	4686.83
34.9869_37.5036	2888.57
35.011_38.0015	2197.26
35.0062_38.4901	2757.57
34.9908_39.0107	4070.32
35.0072_39.5091	4835.84
34.9948_39.9974	4742.05
35.0122_5.5138	3057.71
35.002_5.9882	2876.82
34.9923_6.4958	3926.2
35.0074_6.9999	2874.63
34.9925_7.5073	2425.5
35.0024_8.0116	2779.93
35.0074_8.4825	3009.56
35.0122_8.987	3125.55
34.987_9.4938	3282.05
35.4912_-0.51297	4567.29
35.4968_-0.99698	4855.76
35.4945_-1.5142	3155.83
35.4952_-1.9982	3108.37
35.4935_-2.4823	3104.83
35.5102_-3.0068	3310.41
35.5035_-3.4909	3103.42
35.4881_-4.0078	2988.11
35.5032_-4.4997	3630.72
35.4893_-4.9835	5215.22
35.4926_-5.5083	3954.93
35.5002_-6.0005	2862.95
35.5054_-6.4927	3206
35.4883_0.0041504	5233.41
35.5048_0.48187	5015.53
35.4967_0.99902	5079.58
35.513_1.5103	4580.44
35.51_9.9918	3994.1
35.507_10.5002	3404.67
35.5014_11.0085	3310.87
35.4932_11.5167	3228.5
35.5088_11.9896	2977.94
35.4955_12.4977	3356.77
35.5071_13.0047	3578.54
35.4885_13.5125	3724.03
35.4945_13.9857	3869.11
35.4985_14.4928	3984.29
35.4998_15	4224.27
35.4985_15.5072	4267.65
35.495_1.994	4476.2
35.5061_2.5055	4486.4
35.5001_24.013	3842.84
35.5104_24.491	3651.02
35.4876_24.9986	2740.23
35.4895_25.5101	2597.56
35.4892_26.4998	2086.01
35.5104_27.0164	2366.98
35.5104_2.9836	4333.34
35.4892_3.5002	3885.26
35.5102_33.0068	3048.53
35.5035_33.4909	3376.56
35.4881_34.0078	4447.89
35.5032_34.4997	5496.94
35.5002_36.0005	4521.86
35.5054_36.4927	4730.97
35.5007_37.0176	5387.14
35.5008_37.5099	4530.31
35.4984_38.0023	4042.29
35.4936_38.4945	4423.31
35.5126_38.9966	4290.68
35.5028_39.4888	2419.81
35.4924_4.0118	3769.01
35.4895_4.4899	3563.42
35.5167_39.9913	4944.65
35.4876_5.0015	4020.05
35.5104_5.509	2944.13
35.5001_5.987	2549.69
35.4905_6.4985	4055.98
35.5056_7.0065	3676.7
35.4906_7.5178	3503.43
35.498_7.9922	3711.15
35.5054_8.5005	2807.45
35.5101_9.0088	3913.38
35.5103_9.4834	3914.85
35.9912_-3.0031	2756.83
35.9969_-5.0029	2798.91
36.0071_-5.4988	1590.24
36.0148_-5.9949	2245.68
35.9935_-6.4821	2485.26
35.9888_-7.011	2569.81
35.9908_-0.0095825	3173.32
36.0124_0.50534	3820.41
35.9993_0.99298	3612.2
35.9885_1.514	4091.21
36.0066_9.9875	3734.71
36.0036_10.4998	2364.22
35.998_11.0119	2632.36
35.9885_11.49	3159.3
36.0053_12.0006	3248.86
35.9919_12.5126	3415.63
36.0118_13.5004	3716.85
35.9907_14.012	3962.45
35.9943_14.489	3971.54
35.9956_15	4173.78
35.9976_1.9957	4013.44
36.0088_2.5111	4622.17
36.0044_22.9869	2230.04
36.0093_24.4959	2720.71
35.9911_26.0046	2199.1
35.9917_26.4864	2118.45
35.9976_28.0043	3144.82
36.0131_2.993	3679.31
35.9917_3.5136	2817.22
35.9955_32.5154	3515.96
35.9912_33.0031	2647.24
36.0115_33.4986	3419.81
36.0024_33.9864	3608.66
36.011_34.5153	4739.23
35.9969_35.0029	4959.84
36.0071_35.4988	5242.86
36.0148_35.9949	3539.71
35.9935_36.4821	4738.66
35.9888_37.011	6484.99
35.9889_37.507	5424.91
35.9865_38.003	5047.17
36.0081_38.5088	4759.02
36.0007_39.0049	5505.84
35.9908_39.5008	4085.15
35.9911_3.9954	1937.58
35.9918_4.511	2268.35
36.0047_40.007	4242.82
35.9864_4.9927	3150.65
36.0093_5.5041	3543.57
35.999_5.9858	3169.93
35.9893_6.5013	3765.74
36.0044_7.0132	3396.71
35.9868_7.4945	4220.1
35.9968_8.0065	3769
36.0018_8.4847	3399.53
36.0066_8.9969	3529.18
36.0088_9.5092	3638.81
36.5041_-2.5154	2255.28
36.4999_-3.007	2433.88
36.4932_-3.4986	3167.79
36.5109_-3.9981	3976.95
36.4994_-4.4896	4730.53
36.5121_-4.9893	5305.32
36.4887_-5.5138	4581.6
36.4963_-6.0136	3002.87
36.5015_-6.5135	3519.28
36.5041_-7.0135	3167.64
36.5042_-7.5135	3066.54
36.5018_-8.0135	2553.77
36.5026_0.98685	2416.17
36.4918_1.5119	4305.87
36.5038_9.9831	2902.16
36.5009_10.4993	2319.7
36.4952_11.0155	2701.53
36.5133_11.4957	2893.86
36.5025_12.0118	3141.08
36.5083_13.4889	3631.46
36.4872_14.0044	3914.4
36.4908_14.485	4054.18
36.4921_15	3725.3
36.501_1.9974	4883.84
36.5078_2.4829	5561.24
36.5138_22.4982	2923.42
36.5012_23.0143	3935.38
36.4889_23.4959	3060.85
36.4986_24.0154	2915.39
36.5088_24.5008	2972.07
36.4893_24.9822	2645.63
36.4913_25.5017	2647.39
36.4943_25.9872	2404.26
36.491_26.5068	2339.71
36.4891_26.9923	2293.96
36.5078_27.5171	2656.25
36.501_28.0026	3182.39
36.4918_28.4881	2552.83
36.5026_29.0132	7837.96
36.4885_29.4984	4237.48
36.4891_3.0077	6659.77
36.491_3.4932	6247.06
36.4992_29.9898	3873.9
36.5021_30.5151	6966.03
36.5117_31.9902	12347.8
36.5041_32.5154	4425.14
36.4999_33.007	5165.55
36.4932_33.4986	4102.36
36.5109_33.9981	5475.3
36.4994_34.4896	5297.09
36.5121_34.9893	4937.92
36.4887_35.5138	3892.84
36.4963_36.0136	4476.61
36.5015_36.5135	5641.13
36.5041_37.0135	5115.25
36.5042_37.5135	5164.11
36.5018_38.0135	5274.54
36.4968_38.5134	4834.62
36.4894_39.0132	5660.45
36.5141_39.4905	4448.36
36.4943_4.0128	4290.42
36.4913_4.4983	3775.28
36.5018_39.9903	3825.46
36.4893_5.0179	3713.47
36.5088_5.4992	4429.87
36.4986_5.9846	5666.03
36.4889_6.5041	3925.37
36.5012_6.9857	4014.33
36.5138_7.5018	5116.17
36.4938_7.9868	6697.69
36.5012_8.5029	4682.22
36.5038_8.9849	4634.98
36.506_9.5011	3850.46
36.9882_-2.0126	3500.88
36.9864_-2.5079	2907.58
37.0092_-3.011	4029.38
37.0024_-3.5065	3639.05
36.9933_-4.0018	6299.22
37.0085_-4.5053	2213.64
36.9944_-5.0005	2770.28
37.0047_-5.5042	4493.43
37.0123_-6.0081	5235.12
36.9908_-6.5029	3346.01
36.9935_-7.0067	2888.1
36.9936_-7.5105	3628.57
36.9912_-8.0143	3077.26
36.9943_-8.4849	2733.31
37.0134_-8.9989	2248.86
37.0035_10.0132	3366.55
36.9988_10.4989	2890.17
36.9918_10.9845	3219.82
37.0112_11.503	2922.69
36.9993_11.9886	3142.34
37.0136_12.5074	3186.49
36.9968_12.9927	3201.22
37.0059_13.5117	3736.37
37.0119_13.9962	3498.25
36.9881_14.5156	4994.27
36.9893_15	4045.23
36.9989_21.5131	3275.84
36.9939_21.9987	4648.31
37.014_22.4875	4047.11
37.0014_23.0076	4384.51
36.9891_23.4931	4035.16
36.9988_24.0166	3092.71
37.0091_24.5059	2963.59
36.9895_24.991	2867.81
36.9914_25.5146	2174.64
36.9943_26.0039	2288.94
36.9949_26.4933	2312.13
36.9931_26.9826	2162.51
37.0118_27.5115	2664.19
37.005_28.0009	6413.51
36.9958_28.4902	7578.87
37.0115_28.9853	4214.35
36.9925_29.5085	6975.51
37.0031_30.0038	4487.48
37.0113_30.4992	3689.9
36.9899_30.9879	6540.53
36.9932_31.4833	3547.75
36.9882_32.0126	3622.48
36.9864_32.5079	5511.36
37.0091_33.011	2300.75
37.0024_33.5065	3208.22
36.9933_34.0018	2632.29
37.0085_34.5053	8474.4
36.9944_35.0005	6361.97
37.0046_35.5042	5566.13
37.0123_36.0081	5679.99
36.9908_36.5029	3133.1
36.9935_37.0067	4961.75
36.9936_37.5105	4232.76
36.9912_38.0143	6859.28
36.9943_38.4849	5976.26
37.0134_38.9989	6940.61
37.0035_39.5027	5514.98
36.9911_40.0063	5349.47
36.9988_5.9834	4947.29
36.9891_6.5069	8682.6
37.0014_6.9924	4717.42
37.014_7.5125	4760.43
36.9939_8.0013	4569.3
36.9989_8.4869	4724.83
37.0037_9.0071	5123.2
37.0039_9.4929	3263.64
37.4942_-1.0099	3229.18
37.4974_-1.5092	4019.36
37.4981_-2.0086	4484.48
37.4964_-2.5079	4662.3
37.4921_-3.0073	4407.47
37.4854_-3.5065	5162.22
37.5031_-4.0138	4299.91
37.4915_-4.513	7482.85
37.511_-4.9867	5128.36
37.4945_-5.4857	4378.49
37.5022_-5.9935	6674.73
37.5075_-6.5013	4056.96
37.5101_-7.0092	5999.4
37.5102_-7.5172	4163.6
37.5156_-7.9916	4239.61
37.5108_-8.4995	4495.6
37.5034_-9.0073	2983.23
37.502_10.0089	2649.74
37.4974_10.4984	2776.14
37.4903_10.9879	2895.17
37.5098_11.5105	3221.2
37.4978_11.9998	3184.27
37.5111_12.4879	3138.26
37.4951_13.0118	3295.05
37.5036_13.5	4609.56
37.5096_13.9883	4222.8
37.5135_14.5116	4128.21
37.487_15	4239.82
37.5022_21.005	3448.58
37.4996_21.4946	4685.71
37.4946_21.9841	2442.41
37.5122_22.5114	3202.11
37.5022_23.0009	4430.61
37.4899_23.4902	5211.46
37.5028_23.9832	3151.63
37.5099_24.5109	2873.28
37.4903_24.9999	2991.37
37.4957_25.493	2191.45
37.4988_25.9863	2184.14
37.4955_26.514	2538.64
37.4935_27.0073	2735.45
37.4891_27.5004	8842.26
37.5097_27.9991	3756
37.5005_28.4923	5116.85
37.4889_28.9853	6484.59
37.5021_29.4844	5642.04
37.5076_30.0179	3627.71
37.4886_30.5106	5783.11
37.4942_31.0099	3721.15
37.4974_31.5092	4730.65
37.4981_32.0086	4427.1
37.4964_32.5079	6306.12
37.4921_33.0073	5997.03
37.4854_33.5065	5182.56
37.5031_34.0138	8973.33
37.4915_34.5129	6197.39
37.511_34.9867	3803.55
37.4945_35.4857	4786.91
37.5022_35.9935	6935.11
37.5074_36.5013	5311.87
37.5101_37.0092	7044.7
37.5102_37.5172	4568.12
37.5156_37.9916	7217.7
37.5108_38.4995	4298.92
37.5034_39.0073	5355.53
37.4934_39.515	4184.92
37.4894_39.9893	2421.83
37.5022_8.995	3315.79
37.5024_9.4845	2850.9
37.9989_-0.49442	3769.96
38.0047_-0.99771	5545.12
38.0079_-1.5011	5833.06
38.0086_-2.0045	5591.11
38.0069_-2.5079	4040.95
38.0026_-3.0113	5024.09
37.9959_-3.5146	4284.99
37.9932_-3.9836	6573.61
38.0085_-4.4951	7585.27
37.9944_-4.9981	5539.04
38.0046_-5.5098	4363.06
37.9855_-6.0125	4696.57
37.998_-6.4904	5748.43
38.0007_-7.0023	5143.67
38.0008_-7.5141	5084.2
38.0062_-7.9923	3647.49
38.0014_-8.5042	6344.99
37.9939_-9.0159	2962.45
38.0012_10.0046	2854.49
37.9965_10.498	3022.12
37.9894_10.9913	3284.31
38.0077_11.4829	3520.72
37.9969_12.0112	3437.66
38.0101_12.5031	3709.74
37.9933_12.9961	3668.62
38.0019_13.4882	4983.2
38.0083_14.0155	5721.36
38.0119_14.5077	6891.36
38.0131_15	4063.34
38.0119_15.4923	2755.91
38.0083_15.9845	5095.66
38.0034_20.4889	2765.51
38.0012_21.0174	3820.73
37.9985_21.5108	3841.91
37.9935_22.0042	4133.34
38.0135_22.5007	4917.15
38.0037_22.9941	1858.45
37.9914_23.4872	2365.22
38.0042_23.9841	2957.58
38.0114_24.5161	1967.44
37.9917_25.0089	2657.81
37.9971_25.506	2268.25
38_26.0032	2593.75
38.0006_26.5003	3211.79
37.9987_26.9975	4224
37.9944_27.4946	3999.56
37.9876_27.9916	3543.16
38.0057_28.4944	3096.84
37.9941_28.9914	6083.42
38.0072_29.4945	5562.47
37.9907_29.9912	4326.94
37.9989_30.4944	2748.56
38.0047_30.9977	2963.19
38.0079_31.5011	2869.64
38.0086_32.0045	3724.56
38.0069_32.5079	2675.06
38.0026_33.0113	4337.58
37.9959_33.5146	4308.34
37.9932_33.9836	4349.71
38.0085_34.4951	3126.57
37.9944_34.9981	4086.7
38.0046_35.5098	2262.21
37.9855_36.0125	3081.53
37.998_36.4904	5803.72
38.0007_37.0023	2054.72
38.0008_37.5141	2497.21
38.0062_37.9923	3165.9
38.0014_38.5042	2820.09
37.9939_39.0159	8645.86
37.9923_39.494	5924.61
38.0062_40.0164	7055.99
38.0034_9.5111	2818.98
38.5045_-0.51276	5088.05
38.5102_-1.0201	3928.13
38.4918_-1.4856	4478.16
38.4926_-1.993	4802.82
38.4909_-2.5002	5835.17
38.4867_-3.0075	6547.35
38.5133_-3.4883	5052.62
38.5042_-3.9956	6850.87
38.4925_-4.5027	5856.46
38.5053_-5.0184	6820.19
38.4956_-5.491	6009.03
38.5033_-6.0069	6515.25
38.5158_-6.4887	6215.34
38.4918_-6.9952	5354.33
38.492_-7.5111	4079.08
38.4974_-7.993	4213.09
38.4925_-8.5089	5459.84
38.4932_-8.9908	2602.1
38.5098_-9.5172	2222.22
38.4964_-0.0054626	3690.08
38.513_0.49527	4142.58
38.4999_1.0024	4195.09
38.5115_1.5034	4046.49
38.4962_10.4975	3375.8
38.4891_10.9947	3681
38.4954_11.9874	4017.96
38.4928_13.0156	4729.9
38.512_15	6114.29
38.5108_15.4962	5479.09
38.5072_15.9923	5537.85
38.5012_16.4884	3011.75
38.5031_20.4972	4235.15
38.5029_20.9946	3209.82
38.5003_21.492	6048.57
38.4953_21.9893	6902.19
38.4879_22.4865	4109.65
38.5056_22.9871	6183.85
38.4933_23.4843	4767.63
38.5062_23.9851	2391.3
38.4891_24.482	2578.36
38.4971_24.983	2457.23
38.5026_25.4841	2423.84
38.5057_25.9852	1953.49
38.5063_26.4864	1947
38.5044_26.9876	3165.12
38.5001_27.4887	2053.95
38.4934_27.9898	5548.15
38.5115_28.4966	3324.38
38.4999_28.9976	5332.85
38.513_29.5048	3082.21
38.4964_30.0055	4651.86
38.5045_30.5128	5520.81
38.5102_31.0201	3513.89
38.4918_31.4856	7587.2
38.4926_31.993	3131.12
38.4909_32.5002	4648.91
38.4867_33.0075	5452.94
38.5133_33.4883	3479.41
38.5042_33.9956	3922.94
38.4925_34.5027	3751.41
38.5053_35.0184	3653.61
38.4956_35.491	2877.82
38.5033_36.0069	3725
38.5158_36.4887	2461.02
38.4918_36.9952	2394.97
38.492_37.511	4263.34
38.4974_37.993	3016.74
38.4925_38.5089	10208.2
38.4932_38.9908	3000.18
38.5098_39.5172	3304.91
38.5057_39.9992	2577.7
38.5003_8.508	2802.05
38.9888_-0.48944	7868.34
38.9945_-1.0008	4719.7
38.9977_-1.5122	3278.17
38.9972_-10.0157	2254.25
39.0042_-1.9887	4804.57
39.0025_-2.5002	3371.98
38.9983_-3.0116	4970.87
38.9979_-3.4882	5350.55
38.9887_-3.9994	5611.7
39.004_-4.5191	5004.63
38.9966_-4.9956	7142.49
39.0069_-5.5156	5744.76
38.9949_-5.9919	5606.41
39.0001_-6.512	5977.64
39.0102_-6.9977	4646.17
39.0103_-7.5179	3829.13
38.9891_-7.9937	4508.65
38.9922_-8.4794	4879.47
39.0114_-9.0099	3430.81
39.0097_-9.4958	2788.2
39.0078_0.015106	3006.91
38.992_0.49127	3841.81
39.0062_0.99609	4223.42
38.9905_1.5071	6579.96
39.0066_16.0003	5648.83
39.0006_16.5004	4056.33
38.9921_17.0003	3261.66
38.9997_2.0121	4399.55
39.0021_2.482	4260.31
39.0033_20.5057	4010
39.003_21.0071	3588.58
39.0004_21.5085	4426.93
38.9952_22.0098	4168.32
38.9877_22.511	4855.49
39.0053_23.0156	2928.92
38.9929_23.5167	4519.7
39.0087_23.9861	3896.34
38.9916_24.487	3341.38
38.9995_24.992	2584.87
39.005_25.4972	2354.23
39.008_26.0024	3046.94
39.0085_26.5076	2728.51
39.0066_27.0128	3226.37
39.0021_27.518	3100.49
38.9997_27.9879	2680.3
38.9905_28.4929	3985.39
39.0062_29.0039	2283.59
38.992_29.5087	6931.97
39.0066_2.9872	4097.78
39.0078_29.9849	5310.39
38.9888_30.4894	5102.27
38.9945_31.0008	4836.92
38.9977_31.5122	6591.25
39.0042_31.9887	5003.58
39.0025_32.5002	4213.22
38.9983_33.0116	3271.41
38.9979_33.4882	2564.56
38.9887_33.9994	5932.45
39.004_34.5191	3374.34
38.9966_34.9956	4687.55
39.0069_35.5156	4921.94
38.9948_35.9919	4441.57
39.0001_36.512	3852.34
39.0102_36.9977	4273.43
39.0103_37.5179	2451.47
38.9891_37.9937	2214.08
38.9922_38.4794	2751.06
39.0114_39.0099	3769.73
39.0097_39.4958	18316.2
38.9972_40.0157	8187.18
38.9953_7.9902	3181.69
39.0004_8.4915	2879.98
39.003_8.9929	4207.16
39.0033_9.4943	3006.05
39.4954_-0.50806	6417.24
39.5065_-0.98828	4030.84
39.5098_-1.5039	7135.83
39.5105_-2.0196	4121.06
39.4875_-2.4923	3715.29
39.5104_-3.0157	4895.36
39.51_-3.4963	5125.98
39.5008_-4.0118	4119.59
39.4957_-4.4922	5150.55
39.5085_-5.0162	6124.03
39.4988_-5.4965	4595.85
39.5065_-6.0208	5720.57
39.4921_-6.5009	4555.24
39.5023_-6.9904	4920.42
39.5025_-7.5148	5795.91
39.5079_-8.0046	3516.08
39.5109_-8.4944	3945.92
39.5035_-9.0187	3299.18
39.5018_-9.5085	2605.45
39.4872_0.0073547	5063.99
39.5102_15.5042	6299.48
39.5065_16.0084	4482.09
39.5004_16.5125	3669.67
39.4918_17.0165	3793.93
39.5082_18.4946	3929.35
39.49_18.9982	3174.29
39.5065_2.0141	4525.55
39.509_2.4878	5643.3
39.5017_20.0089	5781.1
39.5039_20.5143	3727.62
39.5057_20.9839	5671.85
39.5031_21.4893	3868.67
39.4981_21.9947	7357.01
39.4906_22.5	5730.1
39.5083_23.0087	4325.71
39.4959_23.5139	4829.97
39.4946_24.4921	3478.03
39.5025_25.0013	1967.58
39.5079_25.5105	2459.89
39.5108_26.0198	2841.32
39.4877_26.4884	5809.18
39.5133_27.0029	4005.51
39.5089_27.5122	2540.42
39.5065_27.9859	2802.39
39.4973_28.4951	3139.26
39.4856_29.004	4896.42
39.5037_29.4839	5645.1
39.5134_2.9971	5087.15
39.4877_3.5116	4147.59
39.4872_29.9926	4430.2
39.4954_30.5081	4423.07
39.5065_30.9883	4867.81
39.5098_31.5039	4279.42
39.5105_32.0196	6699.12
39.4875_32.4923	4562.9
39.5104_33.0157	4750.33
39.51_33.4963	3157.46
39.5008_34.0118	5116.43
39.4957_34.4922	6054.75
39.5085_35.0162	4726.15
39.4988_35.4965	4231.01
39.5065_36.0208	3845.8
39.4921_36.5009	3180.03
39.5023_36.9904	4677.2
39.5025_37.5148	2734.01
39.5079_38.0046	3627.25
39.5109_38.4944	3385.92
39.5035_39.0187	3264.77
39.5018_39.5085	2760.21
39.4978_39.9983	1932.13
39.4981_8.0053	4011.24
39.5032_8.5107	4510.64
39.5057_9.0162	2993.57
39.5039_9.4857	3100.12
40.0078_-0.4913	5616.61
39.9863_-1.0039	5697.58
39.9951_-1.4881	5221.09
39.9959_-2.0078	3546.07
40.0001_-2.4922	4426.31
39.9959_-3.0119	3968.1
39.9955_-3.4962	3623.42
39.9928_-3.9805	5007.69
40.0081_-4.5087	4755.84
40.0008_-4.993	5683.41
39.9841_-5.5123	5319.49
39.999_-6.0056	3704.15
40.0115_-6.4992	3945.32
39.9949_-6.9831	3277.18
39.9951_-7.5117	3510.66
40.0005_-8.0054	4719.13
40.0035_-8.4992	2600.96
40.0042_-8.993	2753.85
40.0026_-9.4868	2366.1
39.9943_-0.0072632	8428.83
40.011_0.50571	5402.92
39.9929_0.9895	5173.37
40.0106_14.4916	5064.85
40.0118_15	5505.31
40.0106_15.5084	6638.24
40.0069_16.0167	5388.34
40.0012_16.4886	4066.04
39.9927_16.9967	3889.32
39.9962_18.0138	2662.58
40.0093_18.4868	3087.89
39.9911_18.9945	2911.09
39.9982_19.504	3121.27
40.0029_20.0135	5601.41
40.0069_20.4868	5013
40.0068_20.9964	5222.96
40.0041_21.506	6368.62
39.999_22.0155	3311.41
39.994_22.4888	5646.2
40.0118_23.0017	4550.56
39.9993_23.5111	4739.76
39.9876_23.9841	3669.34
39.998_24.4973	3700.54
40.0059_25.0106	3129.81
40.0149_25.4881	2443.9
39.9904_25.9966	2596.23
39.9909_26.5099	2828.11
39.9931_26.9874	4891.24
39.9887_27.5007	2590.57
40.0093_28.0198	3882.79
40.0046_28.4973	3692.06
39.9929_29.0105	4387.86
40.0109_29.4943	8345.58
39.9931_3.0126	4406.47
39.9909_3.4901	4082.97
39.9943_30.0073	4946.83
40.0078_30.4913	4896.64
39.9863_31.0039	4912.06
39.9951_31.4881	3517.85
39.9959_32.0078	4646.88
40.0001_32.4922	5425.01
39.9959_33.0119	4751.8
39.9954_33.4962	3241.89
39.9928_33.9805	2329.99
40.0081_34.5087	5039.18
40.0008_34.993	4771.9
39.9841_35.5123	4988.48
39.9989_36.0056	5451.24
40.0115_36.4992	5108.42
39.9949_36.9831	4459.69
39.995_37.5117	3296.24
40.0004_38.0054	4761.9
40.0035_38.4992	2999.95
40.0042_38.993	2699.88
40.0026_39.4868	3512.59
39.9904_4.0034	3850.04
39.9987_39.9806	2096.57
40.0041_8.494	2896.17
40.0068_9.0036	6100.8
40.0069_9.5132	3377.27
40.488_-0.5032	6011.6
40.4992_-0.99124	4229.72
40.5024_-1.5153	3930.3
40.5089_-2.0036	3282.28
40.5131_-2.492	4859.14
40.5089_-3.0161	5120.04
40.5084_-3.5045	4521.95
40.5057_-3.9929	4339.43
40.494_-4.5168	3560.24
40.4866_-5.0049	3741.91
40.5038_-5.5022	4715.24
40.4918_-5.9903	5129.92
40.5044_-6.4878	4518.96
40.5071_-7.0208	3660.22
40.488_-7.5085	3294.73
40.4935_-8.0062	7963.07
40.4965_-8.504	4804.76
40.4972_-9.0018	2908.02
40.4956_-9.4996	2411.4
40.5071_0.013824	4171.13
40.4912_0.50171	5794.37
40.5005_0.98294	4801.84
40.5044_9.9818	4248.1
40.508_14.0116	5005.2
40.5114_14.4875	4684.06
40.5126_15	5116.66
40.5114_15.5125	4620.04
40.508_15.9884	6868.94
40.5019_16.5008	2930.25
40.4934_17.0131	5403.08
40.511_17.4898	3918.86
40.4977_18.002	3565.54
40.5096_18.5155	3160.97
40.4927_18.9908	3477.01
40.4998_19.5045	5605.93
40.5044_20.0182	4311.98
40.5085_20.4954	4264.46
40.5083_21.0092	4672.43
40.5078_21.4865	4288.18
40.5028_22.0003	4535.57
40.4952_22.5139	4744.16
40.4879_22.991	4401.95
40.5032_23.5082	5761.63
40.4914_23.9851	5020.45
40.5018_24.5026	4329.8
40.5132_24.9838	3626.68
40.4911_25.4968	1805.11
40.4941_26.0143	3078.23
40.4985_26.4957	2732.08
40.4966_27.0133	3295.99
40.4964_27.4947	2412.43
40.4896_28.0122	3442.74
40.5123_28.4996	3243.83
40.5005_29.0171	3941.6
40.4912_29.4983	3892.06
40.5071_29.9862	4688.87
40.488_30.5032	3179.33
40.4992_30.9912	3039.54
40.5024_31.5153	3149.33
40.5089_32.0036	6622.37
40.5131_32.492	4371.3
40.5089_33.0161	5017.73
40.5084_33.5045	4954.4
40.5057_33.9929	6473.75
40.494_34.5168	5710.4
40.4866_35.0049	4476.92
40.5038_35.5022	3931.29
40.4918_35.9903	9264.17
40.5044_36.4878	5358.56
40.5071_37.0208	6186.29
40.488_37.5085	3230.47
40.4934_38.0062	2356.53
40.4965_38.504	4030.23
40.4972_39.0018	4201.22
40.4955_39.4996	3920.73
40.4915_39.9974	2482.41
40.5028_7.9997	3984.4
40.5078_8.5135	4363.86
40.5083_8.9908	4159.06
40.5085_9.5046	4115.08
41.0012_-0.48615	4519.16
41.007_-1.0145	3544.87
40.9885_-1.4993	3581.78
40.9951_-1.9915	4698.27
40.9994_-2.4839	4048.06
40.9952_-3.0122	4416.24
40.9947_-3.5045	3468.98
40.9919_-3.9969	3315.21
41.0139_-4.498	4456.32
41.0066_-4.9904	4726.41
40.997_-5.4826	3791.67
41.0047_-6.0199	4332.97
40.9903_-6.5118	3849.58
41.0004_-7.0136	5385.18
41.0082_-7.5155	4396.61
40.9868_-8.007	3502.99
40.9899_-8.5089	5315.37
40.9905_-9.0108	2746.53
40.9877_0.0058594	3961.08
40.9992_0.49097	3182.71
41.0134_1.0126	4681.15
40.9929_1.5043	5375.88
41.0081_10.0139	2931.98
40.9951_13.0071	4483.68
41.003_13.4867	4434.47
41.0091_14.0034	5383.12
41.0125_14.4832	3549.6
41.0138_15	4571.67
41.0125_15.5168	3462.71
41.0091_15.9966	3646.45
41.003_16.5133	3621.7
40.9951_16.9929	4124.44
41.012_17.5105	3505.24
40.9995_17.99	3486.81
41.0115_18.5078	3594.03
40.9946_18.9871	3797.41
41.0017_19.5049	4773.12
40.9977_1.9896	5374.33
41.0081_19.9861	10351.3
41.0104_20.5042	8382.31
41.0122_20.9854	4284.13
41.0096_21.5035	4835.31
41.0069_21.9847	4166.49
40.9994_22.5027	4825.42
40.9921_22.9837	4602.25
41.0075_23.5052	5265.81
40.9957_23.9862	6223.13
41.0061_24.5079	4103.18
40.9898_24.9886	4047.87
40.9952_25.5104	3408.04
41.002_25.9957	2743.31
41.0025_26.5177	2589.2
41.0046_27.0031	3038.84
41.0045_27.4886	3159.16
40.9977_28.0104	3355.48
40.9929_28.4957	2714.01
41.0134_28.9874	4644.94
40.9992_29.509	3131.26
40.9877_29.9941	4521.85
41.0012_30.4861	4922.99
41.007_31.0145	4283.23
40.9885_31.4993	8584.53
40.9951_31.9915	10208.9
40.9993_32.4839	4373.61
40.9951_33.0122	5819.16
40.9947_33.5045	3441.2
40.9919_33.9969	4886.94
41.0139_34.498	6096.47
41.0066_34.9904	4479.97
40.997_35.4826	6399.21
41.0047_36.0198	6508.8
40.9903_36.5118	6916.16
41.0004_37.0136	6586.1
41.0082_37.5155	6902.56
40.9868_38.007	5629.3
40.9899_38.5089	7322.34
40.9905_39.0108	6468.4
40.9888_39.5126	6026.46
40.9933_39.9794	6769.81
41.0096_8.4965	3926.41
41.0122_9.0146	3544.5
41.0104_9.4958	2544.02
41.5094_-0.50534	3436.69
41.4933_-0.99432	4184.34
41.5022_-1.4907	4767.21
41.5088_-1.9871	5174.89
41.5071_-2.52	4544.95
41.5089_-3.0165	4916.81
41.5084_-3.5131	4649.5
41.5056_-4.0096	4588.06
41.5005_-4.5061	4833.05
41.4931_-5.0024	4191.63
41.5103_-5.5081	4632.27
41.4983_-6.0043	3878.13
41.5108_-6.5103	4524.53
41.4941_-7.0063	3205.96
41.5019_-7.5123	3003.82
41.5073_-8.0184	4780.77
41.4916_-8.4782	4955.79
41.4924_-8.9843	2700.79
41.496_-0.0091553	3615.69
41.5076_0.48007	5078.08
41.4944_1.0126	3642.34
41.5014_1.502	7106.38
41.5104_10.0094	3377.89
41.5007_11.985	4303.95
41.4862_12.5069	4048.2
41.4964_12.9904	5519.41
41.505_13.5113	6685.53
41.5106_13.9951	4388.82
41.4864_14.5163	7543.94
41.4875_15	3691.92
41.4864_15.4837	3553.71
41.5106_16.0049	3536.5
41.505_16.4887	3342.75
41.4964_17.0096	3466.59
41.4969_18.9832	3772.73
41.504_19.5055	5393.57
41.5061_1.9914	6728.85
41.5086_2.4809	4790.4
41.5104_19.9907	5223.68
41.5126_20.5131	8372.76
41.4866_20.9956	15354.1
41.514_21.4837	4019.44
41.5089_22.006	4625.25
41.5039_22.4912	4086.23
41.4939_23.0134	5496.08
41.5121_23.5022	12189.7
41.5003_23.9872	8741.02
41.5107_24.5134	2816.49
41.4943_24.9981	4012.4
41.5034_25.4874	3541.61
41.5064_26.0137	4086.83
41.5108_26.5032	3285.83
41.513_26.9927	3515.29
41.5086_27.5191	3395.29
41.5061_28.0086	2842.94
41.5014_28.498	3996.3
41.4944_28.9874	3557.45
41.513_3.0073	4585.24
41.5094_30.5053	3861.36
41.5088_31.9871	5582.53
41.5071_32.52	8151.04
41.5089_33.0165	6153.39
41.5084_33.5131	6472.53
41.5056_34.0096	6060.98
41.5005_34.5061	8152.33
41.4931_35.0024	3995.05
41.5103_35.5081	4983.4
41.4983_36.0043	3567.97
41.5108_36.5103	3818.75
41.4941_37.0063	4412.12
41.4866_9.0045	2067.58
41.5126_9.487	2861.74
41.996_-0.4808	3307.4
42.0018_-1.018	2464.1
42.0105_-1.5186	3314.39
41.9897_-2.0114	3578.35
41.9939_-2.5119	4284
41.9958_-3.0125	3402.73
41.9953_-3.5132	4415.1
41.9925_-4.0138	3336.46
41.9873_-4.5143	3569.58
42.0138_-4.9876	3941.09
42.0042_-5.4882	3978.04
41.9922_-5.9886	5268.9
42.0048_-6.4987	6072.13
41.9881_-6.9988	3245.04
41.9959_-7.509	3080.11
42.0013_-8.0194	3360.51
42.0123_-8.4939	4517.25
42.013_-9.0044	2921.44
42.0098_0.012451	4728.64
41.9939_0.51266	5791.35
42.0031_1.0061	5760.57
42.0101_1.4996	6361.68
42.013_10.0047	5250.69
42.0066_10.494	4827.8
41.9981_10.9832	4434.24
41.9885_11.5097	4239.08
42.0032_11.9971	3417.73
41.9878_12.4859	5284.05
41.9988_13.011	8110.67
42.0067_13.4987	5686.4
42.0124_13.9866	5069.69
41.9882_14.5123	5460.42
41.9893_15	3175.32
41.9882_15.4877	3734.13
42.0124_16.0134	2930
42.0067_16.5013	3373.33
41.9988_16.989	3560.62
41.9885_18.4903	4379.31
41.9981_19.0168	5357.05
42.0066_19.506	5814.74
41.9873_1.9993	9571.36
41.9898_2.4928	7469.7
42.013_19.9953	6186.41
41.9893_20.4821	3657.25
41.9891_21.0087	16470.9
41.9886_21.4979	9978.93
42.0137_21.9903	2704.76
42.0061_22.517	8119.02
41.9988_23.0062	4513.04
41.9893_23.4952	12015.4
42.0052_23.9883	8976.5
41.9879_24.5145	5088.91
41.9992_25.0078	5346.49
42.0082_25.5012	5377.28
41.9873_25.9897	3656.78
41.9918_26.4831	4569.06
41.9899_27.0137	3365.16
41.9897_27.5072	5572.52
41.9873_28.0007	4629.04
42.0101_28.5004	3373.85
41.9899_2.9863	5778.17
41.9918_3.5169	2797.56
41.9958_33.0125	2917.06
41.9953_33.5132	3721.17
41.9925_34.0138	3757.01
41.9873_34.5143	3760.6
42.0138_34.9876	4329.74
42.0041_35.4882	2983.89
42.0048_36.4987	3987.25
41.9891_8.9913	6537.08
41.9893_9.5179	5492.4
42.5048_-0.50027	5509.83
42.4887_-0.99753	2802.64
42.4975_-1.5022	2779.54
42.5041_-2.007	3845.37
42.5083_-2.512	4578.24
42.5101_-3.0169	5320.87
42.5096_-3.5219	3728.24
42.5133_-3.9901	3013.77
42.5083_-4.495	3548.24
42.5009_-4.9999	3849.77
42.4912_-5.5045	4727.48
42.506_-6.0189	4737.83
42.499_-6.4869	5758.49
42.5092_-7.0015	4110.02
42.4902_-7.5057	5491.64
42.5035_-7.984	2789.38
42.5066_-8.4988	3364.79
42.5073_-9.0136	3027.71
42.4913_0.0042725	5118.08
42.5028_0.50177	8212.28
42.5121_0.99942	2383.48
42.4916_1.5036	5255.37
42.488_10.0024	5135.43
42.5095_10.4935	4970.85
42.5009_10.9868	4293.67
42.4913_11.5178	5413.99
42.506_12.0093	4025.4
42.4905_12.5023	4889.65
42.5007_12.994	3238.6
42.5087_13.4859	2767.84
42.4869_14.0163	7138.71
42.4903_14.5081	4936.66
42.4914_15	4371.91
42.4903_15.4919	4166.56
42.4869_15.9837	4017.81
42.5087_16.5141	3960.63
42.5007_17.006	3717.82
42.4905_17.4977	3690.8
42.506_17.9907	3875.27
42.4913_18.4822	3685.05
42.5009_19.0132	7517.01
42.5095_19.5065	3498.91
42.4963_2.0013	3811.7
42.4988_2.499	2929.01
42.488_19.9976	3934.74
42.4921_20.4909	4783.6
42.4939_20.9843	6455.52
42.4913_21.5154	8589.48
42.4885_22.0087	4764.05
42.5112_22.5055	5274.24
42.504_22.9988	4493.31
42.4944_23.4921	5428.32
42.5104_23.9894	7770.96
42.4964_24.4825	7265.35
42.5043_25.0176	6287.95
42.4856_25.5103	6809.67
42.4923_26.0079	4033.21
42.4967_26.5056	3203.69
42.4989_27.0033	3515.16
42.4987_27.501	3758.51
42.4963_27.9988	2967.24
42.4916_28.4964	3212.22
42.4989_2.9967	2299.06
42.4967_3.4944	2310.05
42.494_9.0157	3386.11
42.4921_9.5091	5131.07
42.9865_-0.51273	4388.68
43.0032_-0.98422	3322.47
43.0121_-1.4934	2379.15
42.9914_-1.9946	3467.87
42.9956_-2.5037	3976.86
42.9975_-3.0129	5168.59
43.0034_-3.4849	4909.42
43.0007_-3.9941	5033.88
42.9956_-4.5033	2902.09
42.9882_-5.0123	4335.78
43.0125_-5.494	3337.86
43.0004_-6.003	3871.14
42.986_-6.5117	4387.3
43.0037_-6.9939	3657.68
43.0115_-7.5129	4659.9
42.998_-7.9847	2284.1
43.0011_-8.5038	3642.93
43.01_-8.9865	2757.82
43.0084_-9.5057	2172.97
43.0004_-0.011139	4531.63
43.0121_0.49066	6026.18
42.9939_0.9993	6231.34
43.0009_1.5012	4783.85
42.9911_9.9977	4256.87
43.0126_10.493	4838.75
43.004_10.9905	6789.14
42.9932_11.4879	4012.99
43.008_11.9837	5668.31
42.9935_12.519	4910.97
43.0036_13.015	3396.42
43.0115_13.5111	5481.55
42.9892_14.0078	4596.43
42.9926_14.5039	4775.72
42.9937_15	4216.83
42.9926_15.4961	3871.81
42.9892_15.9922	3343.86
43.0115_16.4889	3797.93
43.0036_16.985	4452.47
42.9935_17.481	3579.84
43.008_18.0163	3401.87
42.9932_18.5121	2905.13
43.004_19.0095	4235.13
43.0126_19.507	8626.41
43.0056_2.0032	3676.81
43.008_2.5052	3269.94
42.9911_20.0023	3852.53
42.9951_20.4999	10161.8
42.997_20.9975	3320.35
42.9965_21.4951	3665.19
42.9938_21.9927	7974.33
42.9888_22.4902	4936.28
43.0094_22.9914	4172.16
42.9999_23.4889	5456.39
42.9881_23.9862	7025.1
43.0018_24.4879	6952.29
43.0132_24.9897	5298.55
42.9946_25.4867	6160.13
43.0014_25.9886	5528.55
43.0059_26.4906	5496.27
43.0081_26.9927	6027.96
43.008_27.4948	5361.56
43.0056_27.9968	3484.35
43.0009_28.4988	3239.07
43.0081_3.0073	2344.53
43.0059_3.5094	2609.82
43.0014_4.0114	2690.14
42.9946_4.5133	2613.35
43.0132_5.0103	2568.74
43.0018_5.5121	2654.57
42.9881_6.0138	2712.64
42.9999_6.5111	2906.83
42.9952_9.5001	2579.52
43.5011_-0.49503	6245.47
43.5123_-1.0085	6268.15
43.4938_-1.5142	4299.46
43.5062_-1.99	4361.64
43.5104_-2.5037	4324.25
43.485_-3.0088	3969.98
43.4909_-3.4848	4541.69
43.4882_-3.9983	3986.02
43.5102_-4.521	4124.34
43.5096_-4.9972	4055.82
43.4999_-5.5107	4047.56
43.495_-5.9868	5321.22
43.5076_-6.5101	4225.14
43.4984_-6.9861	4568.39
43.5062_-7.5096	3795.72
43.4927_-7.9854	4029.64
43.4958_-8.5089	2796.38
43.5047_-8.9957	2304.4
43.515_0.011017	5829.03
43.494_0.48633	5184.43
43.5033_0.99249	3686.27
43.5104_1.4988	2520.26
43.4944_9.9928	4261.7
43.4881_10.4946	4495.78
43.5073_10.9943	6182.97
43.4965_11.496	5809.81
43.5112_11.9961	4712.89
43.4958_12.4976	4536.16
43.506_12.9978	2876.06
43.5139_13.4982	3756.31
43.4917_13.9992	4385.55
43.4951_14.4996	4520.96
43.4962_15	4014.61
43.4951_15.5004	3543.26
43.4917_16.0008	3939.5
43.5139_16.5018	4469.94
43.506_17.0022	3086.07
43.4958_17.5024	2998.96
43.5112_18.0039	2659.64
43.4965_18.504	4046.75
43.5073_19.0057	9156.72
43.4881_19.5054	6036.1
43.4875_2.0114	3796.67
43.4899_2.5176	2349.31
43.4944_20.0072	4972.76
43.4984_20.5091	6799.67
43.5002_21.011	4721.19
43.4997_21.5129	4826.19
43.4968_22.0148	4150.81
43.4918_22.5166	3943.92
43.515_22.9839	3890.07
43.5055_23.4857	5001.5
43.4937_23.9873	4274.69
43.5074_24.4933	4869.85
43.491_24.9947	5757.49
43.5001_25.5009	5416.74
43.5068_26.0071	4927.75
43.5112_26.5135	3912.25
43.4857_27.0142	3769.96
43.4899_27.4824	3624.97
43.4875_27.9886	3157.54
43.5104_28.5012	2820.04
43.5033_29.0075	3249.58
43.494_29.5137	3248.63
43.4857_2.9858	4970.67
43.5113_3.4865	3679.88
43.515_29.989	3314.1
43.5068_3.9929	3170.13
43.5001_4.4991	2396.74
43.491_5.0053	3185.26
43.5074_5.5067	3675.12
43.4937_6.0127	3724.4
43.5055_6.5143	3558.17
43.515_7.0161	4643.59
43.4984_9.4909	3893.53
44.0106_-0.51514	5562.02
43.9998_-0.98734	5091.89
44.0087_-1.5053	3969.95
43.9879_-2.0152	3759.63
43.9973_-5.0099	3601.18
43.9932_-6.9782	2903.62
44.0011_-7.5062	2621.23
44.0144_-7.9971	2318.55
43.9907_-8.5141	2228.91
43.9971_0.0026245	6508.78
44.0086_0.51312	3960.67
43.9855_0.99231	4175.18
43.9925_1.5028	4101.26
43.9979_9.9879	5786.22
43.9915_10.494	7158.94
44.0108_10.9981	3298.18
43.9999_11.5042	3702.2
43.9867_12.0101	3869.1
43.9991_12.5145	4415.9
44.0086_12.9803	3533.83
43.9886_13.4858	4056.49
43.9944_13.9905	4251.83
43.9978_14.4952	4369.84
43.9989_15	4205.33
43.9978_15.5048	3757.83
43.9944_16.0095	3800.36
43.9886_16.5142	2107.42
44.0086_17.0197	3163.49
43.9991_17.4855	6270.19
43.9867_17.9899	5689.61
43.9999_18.4958	5952.46
44.0108_19.0019	5053.51
43.9915_19.506	5763.29
43.9971_2.0135	3944.57
43.9951_2.4858	3176.89
43.9978_20.0121	5611.02
44.0018_20.5184	4454.28
44.0057_20.9859	4930.31
44.0052_21.4922	4757.38
44.0025_21.9986	7901.41
43.9975_22.5048	3919.81
43.9902_23.0109	4055.42
44.0113_23.4824	4366.62
43.9995_23.9885	3919.07
44.0132_24.4989	5186.44
43.9968_25.0047	4731
44.0058_25.5153	4572.59
43.9886_25.9822	4673.73
43.9931_26.4928	4872.33
43.9953_27.0035	4489.53
43.9951_27.5142	3873.11
43.9971_27.9865	3893.48
43.9925_28.4972	3188.49
43.9855_29.0077	2762.39
44.0086_29.4869	3188.54
43.9953_2.9965	3439.21
43.9931_3.5072	2492.75
43.997_29.9974	3240.78
44.0106_30.5151	3281.91
43.9998_30.9873	3282.51
43.9886_4.0178	4797.14
44.0058_4.4847	2767.55
43.9968_4.9953	2637.78
44.0132_5.5011	2636.11
43.9995_6.0115	3665.4
44.0113_6.5176	4163.89
43.9902_6.9891	6019.96
43.9975_7.4952	7687.57
44.0025_8.0014	5204.13
44.0057_9.0141	5600.99
44.0019_9.4816	5893.14
44.4981_-0.48962	6763.17
44.5093_-1.012	5048.25
44.4964_-1.4882	3503.37
44.503_-2.0107	3359.44
44.5067_-0.013214	4914.99
44.4908_0.50888	4374.18
44.4952_0.98532	6034.67
44.5022_1.5004	5991.37
44.5014_9.9828	3082.71
44.4951_10.4935	6129.13
44.4865_11.004	8660.22
44.5035_11.5126	6119.33
44.4892_11.9838	5729.04
44.5017_12.4926	3249.11
44.5119_13.0017	3525.75
44.4919_13.5117	3550.12
44.4971_13.9816	3533.1
44.5006_14.4908	3459.37
44.5018_15	3417.94
44.5006_15.5092	6175.12
44.4971_16.0184	4307.14
44.4919_16.4883	4605.5
44.5119_16.9983	6504.26
44.5017_17.5074	6970.75
44.4892_18.0162	7267.84
44.5035_18.4874	13574.1
44.4865_18.996	7302.42
44.4951_19.5065	7184.26
44.5069_2.0156	6181.11
44.5049_2.4922	4824.24
44.5014_20.0171	6057.75
44.5073_20.4888	5183.69
44.5092_20.9995	4928.87
44.5087_21.5103	4050.81
44.5083_21.9821	4624.05
44.5033_22.4928	5775.99
44.4961_23.0034	4015.92
44.4865_23.5139	5456.09
44.5054_23.9896	5747.28
44.4913_24.4999	4425.2
44.5027_25.0148	4920.13
44.4876_25.486	4940.98
44.4943_26.001	3943.23
44.4988_26.5161	4761.44
44.505_26.9926	3963.26
44.5049_27.5078	3672.44
44.5069_27.9844	3773.95
44.5022_28.4996	3180.75
44.4952_29.0147	2472.59
44.4908_29.4911	2926.07
44.505_3.0074	4061.89
44.4988_3.4839	4869.99
44.5067_30.0132	3085.52
44.4981_30.4896	3136.69
44.5093_31.012	3176.46
44.4964_31.4882	3177.96
44.4944_3.999	2206.09
44.4876_4.514	5274.11
44.5027_4.9852	2047.29
44.4913_5.5001	2737.35
44.5054_6.0104	4243.78
44.4865_6.4861	4917.54
44.4961_6.9966	3335.32
44.5034_7.5072	13177
44.5083_8.0179	5116.67
44.5087_8.4897	4408.09
44.5092_9.0005	4663.01
44.5073_9.5112	4627.65
45.0077_-0.51001	5096.92
44.997_-0.99054	4353.98
45.0059_-1.5176	3237.14
44.9909_-1.9978	3151.24
44.9942_0.016846	5483.68
45.0006_0.49747	6097.89
45.0099_1.0171	7390.28
45.0121_1.4979	5109.75
45.0069_10.0172	8393.15
44.9988_10.4929	7717.79
44.9902_11.008	6880.54
45.0059_11.4816	6230.59
44.9928_11.9965	5860.25
45.0053_12.5099	3600.7
44.9868_12.985	3583.03
44.9947_13.4984	3302.09
45.0004_14.0121	5641.92
45.0035_14.4863	5870.89
45.0047_15	2493.1
45.0035_15.5137	5500.16
45.0004_15.9879	6233.81
44.9947_16.5016	15114
44.9868_17.015	5156.21
45.0053_17.4901	10765.1
44.9928_18.0035	8022.73
45.0059_18.5184	7476.95
44.9902_18.992	7176.95
44.9988_19.5071	4740.31
44.9847_1.9851	4350.25
44.9871_2.5048	3453.49
45.0069_19.9828	4611.3
45.011_20.498	4284
45.0128_21.0134	3986.18
45.0145_21.4893	5438.28
45.0117_22.0046	4030.94
45.0067_22.5199	3828.79
45.002_22.9957	15774.3
44.9925_23.5107	7691.16
45.0114_23.9908	10989.3
44.9973_24.5056	7887.18
45.0121_24.9859	9308.38
44.9935_25.5005	10571.3
45.004_25.981	7756.22
45.0085_26.5008	4355.51
45.0106_27.0206	3298.42
44.9871_27.4952	3309.72
44.9847_28.0149	3838.24
45.0121_28.5021	4226.22
45.0099_28.9829	2206.11
45.0006_29.5025	1799.5
45.0106_2.9794	3837.77
45.0085_3.4992	3624.68
44.9942_29.9832	2470.14
45.004_4.019	3675.56
44.9935_4.4995	3808.75
45.0121_5.0141	2548.39
44.9973_5.4944	3669.22
45.0114_6.0092	3065.95
44.9925_6.4893	2496.97
45.0021_7.0043	3603.95
45.0067_7.4801	8775.77
45.0117_7.9953	26306.1
45.0145_8.5107	7705.95
45.0128_8.9866	5485.47
45.011_9.5019	7848.57
45.4954_-0.48401	4513.24
45.5066_-1.0157	3081.11
45.4937_-1.5003	2809.66
45.5061_-1.9932	3043.01
45.5164_-2.4862	3023.06
45.491_-3.0093	3080.33
45.5039_0.00085449	3980.06
45.5105_0.48584	5571.92
45.4923_1.0171	5655.41
45.4945_1.5021	4526.29
45.5106_10.0124	8476.63
45.5026_10.4924	6406.78
45.4939_11.012	4724.6
45.5096_11.4899	6784.9
45.4965_12.0094	6996.93
45.508_12.4875	4456.62
45.4903_13.0067	3701.04
45.4976_13.485	3910.39
45.5033_14.0032	4044.4
45.5065_14.4817	2227.03
45.5077_15	6225.4
45.5065_15.5183	11745.9
45.5033_15.9968	7981.25
45.4976_16.515	9193.59
45.4903_16.9933	6852.99
45.508_17.5124	5329.81
45.4965_17.9906	5435.81
45.5096_18.5101	5371.46
45.4939_18.988	4311.44
45.5026_19.5076	4300.1
45.4946_1.987	3972.35
45.497_2.5114	5888.24
45.5106_19.9876	4022.48
45.4868_20.5048	4064.88
45.4906_20.9847	4542.52
45.4902_21.5045	5472.51
45.4898_21.9844	7850.96
45.5127_22.5078	8820.49
45.5081_22.9879	5854.44
45.4985_23.5076	8476.72
45.4897_23.9875	4826.95
45.5034_24.5114	4506.73
45.4904_24.9911	4406.67
45.4994_25.5153	3935.61
45.5099_26.0001	3400.15
45.4906_26.4794	4393.71
45.4928_27.0037	3024.01
45.497_27.4886	3295.06
45.4946_28.013	2973.09
45.4944_28.4979	2905.01
45.4923_28.9829	3351.03
45.5105_29.5142	2216.53
45.4929_2.9963	3777.87
45.4907_3.5206	4058.35
45.5039_29.9991	2520.55
45.4954_30.484	2732.31
45.5099_3.9999	3777.71
45.4994_4.4847	4097.7
45.4904_5.0089	3916.35
45.5034_5.4886	3843.88
45.4897_6.0125	4687.86
45.4985_6.4924	22343.4
45.5081_7.0121	2084.87
45.5127_7.4922	4530.52
45.4899_8.0156	12834.3
45.4902_8.4955	7933.35
45.4907_9.0153	6200.49
45.4868_9.4952	9295.45
46.0051_-0.50473	3377.77
45.9944_-0.99384	3336.55
46.0089_-1.491	2619.21
45.994_-1.9799	2975.39
45.9983_-2.5165	2982.91
46.0063_-3.014	2965.47
46.0121_-3.5116	3006.11
45.9886_-3.9998	3071.28
45.9863_-0.0079346	4439.56
45.9979_0.52084	4197.81
46.0022_1.0102	4463.17
46.0044_1.4995	6104.15
45.9865_10.0099	6645.57
46.0064_10.4918	3999.95
45.9977_11.0161	4330.24
46.0134_11.4984	6573.25
45.9991_11.9824	13080.8
46.0116_12.5051	14865.1
45.9931_12.9887	7129.05
46.001_13.5115	6626.52
46.0063_13.9942	9308.18
46.0096_14.5172	8765.1
46.0106_15	4215.12
46.0096_15.4828	5371.38
46.0063_16.0058	6595.41
46.001_16.4885	6009.05
45.9931_17.0113	4648.07
46.0116_17.4949	5420.83
45.9991_18.0176	5158.17
46.0134_18.5016	4183.02
45.9977_18.9839	4154.21
46.0063_19.5082	3833.92
46.0045_1.989	4430.79
46.0069_2.5181	4113.95
45.9865_19.9901	3849.3
45.9905_20.5144	4207.12
45.9943_20.9987	4687.42
45.9961_21.483	5924.94
45.9933_22.0074	10524
45.9908_22.4918	6951.92
46.0113_23.02	5846.4
46.0046_23.5044	5575.29
45.9958_23.9886	5168.1
46.0095_24.5174	6214.18
45.9964_25.0014	5134.08
46.0091_25.4905	5460.27
45.9881_26.0141	5736.32
45.9965_26.5032	3560.54
46.0027_26.9925	3937.03
46.0069_27.4819	3324.81
46.0045_28.011	2819.52
46.0044_28.5005	2771.61
46.0022_28.9898	2810.74
45.9979_29.4792	3068.03
46.0027_3.0075	4098.05
45.9965_3.4968	5691.85
45.9863_30.0079	2780.98
46.0051_30.5047	2858.93
45.9881_3.9859	4194.63
46.0091_4.5095	4703.42
45.9964_4.9986	3547.36
46.0095_5.4826	4000.28
45.9958_6.0114	5822.46
46.0046_6.4956	4959.06
46.0114_6.98	2437.83
45.9909_7.5082	2763.62
45.9934_7.9926	4286.12
45.9961_8.517	5805.63
45.9943_9.0013	11087.9
45.9905_9.4856	4927.99
46.4927_-0.47818	3560.2
46.504_-1.0195	3361.17
46.4911_-1.5129	3179.4
46.5034_-2.0146	2644.34
46.4862_-2.5078	2915.93
46.4942_-3.0096	2883.87
46.5001_-3.5116	2887.79
46.5038_-4.0137	2939.76
46.5053_-4.5158	3064.6
46.5013_0.015442	3562.63
46.5077_0.50922	3928.51
46.512_1.0031	4127.22
46.4867_1.5038	4032.45
46.4902_10.0049	2700.71
46.5101_10.4912	2642.49
46.5_10.9798	3701.43
46.4892_11.5088	5113.07
46.5028_11.9954	3374.27
46.4864_12.4836	22740.1
46.4966_13.011	7649.27
46.5039_13.4979	5702.67
46.5092_13.985	3914.96
46.5126_14.5128	4126.53
46.5136_15	4829.35
46.5126_15.4872	3692.93
46.5092_16.015	4509.81
46.5039_16.5021	5063.84
46.4966_16.989	3973.93
46.4864_17.5164	5315.41
46.5027_18.0046	4153.35
46.4891_18.4912	4387.78
46.5_19.0202	3998.39
46.5101_19.5088	3982.04
46.4868_1.9975	3908.92
46.5125_2.4849	4257.96
46.4902_19.9951	4043.47
46.4961_20.4837	3898.26
46.498_21.0129	4231.76
46.4996_21.5016	5122.17
46.4993_21.9904	7785.47
46.4968_22.4792	10533.9
46.4896_23.0082	4836.12
46.5107_23.5011	7763.48
46.5019_23.9898	5976.28
46.4911_24.4783	8922.65
46.5024_25.0119	5840.33
46.4873_25.5001	3926.43
46.4978_25.9937	3810.18
46.5062_26.4873	4468.64
46.5084_27.0213	4338.96
46.5124_27.5151	4094.25
46.4868_28.0025	3327.73
46.4867_28.4962	3510.75
46.512_28.9969	2773.19
46.5077_29.4908	2908.96
46.5084_2.9787	4672.11
46.5062_3.5127	5159.18
46.5013_29.9846	5468.06
46.4927_30.4782	2926.03
46.4978_4.0063	5432.69
46.4873_4.4999	4052.08
46.5024_4.9881	6071.06
46.4911_5.5217	6431.93
46.5019_6.0102	6112.94
46.5107_6.4989	2848.17
46.4896_6.9917	4754.18
46.4968_7.5208	4708.86
46.4993_8.0096	2484.85
46.4996_8.4983	2833.55
46.498_8.9871	3034.68
46.4961_9.5163	2721.73
47.0024_-0.49924	3471.42
46.9917_-0.99728	3596.64
47.0062_-1.5035	3576.01
46.9912_-2.0013	2363.28
47.0014_-2.5078	2659.81
47.0094_-3.0144	2851.07
46.988_-3.5117	2784.7
46.9983_-3.9785	2813.31
46.9999_-4.4851	2879.68
46.9994_-4.9918	3000.66
47.011_-0.00097656	3434.73
46.99_0.50476	4168.59
46.9943_1.003	4007.4
46.9966_1.5013	3931.19
46.9939_9.9999	7914.77
46.9859_10.4929	4727.82
47.0037_10.9837	3257.03
46.9928_11.5175	2083.46
47.0063_12.0087	4579.88
46.9899_12.5013	7308.63
46.9993_12.9926	1868.06
47.0067_13.4841	2393.83
47.0124_14.0166	3767.64
46.9875_14.5085	4600.15
46.9886_15	5715.36
46.9875_15.4914	6857.43
47.0124_15.9833	6421.84
47.0067_16.5159	4798.88
46.9993_17.0074	3986.31
46.9899_17.4987	3351.24
47.0063_17.9913	2739.92
46.9928_18.4825	3737.33
47.0037_19.0163	3671.91
46.9859_19.5071	3741.7
46.9967_1.9996	3950.62
46.9947_2.4978	4091.02
46.9939_20.0001	4091.08
46.9998_20.4933	3731.2
47.0036_20.9865	4038.59
47.0031_21.5206	4581.14
47.0027_22.0139	5336.94
47.0001_22.5072	9264.69
46.9955_23.0004	6432.69
46.9889_23.4934	4970.68
47.0079_23.991	5993.24
46.997_24.484	8049.57
47.0118_24.9819	4761.28
46.9932_25.5153	4970.65
47.0036_26.0134	5117.92
47.012_26.5117	3943.54
46.9905_27.0039	4309.72
46.9947_27.5022	4608.34
46.9967_28.0004	3681.22
46.9965_28.4987	3749.99
46.9943_28.997	3025.74
46.99_29.4952	3170.65
46.9905_2.9961	5778.99
47.012_3.4883	4365.67
47.011_30.001	2797.66
47.0024_30.4992	2901.59
47.0036_3.9866	4246.17
46.9932_4.4847	4916.5
47.0119_5.0181	5209.94
46.997_5.516	5412.43
47.0079_6.009	4797.63
46.9889_6.5066	4661.53
46.9955_6.9996	5050.23
47.0001_7.4928	4540.8
47.0027_7.9861	5237.7
47.0031_8.4794	8673.33
47.0036_9.0135	4570.7
46.9998_9.5067	3402.67
47.4845_-0.5127	3038.34
47.5066_-0.98288	3415.11
47.4939_-1.4855	3395.14
47.5063_-1.9965	3432.14
47.4892_-2.4988	2205.75
47.4972_-3.0099	2744.5
47.5031_-3.5212	2836.37
47.5132_-3.9924	2829.45
47.4877_-4.494	2866.25
47.4871_-5.0052	2882.79
47.4914_-5.4764	2865.19
47.4931_-0.01004	3816.77
47.4997_0.49277	4156.71
47.504_0.9957	3803.15
47.5063_1.4987	5038.92
47.4974_9.9947	3878.51
47.4894_10.4923	4329.48
47.5073_10.9877	5220.72
47.4951_11.4852	5654.15
47.5088_11.9809	4907.37
47.4933_12.5194	10795.9
47.5027_13.0153	3663.73
47.5099_13.5114	3667.9
47.4872_14.008	4480.92
47.4903_14.504	7018.41
47.4914_15	2682.46
47.4903_15.496	4742.67
47.4872_15.992	2560.59
47.5099_16.4886	3704.32
47.5027_16.9847	3284.85
47.4933_17.4806	3249.6
47.5088_18.0191	3447.44
47.4951_18.5148	3604.04
47.5073_19.0123	3209.05
47.4894_19.5077	4553.75
47.5064_2.0016	6495.8
47.5044_2.5046	3992.48
47.4974_20.0053	3969.29
47.5033_20.5031	3448.46
47.5071_21.0009	3834.66
47.5088_21.4987	3996.81
47.5084_21.9966	5643.06
47.506_22.4945	4776.03
47.5014_22.9923	4199.71
47.4947_23.49	6873.49
47.5138_23.9922	11418.5
47.5029_24.4898	6129.4
47.49_24.9872	7961.33
47.5026_25.4898	4905.84
47.5132_25.9926	4578.06
47.4939_26.4896	3594.82
47.5002_26.9924	3739.75
47.5044_27.4954	4060.83
47.5064_27.9984	3848.87
47.5063_28.5013	3646.11
47.504_29.0043	3327.5
47.4997_29.5072	2911.3
47.5002_3.0076	4260.89
47.4939_3.5104	5570.06
47.4931_30.01	3261.77
47.4845_30.5127	2932.05
47.5066_30.9829	2793.91
47.5132_4.0074	4527.03
47.5026_4.5102	3991.82
47.49_5.0128	5407.06
47.5029_5.5102	4577.33
47.5138_6.0078	5438.53
47.4948_6.51	5537.15
47.5014_7.0077	5026.69
47.506_7.5055	6153.85
47.5084_8.0034	4873.55
47.5088_8.5013	5227.18
47.5071_8.9991	5306.31
47.5033_9.4969	5197.29
47.9993_-0.49353	3312.55
47.9886_-1.0009	3296.93
48.003_-1.5165	3468.27
47.9939_-1.9828	3260.68
48.0041_-2.4987	3383.62
47.9849_-3.0055	3141.7
47.9971_-3.4808	3500.7
48.0009_-3.9969	3303.94
48.0025_-4.513	2600.87
48.0087_-4.9887	3383.76
48.006_-5.5049	2775.45
48.001_-6.0211	2616.55
48.0078_0.013977	3431.9
48.0092_0.48056	3643.21
47.9861_0.99551	3313.94
47.9883_1.503	3650.43
48.0008_9.9894	4638.47
47.9929_10.4917	4474.54
48.0107_10.9917	4387.24
47.9985_11.4939	5137.81
48.0121_11.9943	5161.78
47.9957_12.4962	5063.76
48.0052_12.9967	5324.29
48.0125_13.4974	5014.94
47.9898_13.9987	4131.94
47.993_14.4993	3335.11
47.994_15	3339.3
47.993_15.5007	3198.18
47.9898_16.0013	3135.18
48.0125_16.5026	2908.04
48.0052_17.0033	2602.46
47.9957_17.5038	3096.51
48.0121_18.0057	3269.81
47.9985_18.5061	3905.7
48.0107_19.0082	4901.03
47.9929_19.5083	5412.9
47.9884_2.0106	5133.79
48.0139_2.5116	4354.72
48.0008_20.0106	6456.29
48.0067_20.513	4732.36
48.0104_21.0155	4077.92
48.0121_21.5181	3749.18
48.0116_22.0206	3711.13
48.0116_22.4816	4435.7
48.0071_22.9841	5641.36
48.0005_23.4865	6825.11
47.9918_23.9888	14451
48.0086_24.4958	5012.02
47.9957_24.9979	4072.15
48.0083_25.5052	4062.51
47.9911_26.007	3390.89
[truncated: 2,554 more rows]

## Sheet: Figure 1e
Location (Lat_Lon)	LCOA ( $ per tonne)
33.5077_-6.5163	4025.08
33.5103_-6.994	3756.13
33.503_-7.5032	3584.86
33.4929_-8.0123	3342.76
33.5143_-8.4993	2840.99
33.499_-9.0082	2411.88
34.7073_9.919	2713.51
34.7321_10.4193	2083.48
34.7544_10.9199	1837.75
34.7741_11.4208	1914.41
34.7923_11.9555	2007.59
34.8066_12.4569	2681.65
34.8184_12.9586	2779.55
34.8276_13.4604	2889.44
34.8346_13.9959	3020.61
34.8385_14.4979	3148.44
34.8398_15	3284.66
34.8385_15.5021	3429.76
34.8346_16.0041	3505.1
33.5076_36.5163	4110.48
33.5103_36.994	2561.8
33.5029_37.5032	3632.44
33.4929_38.0123	2560.62
33.5143_38.4993	2634.31
33.499_39.0082	2821.14
33.5153_39.4955	2641.96
33.4947_40.0042	1766.86
34.4104_5.8683	2902.53
34.4559_6.3643	4254.56
34.5018_6.894	3667.09
34.5421_7.3913	1498.23
34.5799_7.8891	1690.7
34.6151_8.3875	1458.62
34.6478_8.8864	2113.48
34.678_9.3858	2992.45
33.9894_-4.0134	2123.35
34.0045_-4.4943	3577.68
34.0104_-5.0074	3549.1
33.9871_-5.5121	3849.65
33.9947_-5.9932	3861.58
33.9927_-6.5062	4560.22
33.9954_-6.9873	6365.74
33.988_-7.5003	4656.53
34.012_-7.9907	3068.15
34.709_9.9524	2683.59
34.7337_10.4526	2149.5
34.7558_10.9533	1826.2
34.7753_11.4542	1919.63
34.8282_13.4939	2896.12
33.9947_35.9932	2381.45
33.9927_36.5062	1299.34
33.9954_36.9873	3260.86
33.988_37.5003	1688.25
34.012_37.9907	2150.65
33.9994_38.5036	3269.92
33.9921_38.9847	2654.87
34.0003_39.5071	2489.87
34.0141_39.9983	2271.11
34.4166_5.9344	2951.39
34.4618_6.4305	4184.38
34.5045_6.9271	3770.35
34.5447_7.4244	1783.6
34.5823_7.9223	1612.71
34.6196_8.454	1836.88
34.652_8.953	1738.99
34.6818_9.4525	3181.75
34.4866_-1.4968	2021.2
34.5084_-2.0131	2049.29
34.5067_-2.4899	2552.57
34.4966_-2.9992	2241.28
34.5105_-3.5159	1629.16
34.5014_-3.9926	1780.12
34.51_-4.5095	2389.86
34.496_-4.986	2822.16
34.4993_-5.5029	4449.2
34.507_-5.9877	4629.37
34.505_-6.5047	3531.27
34.5076_-6.9896	4190.42
34.7107_9.9857	2389.81
34.7352_10.486	2151.16
34.7572_10.9867	1822.58
34.7765_11.4876	1925.05
34.7933_11.9889	2013.54
34.8075_12.4904	2687.34
34.8191_12.9921	2787.97
34.4966_32.9992	2321.7
34.5104_33.5159	2669.4
34.5014_33.9926	3388.06
34.507_35.9877	2766.31
34.505_36.5047	3760.04
34.5076_36.9896	2000.33
34.5003_37.5065	2893.04
34.498_37.9914	2590.64
34.4853_38.508	3716.5
34.5042_39.0025	3615.78
34.4944_39.4872	2333.92
34.4999_40.0137	2316.01
34.5046_5.9893	3136.64
34.495_6.4931	4475.97
34.51_6.9934	3118.85
34.5498_7.4908	2372.03
34.5871_7.9888	1455.19
34.6219_8.4873	1984.81
34.654_8.9863	1866.74
34.6837_9.4858	3037.11
34.9895_-0.49545	3039.73
34.9897_-1.0087	3820.68
34.993_-1.489	3826.66
34.988_-2.0022	3440.82
35.0132_-2.4898	2021.88
35.003_-3.003	3342.9
34.9964_-3.4833	4224.12
35.0077_-4.0041	3799.18
34.9962_-4.4843	3130.56
35.0022_-5.0051	3251.83
35.0123_-5.4936	7847.22
34.9864_-6.0059	5532.51
34.9916_-6.4943	4468.02
34.9943_-6.9828	2995.69
35.0135_0.011475	3140.5
35.0029_0.49179	2313.31
34.9947_1.0049	1754.91
35.011_1.5124	2118.81
34.9866_9.9982	2713.28
35.0111_10.5006	2556.83
35.0055_11.0051	2148.09
34.9973_11.5094	1934.82
35.014_12.0123	2029.72
35.0006_12.5166	2110.34
35.0114_12.9862	2796.37
34.993_13.4901	2916.64
34.9995_13.9933	3027.59
35.0034_14.4966	3151.06
35.0047_15	3294.1
35.0034_15.5034	3444.63
34.9995_16.0067	3498.31
34.993_1.9923	1687.7
35.002_24.0118	2866.56
35.0122_24.4862	1792.89
34.9895_24.9899	1732.87
34.9914_25.4976	4383.58
34.9907_26.0053	2922.78
35.0132_32.4898	3826.38
35.003_33.003	4888.9
34.9964_33.4833	3524.55
35.0077_34.0041	2246.57
34.9962_34.4843	4073.96
34.9864_36.0059	3131.66
34.9916_36.4943	3254.45
34.9943_36.9828	3632.94
34.9869_37.5036	1886.11
35.011_38.0015	1252.7
35.0062_38.4901	1828.28
34.9908_39.0107	2439.91
35.0072_39.5091	3130.69
34.9948_39.9974	3438.21
35.0122_5.5138	1962.84
35.002_5.9882	1958.18
34.9923_6.4958	2747.69
35.0074_6.9999	1804.48
34.9925_7.5073	1489.55
35.0024_8.0116	1761.39
35.0074_8.4825	1881.07
35.0122_8.987	1893.88
34.987_9.4938	2215.89
35.4912_-0.51297	2896.55
35.4968_-0.99698	3555.65
35.4945_-1.5142	2482.63
35.4952_-1.9982	2449.05
35.4935_-2.4823	2405.64
35.5102_-3.0068	2552.55
35.5035_-3.4909	2423
35.4881_-4.0078	2396.02
35.5032_-4.4997	2901.48
35.4893_-4.9835	4598.88
35.4926_-5.5083	2703.03
35.5002_-6.0005	1981.4
35.5054_-6.4927	2597.63
35.4883_0.0041504	3611.01
35.5048_0.48187	3497.74
35.4967_0.99902	3150.43
35.513_1.5103	2872.01
35.51_9.9918	3156.74
35.507_10.5002	2498.98
35.5014_11.0085	2436.46
35.4932_11.5167	2496.73
35.5088_11.9896	2011.47
35.4955_12.4977	2611.35
35.5071_13.0047	2767.56
35.4885_13.5125	2908.56
35.4945_13.9857	3012.17
35.4985_14.4928	3128.55
35.4998_15	3412.99
35.4985_15.5072	3482.48
35.495_1.994	2950.84
35.5061_2.5055	3138.88
35.5001_24.013	2852.66
35.5104_24.491	2800.88
35.4876_24.9986	2371.65
35.4895_25.5101	2265.05
35.4892_26.4998	1552.29
35.5104_27.0164	1883.22
35.5104_2.9836	3066.93
35.4892_3.5002	2389.73
35.5102_33.0068	2558.21
35.5035_33.4909	2734.33
35.4881_34.0078	3658.44
35.5032_34.4997	4647.63
35.5002_36.0005	2781.9
35.5054_36.4927	3527.69
35.5007_37.0176	4311.89
35.5008_37.5099	3425.14
35.4984_38.0023	2625.93
35.4936_38.4945	2892.36
35.5126_38.9966	2993.83
35.5028_39.4888	1424.56
35.4924_4.0118	2277.95
35.4895_4.4899	2539.16
35.5167_39.9913	3283.56
35.4876_5.0015	3006.94
35.5104_5.509	1996.3
35.5001_5.987	1647.46
35.4905_6.4985	3450.16
35.5056_7.0065	2867.2
35.4906_7.5178	2579.48
35.498_7.9922	2820.55
35.5054_8.5005	1737.8
35.5101_9.0088	2291.59
35.5103_9.4834	2616.54
35.9912_-3.0031	2171.7
35.9969_-5.0029	2078.24
36.0071_-5.4988	1269.44
36.0148_-5.9949	1851.01
35.9935_-6.4821	2016.24
35.9888_-7.011	1957.53
35.9908_-0.0095825	2506.39
36.0124_0.50534	2803.54
35.9993_0.99298	2338.01
35.9885_1.514	2143.93
36.0066_9.9875	2749.81
36.0036_10.4998	1712.7
35.998_11.0119	1773.98
35.9885_11.49	2438.14
36.0053_12.0006	2500.83
35.9919_12.5126	2604.13
36.0118_13.5004	2801.89
35.9907_14.012	3012.29
35.9943_14.489	3099.58
35.9956_15	3267.24
35.9976_1.9957	2313.93
36.0088_2.5111	2915.36
36.0044_22.9869	1708.1
36.0093_24.4959	1936.47
35.9911_26.0046	1818.04
35.9917_26.4864	1739.35
35.9976_28.0043	2515.51
36.0131_2.993	2401.89
35.9917_3.5136	1533.16
35.9955_32.5154	2962.13
35.9912_33.0031	2452.3
36.0115_33.4986	2521.72
36.0024_33.9864	2745.2
36.011_34.5153	3935.92
35.9969_35.0029	3899.77
36.0071_35.4988	3993.84
36.0148_35.9949	2115.25
35.9935_36.4821	2748.42
35.9888_37.011	5518.46
35.9889_37.507	3888.74
35.9865_38.003	3328.92
36.0081_38.5088	2689.34
36.0007_39.0049	4224.49
35.9908_39.5008	2798.22
35.9911_3.9954	1172.48
35.9918_4.511	1306.21
36.0047_40.007	2768.74
35.9864_4.9927	2217.02
36.0093_5.5041	2265.47
35.999_5.9858	2475.01
35.9893_6.5013	2134.02
36.0044_7.0132	2125.89
35.9868_7.4945	3049.72
35.9968_8.0065	2604.16
36.0018_8.4847	2533.05
36.0066_8.9969	2146.06
36.0088_9.5092	2473.41
36.5041_-2.5154	1802.42
36.4999_-3.007	2061.51
36.4932_-3.4986	2616.38
36.5109_-3.9981	3213.92
36.4994_-4.4896	3981.62
36.5121_-4.9893	4028.11
36.4887_-5.5138	3410.49
36.4963_-6.0136	2058.5
36.5015_-6.5135	2831.39
36.5041_-7.0135	2441.83
36.5042_-7.5135	2357.98
36.5018_-8.0135	2096.76
36.5026_0.98685	1891.19
36.4918_1.5119	2453.34
36.5038_9.9831	2513.99
36.5009_10.4993	1534.41
36.4952_11.0155	1769.93
36.5133_11.4957	2242.41
36.5025_12.0118	2414.17
36.5083_13.4889	2679.81
36.4872_14.0044	2977.08
36.4908_14.485	3121.28
36.4921_15	2703.76
36.501_1.9974	2933.88
36.5078_2.4829	4321.08
36.5138_22.4982	2561.86
36.5012_23.0143	3103.24
36.4889_23.4959	2291.32
36.4986_24.0154	2236.45
36.5088_24.5008	2264.97
36.4893_24.9822	2069.54
36.4913_25.5017	2114.69
36.4943_25.9872	1950.66
36.491_26.5068	1915.32
36.4891_26.9923	1850.62
36.5078_27.5171	2109.1
36.501_28.0026	2347.97
36.4918_28.4881	2156.07
36.5026_29.0132	7663.13
36.4885_29.4984	2782.82
36.4891_3.0077	5366.24
36.491_3.4932	4591.51
36.4992_29.9898	2688.01
36.5021_30.5151	5368.97
36.5117_31.9902	12334.1
36.5041_32.5154	2703.79
36.4999_33.007	3642.73
36.4932_33.4986	3622.68
36.5109_33.9981	4093.31
36.4994_34.4896	4488.08
36.5121_34.9893	4260.44
36.4887_35.5138	3444.67
36.4963_36.0136	2757.62
36.5015_36.5135	4132.11
36.5041_37.0135	2842.19
36.5042_37.5135	3121.17
36.5018_38.0135	3821.6
36.4968_38.5134	2807.46
36.4894_39.0132	4597.55
36.5141_39.4905	3532.62
36.4943_4.0128	2571.57
36.4913_4.4983	1986.82
36.5018_39.9903	2477.41
36.4893_5.0179	2466.02
36.5088_5.4992	2352.95
36.4986_5.9846	4315.47
36.4889_6.5041	3322.89
36.5012_6.9857	2174.01
36.5138_7.5018	3554.69
36.4938_7.9868	5472.52
36.5012_8.5029	3852.33
36.5038_8.9849	3646.27
36.506_9.5011	3018.03
36.9882_-2.0126	2454.18
36.9864_-2.5079	1795.98
37.0092_-3.011	2572.57
37.0024_-3.5065	1989.52
36.9933_-4.0018	4676.83
37.0085_-4.5053	1514.25
36.9944_-5.0005	1749.42
37.0047_-5.5042	3437.51
37.0123_-6.0081	3833.26
36.9908_-6.5029	2250.54
36.9935_-7.0067	2158.55
36.9936_-7.5105	2728.56
36.9912_-8.0143	2239.82
36.9943_-8.4849	1992.41
37.0134_-8.9989	1495.6
37.0035_10.0132	2607.15
36.9988_10.4989	2164.19
36.9918_10.9845	2229.99
37.0112_11.503	2243.93
36.9993_11.9886	2410.58
37.0136_12.5074	2405.01
36.9968_12.9927	2362.69
37.0059_13.5117	2854
37.0119_13.9962	2349.78
36.9881_14.5156	3834.56
36.9893_15	2621.54
36.9989_21.5131	2465.93
36.9939_21.9987	3606.5
37.014_22.4875	3221.26
37.0014_23.0076	3680.04
36.9891_23.4931	3148.33
36.9988_24.0166	2448.29
37.0091_24.5059	2366.22
36.9895_24.991	2323.34
36.9914_25.5146	1141.14
36.9943_26.0039	1871.74
36.9949_26.4933	1904.83
36.9931_26.9826	1484.88
37.0118_27.5115	1652.95
37.005_28.0009	5675.4
36.9958_28.4902	6280.58
37.0115_28.9853	2567.11
36.9925_29.5085	5868.39
37.0031_30.0038	3401.78
37.0113_30.4992	2472.09
36.9899_30.9879	5238.31
36.9932_31.4833	2562.53
36.9882_32.0126	1993.82
36.9864_32.5079	4036.85
37.0091_33.011	1408.96
37.0024_33.5065	1625.78
36.9933_34.0018	1571.32
37.0085_34.5053	6946.03
36.9944_35.0005	5141.3
37.0046_35.5042	4136.7
37.0123_36.0081	4793.68
36.9908_36.5029	1793.97
36.9935_37.0067	3767.65
36.9936_37.5105	3284.48
36.9912_38.0143	6113.75
36.9943_38.4849	5084.38
37.0134_38.9989	6006.47
37.0035_39.5027	4524.24
36.9911_40.0063	4501.6
36.9988_5.9834	3696.26
36.9891_6.5069	7967.04
37.0014_6.9924	3522.2
37.014_7.5125	2528.13
36.9939_8.0013	3443.62
36.9989_8.4869	3594.67
37.0037_9.0071	3397.21
37.0039_9.4929	2132.75
37.4942_-1.0099	2763.31
37.4974_-1.5092	2498.97
37.4981_-2.0086	2597.68
37.4964_-2.5079	2689.07
37.4921_-3.0073	2964.22
37.4854_-3.5065	3826.79
37.5031_-4.0138	2882.67
37.4915_-4.513	6296.59
37.511_-4.9867	3910.12
37.4945_-5.4857	3272.82
37.5022_-5.9935	5329.13
37.5075_-6.5013	2726.42
37.5101_-7.0092	4896.29
37.5102_-7.5172	3239.04
37.5156_-7.9916	3128.46
37.5108_-8.4995	3633.09
37.5034_-9.0073	2404.71
37.502_10.0089	1991.38
37.4974_10.4984	2087.13
37.4903_10.9879	2231.58
37.5098_11.5105	2438.18
37.4978_11.9998	2411.39
37.5111_12.4879	2356.62
37.4951_13.0118	2320.53
37.5036_13.5	3639.22
37.5096_13.9883	3098.95
37.5135_14.5116	3097.51
37.487_15	2889.48
37.5022_21.005	2441.92
37.4996_21.4946	3638.62
37.4946_21.9841	1684.55
37.5122_22.5114	1917.8
37.5022_23.0009	2873.51
37.4899_23.4902	3958.94
37.5028_23.9832	2586.47
37.5099_24.5109	2297.28
37.4903_24.9999	2401.95
37.4957_25.493	1690.98
37.4988_25.9863	1606.99
37.4955_26.514	2076.14
37.4935_27.0073	2234.28
37.4891_27.5004	8599.55
37.5097_27.9991	2348.59
37.5005_28.4923	3751.45
37.4889_28.9853	5304.29
37.5021_29.4844	4691.09
37.5076_30.0179	2645.15
37.4886_30.5106	4790.42
37.4942_31.0099	2768.45
37.4974_31.5092	3101.02
37.4981_32.0086	2990.11
37.4964_32.5079	5625.21
37.4921_33.0073	5099.7
37.4854_33.5065	4220.59
37.5031_34.0138	8543
37.4915_34.5129	5507.25
37.511_34.9867	2550.64
37.4945_35.4857	3544.06
37.5022_35.9935	5940.25
37.5074_36.5013	4606.49
37.5101_37.0092	5734.51
37.5102_37.5172	3188.62
37.5156_37.9916	6553.86
37.5108_38.4995	3549.61
37.5034_39.0073	4851.31
37.4934_39.515	3213.28
37.4894_39.9893	1737.82
37.5022_8.995	2449.28
37.5024_9.4845	2136.11
37.9989_-0.49442	3101.92
38.0047_-0.99771	4385.89
38.0079_-1.5011	4811.4
38.0086_-2.0045	3805.13
38.0069_-2.5079	2067.08
38.0026_-3.0113	3582.55
37.9959_-3.5146	3024.61
37.9932_-3.9836	5608.52
38.0085_-4.4951	6659.12
37.9944_-4.9981	4256.57
38.0046_-5.5098	2660.07
37.9855_-6.0125	3060.2
37.998_-6.4904	4520.28
38.0007_-7.0023	3933.38
38.0008_-7.5141	4065.5
38.0062_-7.9923	2720.71
38.0014_-8.5042	4865.05
37.9939_-9.0159	2381.93
38.0012_10.0046	2135.64
37.9965_10.498	2308.18
37.9894_10.9913	2569.96
38.0077_11.4829	2813.57
37.9969_12.0112	2636.29
38.0101_12.5031	2326.73
37.9933_12.9961	2268.93
38.0019_13.4882	3527.61
38.0083_14.0155	4523.8
38.0119_14.5077	6281.39
38.0131_15	2793.15
38.0119_15.4923	2482.43
38.0083_15.9845	4169.58
38.0034_20.4889	2119.28
38.0012_21.0174	2792.41
37.9985_21.5108	2534.16
37.9935_22.0042	2829.96
38.0135_22.5007	4034.22
38.0037_22.9941	1260.05
37.9914_23.4872	1766.76
38.0042_23.9841	1804.62
38.0114_24.5161	1303.55
37.9917_25.0089	2114.59
37.9971_25.506	1795.75
38_26.0032	2052.23
38.0006_26.5003	2355.78
37.9987_26.9975	2962.79
37.9944_27.4946	2336.97
37.9876_27.9916	2399.81
38.0057_28.4944	2418.37
37.9941_28.9914	5253.9
38.0072_29.4945	4686.61
37.9907_29.9912	3725.19
37.9989_30.4944	1825.64
38.0047_30.9977	1698.91
38.0079_31.5011	2359.56
38.0086_32.0045	2426.11
38.0069_32.5079	1956.27
38.0026_33.0113	2747.34
37.9959_33.5146	3260.89
37.9932_33.9836	3477.45
38.0085_34.4951	2392.34
37.9944_34.9981	2230.17
38.0046_35.5098	1736.43
37.9855_36.0125	2329.97
37.998_36.4904	5506.65
38.0007_37.0023	1489
38.0008_37.5141	1854.17
38.0062_37.9923	2409.37
38.0014_38.5042	2061.68
37.9939_39.0159	8149.75
37.9923_39.494	5114.15
38.0062_40.0164	6425.51
38.0034_9.5111	2145.42
38.5045_-0.51276	3334.2
38.5102_-1.0201	2304.8
38.4918_-1.4856	3124.67
38.4926_-1.993	3268.17
38.4909_-2.5002	3868.76
38.4867_-3.0075	4945.49
38.5133_-3.4883	3597.14
38.5042_-3.9956	5724.77
38.4925_-4.5027	4510.01
38.5053_-5.0184	5510.9
38.4956_-5.491	4657.24
38.5033_-6.0069	5239.99
38.5158_-6.4887	5069.9
38.4918_-6.9952	4356.55
38.492_-7.5111	2967.22
38.4974_-7.993	3074.59
38.4925_-8.5089	4203.68
38.4932_-8.9908	1617.94
38.5098_-9.5172	1761.33
38.4964_-0.0054626	3152.51
38.513_0.49527	3209.63
38.4999_1.0024	3143.17
38.5115_1.5034	2995.86
38.4962_10.4975	2670.49
38.4891_10.9947	3011.99
38.4954_11.9874	3340.83
38.4928_13.0156	3863.03
38.512_15	5688.94
38.5108_15.4962	5023.52
38.5072_15.9923	5172.91
38.5012_16.4884	2451.73
38.5031_20.4972	3190.36
38.5029_20.9946	2415.47
38.5003_21.492	4761.15
38.4953_21.9893	6058.11
38.4879_22.4865	3100.84
38.5056_22.9871	5221.47
38.4933_23.4843	3548.35
38.5062_23.9851	1690.53
38.4891_24.482	2044.05
38.4971_24.983	1972.51
38.5026_25.4841	1886.36
38.5057_25.9852	1179.27
38.5063_26.4864	1303.34
38.5044_26.9876	2305.95
38.5001_27.4887	1424.29
38.4934_27.9898	4463.87
38.5115_28.4966	2711.92
38.4999_28.9976	4202.69
38.513_29.5048	2525.72
38.4964_30.0055	3691.48
38.5045_30.5128	4276.25
38.5102_31.0201	1788.55
38.4918_31.4856	7014.02
38.4926_31.993	2018.57
38.4909_32.5002	3787.18
38.4867_33.0075	4658.98
38.5133_33.4883	2757.39
38.5042_33.9956	3211.6
38.4925_34.5027	2915.82
38.5053_35.0184	2258.36
38.4956_35.491	1694.23
38.5033_36.0069	3081.89
38.5158_36.4887	1844.46
38.4918_36.9952	1674.54
38.492_37.511	3297.31
38.4974_37.993	2115.35
38.4925_38.5089	9328.05
38.4932_38.9908	2418.4
38.5098_39.5172	2652.44
38.5057_39.9992	1863.69
38.5003_8.508	2175.98
38.9888_-0.48944	6503.82
38.9945_-1.0008	2865.89
38.9977_-1.5122	1993.42
38.9972_-10.0157	1790.39
39.0042_-1.9887	3460.28
39.0025_-2.5002	1868.71
38.9983_-3.0116	3135.51
38.9979_-3.4882	4074.82
38.9887_-3.9994	4388.57
39.004_-4.5191	3384.24
38.9966_-4.9956	5898.44
39.0069_-5.5156	4479.88
38.9949_-5.9919	4169.35
39.0001_-6.512	4823.33
39.0102_-6.9977	3660.1
39.0103_-7.5179	2738.92
38.9891_-7.9937	3399.7
38.9922_-8.4794	3702.65
39.0114_-9.0099	2497.63
39.0097_-9.4958	2172.02
39.0078_0.015106	2353.23
38.992_0.49127	2898.92
39.0062_0.99609	3151.45
38.9905_1.5071	5107.73
39.0066_16.0003	5216.65
39.0006_16.5004	2989.39
38.9921_17.0003	2286.81
38.9997_2.0121	3288.07
39.0021_2.482	3173.81
39.0033_20.5057	3035.71
39.003_21.0071	3025.35
39.0004_21.5085	3994.73
38.9952_22.0098	3096.08
38.9877_22.511	3630.28
39.0053_23.0156	2176.38
38.9929_23.5167	3669.15
39.0087_23.9861	3080.68
38.9916_24.487	2510.19
38.9995_24.992	2045.29
39.005_25.4972	1848.71
39.008_26.0024	2297.73
39.0085_26.5076	1950.34
39.0066_27.0128	1924.04
39.0021_27.518	2350.44
38.9997_27.9879	1794.67
38.9905_28.4929	3056.03
39.0062_29.0039	1690.28
38.992_29.5087	5901.7
39.0066_2.9872	3042.2
39.0078_29.9849	4284.82
38.9888_30.4894	4382.01
38.9945_31.0008	3330.31
38.9977_31.5122	5656.84
39.0042_31.9887	3989.82
39.0025_32.5002	2594.42
38.9983_33.0116	2435.79
38.9979_33.4882	1940.33
38.9887_33.9994	4986.36
39.004_34.5191	2243.14
38.9966_34.9956	3653.77
39.0069_35.5156	4265.55
38.9948_35.9919	3546.15
39.0001_36.512	2758.9
39.0102_36.9977	2751.45
39.0103_37.5179	1868.91
38.9891_37.9937	1704.91
38.9922_38.4794	2015
39.0114_39.0099	2872.83
39.0097_39.4958	16411.8
38.9972_40.0157	8009.85
38.9953_7.9902	2343.19
39.0004_8.4915	1927.79
39.003_8.9929	2815.13
39.0033_9.4943	2361.79
39.4954_-0.50806	4830.26
39.5065_-0.98828	2370.77
39.5098_-1.5039	5926.54
39.5105_-2.0196	2874.88
39.4875_-2.4923	2422.64
39.5104_-3.0157	3654.95
39.51_-3.4963	3833.44
39.5008_-4.0118	2399.77
39.4957_-4.4922	3846.91
39.5085_-5.0162	4850.27
39.4988_-5.4965	3468.01
39.5065_-6.0208	4669.06
39.4921_-6.5009	3410.39
39.5023_-6.9904	3859.83
39.5025_-7.5148	4430.41
39.5079_-8.0046	2494.88
39.5109_-8.4944	2900.05
39.5035_-9.0187	2415.8
39.5018_-9.5085	1994.72
39.4872_0.0073547	4049.51
39.5102_15.5042	5751.58
39.5065_16.0084	3347.13
39.5004_16.5125	2525.83
39.4918_17.0165	2913.22
39.5082_18.4946	2922.98
39.49_18.9982	2245.96
39.5065_2.0141	3462.96
39.509_2.4878	3907.39
39.5017_20.0089	5030.36
39.5039_20.5143	2120.8
39.5057_20.9839	4833.91
39.5031_21.4893	2601.41
39.4981_21.9947	6693.81
39.4906_22.5	4905.33
39.5083_23.0087	3070.19
39.4959_23.5139	3927.51
39.4946_24.4921	2770.12
39.5025_25.0013	1301.27
39.5079_25.5105	1894.8
39.5108_26.0198	2255.62
39.4877_26.4884	4760.54
39.5133_27.0029	2469.83
39.5089_27.5122	1713.05
39.5065_27.9859	2245.57
39.4973_28.4951	2231.92
39.4856_29.004	3225.58
39.5037_29.4839	4596.84
39.5134_2.9971	3568.83
39.4877_3.5116	3136.17
39.4872_29.9926	3786.8
39.4954_30.5081	2973.87
39.5065_30.9883	4287.38
39.5098_31.5039	2851.52
39.5105_32.0196	6121.14
39.4875_32.4923	3316.59
39.5104_33.0157	3292.41
39.51_33.4963	2605.19
39.5008_34.0118	4201.27
39.4957_34.4922	5032.66
39.5085_35.0162	4130.26
39.4988_35.4965	3506.86
39.5065_36.0208	2426.04
39.4921_36.5009	2338.93
39.5023_36.9904	3723.76
39.5025_37.5148	1995.36
39.5079_38.0046	2823.05
39.5109_38.4944	2706.1
39.5035_39.0187	1882.94
39.5018_39.5085	1645.08
39.4978_39.9983	1303.48
39.4981_8.0053	2977
39.5032_8.5107	3169.47
39.5057_9.0162	2284.16
39.5039_9.4857	2104.7
40.0078_-0.4913	3827.45
39.9863_-1.0039	3717.61
39.9951_-1.4881	3148.09
39.9959_-2.0078	2266.36
40.0001_-2.4922	2898.11
39.9959_-3.0119	2816.21
39.9955_-3.4962	2456.97
39.9928_-3.9805	3976.09
40.0081_-4.5087	3724.89
40.0008_-4.993	4414.28
39.9841_-5.5123	3988.1
39.999_-6.0056	2637.45
40.0115_-6.4992	2950.58
39.9949_-6.9831	2389.44
39.9951_-7.5117	2675.83
40.0005_-8.0054	3565.24
40.0035_-8.4992	1652.35
40.0042_-8.993	1964.77
40.0026_-9.4868	1895.07
39.9943_-0.0072632	7244.93
40.011_0.50571	4538.97
39.9929_0.9895	4328.27
40.0106_14.4916	4039.85
40.0118_15	4500.34
40.0106_15.5084	6196.06
40.0069_16.0167	4138.3
40.0012_16.4886	3167.75
39.9927_16.9967	3002.34
39.9962_18.0138	1642.56
40.0093_18.4868	2447.64
39.9911_18.9945	2049.27
39.9982_19.504	2313.78
40.0029_20.0135	4402.71
40.0069_20.4868	4016.45
40.0068_20.9964	4319
40.0041_21.506	5386
39.999_22.0155	2507.64
39.994_22.4888	4841.51
40.0118_23.0017	3795.64
39.9993_23.5111	3471.8
39.9876_23.9841	2613.44
39.998_24.4973	3075.6
40.0059_25.0106	2440.27
40.0149_25.4881	1752.03
39.9904_25.9966	2022.07
39.9909_26.5099	2076.67
39.9931_26.9874	3897.57
39.9887_27.5007	1679.77
40.0093_28.0198	2727.25
40.0046_28.4973	3130.89
39.9929_29.0105	3775.35
40.0109_29.4943	7225.54
39.9931_3.0126	3238.5
39.9909_3.4901	2930.91
39.9943_30.0073	3059.66
40.0078_30.4913	3824.55
39.9863_31.0039	2790.71
39.9951_31.4881	2581.67
39.9959_32.0078	3845.9
40.0001_32.4922	4813.45
39.9959_33.0119	3862.28
39.9954_33.4962	2627.97
39.9928_33.9805	1847.34
40.0081_34.5087	3212.4
40.0008_34.993	3888.89
39.9841_35.5123	4409.99
39.9989_36.0056	4926.48
40.0115_36.4992	2960.82
39.9949_36.9831	2974.43
39.995_37.5117	2023.34
40.0004_38.0054	3401.36
40.0035_38.4992	1833.37
40.0042_38.993	2257.43
40.0026_39.4868	2770.27
39.9904_4.0034	2631.68
39.9987_39.9806	1582.9
40.0041_8.494	2342.29
40.0068_9.0036	4932.15
40.0069_9.5132	2249.54
40.488_-0.5032	4208.67
40.4992_-0.99124	3366.05
40.5024_-1.5153	2042.85
40.5089_-2.0036	1840.32
40.5131_-2.492	3993.81
40.5089_-3.0161	4000.98
40.5084_-3.5045	3681.86
40.5057_-3.9929	3429.29
40.494_-4.5168	2231.96
40.4866_-5.0049	2218.12
40.5038_-5.5022	3830.15
40.4918_-5.9903	3891.48
40.5044_-6.4878	3561.28
40.5071_-7.0208	2411.54
40.488_-7.5085	1730.38
40.4935_-8.0062	6738.75
40.4965_-8.504	3750.44
40.4972_-9.0018	2274.59
40.4956_-9.4996	1883.29
40.5071_0.013824	2520.74
40.4912_0.50171	4783.4
40.5005_0.98294	3861.27
40.5044_9.9818	3337.52
40.508_14.0116	3885.24
40.5114_14.4875	3427.58
40.5126_15	4227.75
40.5114_15.5125	3397.95
40.508_15.9884	5801.88
40.5019_16.5008	2297.45
40.4934_17.0131	4402.32
40.511_17.4898	3152.61
40.4977_18.002	2800.91
40.5096_18.5155	2492.87
40.4927_18.9908	2542.72
40.4998_19.5045	4753.86
40.5044_20.0182	2849.03
40.5085_20.4954	2778.2
40.5083_21.0092	3694.03
40.5078_21.4865	2988.02
40.5028_22.0003	3613.31
40.4952_22.5139	3768.02
40.4879_22.991	3733.14
40.5032_23.5082	4270.22
40.4914_23.9851	4334.63
40.5018_24.5026	3628.41
40.5132_24.9838	3018.26
40.4911_25.4968	1278.79
40.4941_26.0143	2313.33
40.4985_26.4957	2209.23
40.4966_27.0133	2475.3
40.4964_27.4947	1404.96
40.4896_28.0122	2588.51
40.5123_28.4996	2183.46
40.5005_29.0171	2191.62
40.4912_29.4983	2921.51
40.5071_29.9862	3705.86
40.488_30.5032	1866.06
40.4992_30.9912	2481.63
40.5024_31.5153	2489.51
40.5089_32.0036	5009.06
40.5131_32.492	3747.26
40.5089_33.0161	3220.64
40.5084_33.5045	3932.08
40.5057_33.9929	5852.02
40.494_34.5168	5170.85
40.4866_35.0049	2963.09
40.5038_35.5022	2967.84
40.4918_35.9903	8119.45
40.5044_36.4878	3041.08
40.5071_37.0208	3831.42
40.488_37.5085	2745.41
40.4934_38.0062	1735.31
40.4965_38.504	1951.72
40.4972_39.0018	2344.27
40.4955_39.4996	1996.81
40.4915_39.9974	1737.6
40.5028_7.9997	2907.62
40.5078_8.5135	3250.98
40.5083_8.9908	2913.76
40.5085_9.5046	3218.37
41.0012_-0.48615	2787.14
41.007_-1.0145	1678.07
40.9885_-1.4993	2513.23
40.9951_-1.9915	2842.69
40.9994_-2.4839	2599.17
40.9952_-3.0122	3490.85
40.9947_-3.5045	2173.93
40.9919_-3.9969	2234.4
41.0139_-4.498	3462.36
41.0066_-4.9904	3615.44
40.997_-5.4826	2604.77
41.0047_-6.0199	2980.86
40.9903_-6.5118	2706.53
41.0004_-7.0136	4437.86
41.0082_-7.5155	3105.62
40.9868_-8.007	1906.74
40.9899_-8.5089	3972.34
40.9905_-9.0108	2156.81
40.9877_0.0058594	2387.06
40.9992_0.49097	1944.53
41.0134_1.0126	3502.33
40.9929_1.5043	4595.54
41.0081_10.0139	2307.47
40.9951_13.0071	3567.46
41.003_13.4867	3417.59
41.0091_14.0034	4165.9
41.0125_14.4832	2307.48
41.0138_15	3766.36
41.0125_15.5168	2241.14
41.0091_15.9966	2670.62
41.003_16.5133	2358.65
40.9951_16.9929	3014.87
41.012_17.5105	2835.52
40.9995_17.99	2708.43
41.0115_18.5078	2770.17
40.9946_18.9871	2892.55
41.0017_19.5049	4257.81
40.9977_1.9896	4516.33
41.0081_19.9861	9340.89
41.0104_20.5042	6875.69
41.0122_20.9854	3247.8
41.0096_21.5035	4027.98
41.0069_21.9847	3695.57
40.9994_22.5027	4422.09
40.9921_22.9837	3895.83
41.0075_23.5052	4803.04
40.9957_23.9862	5194.6
41.0061_24.5079	3414.9
40.9898_24.9886	3568.99
40.9952_25.5104	2933.45
41.002_25.9957	2203.63
41.0025_26.5177	2213.34
41.0046_27.0031	2595.07
41.0045_27.4886	2445.1
40.9977_28.0104	2465.17
40.9929_28.4957	2168.37
41.0134_28.9874	3898.52
40.9992_29.509	2427.43
40.9877_29.9941	3981.23
41.0012_30.4861	4175.78
41.007_31.0145	2955.89
40.9885_31.4993	6759.61
40.9951_31.9915	8815.2
40.9993_32.4839	3198.66
40.9951_33.0122	3789.11
40.9947_33.5045	2540.4
40.9919_33.9969	3988.58
41.0139_34.498	5072.16
41.0066_34.9904	2937.37
40.997_35.4826	4245.74
41.0047_36.0198	4278.2
40.9903_36.5118	4794.45
41.0004_37.0136	4553.25
41.0082_37.5155	5030.46
40.9868_38.007	5046.75
40.9899_38.5089	7217.53
40.9905_39.0108	5150.44
40.9888_39.5126	5657.24
40.9933_39.9794	6332.8
41.0096_8.4965	3141.05
41.0122_9.0146	2428.99
41.0104_9.4958	1827.16
41.5094_-0.50534	2500.26
41.4933_-0.99432	2995.69
41.5022_-1.4907	3739.84
41.5088_-1.9871	3283.04
41.5071_-2.52	3150.63
41.5089_-3.0165	3573.19
41.5084_-3.5131	3372.54
41.5056_-4.0096	3567.25
41.5005_-4.5061	3506.42
41.4931_-5.0024	3130.2
41.5103_-5.5081	3373
41.4983_-6.0043	2875.28
41.5108_-6.5103	3665.47
41.4941_-7.0063	2371.33
41.5019_-7.5123	2113.19
41.5073_-8.0184	3119.75
41.4916_-8.4782	3769.86
41.4924_-8.9843	2127.44
41.496_-0.0091553	2598.79
41.5076_0.48007	4591.42
41.4944_1.0126	2906.08
41.5014_1.502	5757.67
41.5104_10.0094	2563.13
41.5007_11.985	3440.27
41.4862_12.5069	2992.1
41.4964_12.9904	4465.23
41.505_13.5113	5793.6
41.5106_13.9951	3056.33
41.4864_14.5163	6619.38
41.4875_15	2783.5
41.4864_15.4837	2999.71
41.5106_16.0049	2835.41
41.505_16.4887	2761.57
41.4964_17.0096	2767.57
41.4969_18.9832	2784.71
41.504_19.5055	4189.26
41.5061_1.9914	5359.59
41.5086_2.4809	3698.9
41.5104_19.9907	4200.93
41.5126_20.5131	7250.56
41.4866_20.9956	13688.3
41.514_21.4837	2892.85
41.5089_22.006	3941.86
41.5039_22.4912	3186.44
41.4939_23.0134	4674.07
41.5121_23.5022	10069.3
41.5003_23.9872	7565.89
41.5107_24.5134	2318.15
41.4943_24.9981	2953.3
41.5034_25.4874	2726.64
41.5064_26.0137	2835.28
41.5108_26.5032	2690.35
41.513_26.9927	3175.54
41.5086_27.5191	2854.89
41.5061_28.0086	2178.16
41.5014_28.498	3282.43
41.4944_28.9874	2924.56
41.513_3.0073	3528.21
41.5094_30.5053	3348.81
41.5088_31.9871	4273.96
41.5071_32.52	6517.46
41.5089_33.0165	4721.54
41.5084_33.5131	5588.38
41.5056_34.0096	5200.69
41.5005_34.5061	7476.87
41.4931_35.0024	3489.09
41.5103_35.5081	2829.82
41.4983_36.0043	2679.65
41.5108_36.5103	3347.26
41.4941_37.0063	3826.66
41.4866_9.0045	1353.26
41.5126_9.487	2256.13
41.996_-0.4808	2297.03
42.0018_-1.018	1662.43
42.0105_-1.5186	2441.63
41.9897_-2.0114	2255.04
41.9939_-2.5119	2436.14
41.9958_-3.0125	2681.92
41.9953_-3.5132	3018.23
41.9925_-4.0138	2252.79
41.9873_-4.5143	2639.54
42.0138_-4.9876	3064.6
42.0042_-5.4882	3091.87
41.9922_-5.9886	3770.46
42.0048_-6.4987	4626.71
41.9881_-6.9988	1992.57
41.9959_-7.509	2321.89
42.0013_-8.0194	1987.11
42.0123_-8.4939	3064.72
42.013_-9.0044	2233.29
42.0098_0.012451	3704.46
41.9939_0.51266	4812.35
42.0031_1.0061	4438.68
42.0101_1.4996	5039.79
42.013_10.0047	4604.82
42.0066_10.494	4010.85
41.9981_10.9832	3501.45
41.9885_11.5097	3267.83
42.0032_11.9971	2299.82
41.9878_12.4859	4618.39
41.9988_13.011	7467.58
42.0067_13.4987	5109.56
42.0124_13.9866	3710.78
41.9882_14.5123	4336.73
41.9893_15	2150.07
41.9882_15.4877	2698.99
42.0124_16.0134	2240.41
42.0067_16.5013	2755.16
41.9988_16.989	2858.3
41.9885_18.4903	3377.65
41.9981_19.0168	4404.74
42.0066_19.506	4505.49
41.9873_1.9993	8600.43
41.9898_2.4928	6382.51
42.013_19.9953	4996.14
41.9893_20.4821	2453.07
41.9891_21.0087	15532.3
41.9886_21.4979	9077.78
42.0137_21.9903	1887.4
42.0061_22.517	7261.02
41.9988_23.0062	3977.23
41.9893_23.4952	9884.45
42.0052_23.9883	7568.02
41.9879_24.5145	3579.51
41.9992_25.0078	4969.27
42.0082_25.5012	4599.7
41.9873_25.9897	2674.3
41.9918_26.4831	3497.64
41.9899_27.0137	2644.98
41.9897_27.5072	4007.55
41.9873_28.0007	3435.69
42.0101_28.5004	2846.51
41.9899_2.9863	4613.81
41.9918_3.5169	2075.79
41.9958_33.0125	2515.13
41.9953_33.5132	2507.69
41.9925_34.0138	3126.2
41.9873_34.5143	3202.8
42.0138_34.9876	3396.74
42.0041_35.4882	2577.23
42.0048_36.4987	3253.95
41.9891_8.9913	5728.73
41.9893_9.5179	4577.64
42.5048_-0.50027	4077.73
42.4887_-0.99753	2225.76
42.4975_-1.5022	1892.58
42.5041_-2.007	3016.71
42.5083_-2.512	3469.03
42.5101_-3.0169	3701.22
42.5096_-3.5219	1911.27
42.5133_-3.9901	2263.63
42.5083_-4.495	2719.15
42.5009_-4.9999	3178.72
42.4912_-5.5045	3640.71
42.506_-6.0189	3663.65
42.499_-6.4869	4510.96
42.5092_-7.0015	2440.61
42.4902_-7.5057	4346.06
42.5035_-7.984	1947.21
42.5066_-8.4988	2452.4
42.5073_-9.0136	2113.99
42.4913_0.0042725	3625.59
42.5028_0.50177	7875.34
42.5121_0.99942	1426.59
42.4916_1.5036	3740.76
42.488_10.0024	4329.17
42.5095_10.4935	4075.51
42.5009_10.9868	3255.18
42.4913_11.5178	4054.62
42.506_12.0093	2773.43
42.4905_12.5023	3566.55
42.5007_12.994	2226.55
42.5087_13.4859	1998.55
42.4869_14.0163	5913.99
42.4903_14.5081	4059.36
42.4914_15	3507.25
42.4903_15.4919	3338.91
42.4869_15.9837	3219.62
42.5087_16.5141	3167.49
42.5007_17.006	2941.33
42.4905_17.4977	2968.17
42.506_17.9907	3110.71
42.4913_18.4822	2430.31
42.5009_19.0132	6277.53
42.5095_19.5065	2281.24
42.4963_2.0013	2493.47
42.4988_2.499	1751.31
42.488_19.9976	3076.07
42.4921_20.4909	3924.73
42.4939_20.9843	5521.48
42.4913_21.5154	7315.98
42.4885_22.0087	3340.5
42.5112_22.5055	4390.62
42.504_22.9988	3751.86
42.4944_23.4921	4127.7
42.5104_23.9894	6784.55
42.4964_24.4825	6099.68
42.5043_25.0176	5416.08
42.4856_25.5103	5636.85
42.4923_26.0079	3772.21
42.4967_26.5056	2800.46
42.4989_27.0033	3001.22
42.4987_27.501	3187.18
42.4963_27.9988	2133.53
42.4916_28.4964	2560.34
42.4989_2.9967	1519.97
42.4967_3.4944	1749.2
42.494_9.0157	2483.44
42.4921_9.5091	4408.03
42.9865_-0.51273	3131.54
43.0032_-0.98422	2042.54
43.0121_-1.4934	1312.74
42.9914_-1.9946	1740.77
42.9956_-2.5037	2081.61
42.9975_-3.0129	3380.59
43.0034_-3.4849	3685.07
43.0007_-3.9941	3310.57
42.9956_-4.5033	1623.15
42.9882_-5.0123	3247.33
43.0125_-5.494	1712.23
43.0004_-6.003	2098.13
42.986_-6.5117	2516.37
43.0037_-6.9939	2805.13
43.0115_-7.5129	3277.38
42.998_-7.9847	1392.91
43.0011_-8.5038	2502.94
43.01_-8.9865	1807.21
43.0084_-9.5057	1612.34
43.0004_-0.011139	3410.87
43.0121_0.49066	5139.07
42.9939_0.9993	4984.13
43.0009_1.5012	3283.31
42.9911_9.9977	3346.28
43.0126_10.493	3821.51
43.004_10.9905	5746.94
42.9932_11.4879	2813.67
43.008_11.9837	4805.29
42.9935_12.519	3740.46
43.0036_13.015	2230.23
43.0115_13.5111	4508.61
42.9892_14.0078	3462.34
42.9926_14.5039	3804.84
42.9937_15	3329.87
42.9926_15.4961	3088.74
42.9892_15.9922	2434.26
43.0115_16.4889	3006.71
43.0036_16.985	3752.66
42.9935_17.481	2610.66
43.008_18.0163	2348.03
42.9932_18.5121	1839.02
43.004_19.0095	3729.68
43.0126_19.507	7563.55
43.0056_2.0032	2628.68
43.008_2.5052	2088.28
42.9911_20.0023	2544.14
42.9951_20.4999	8871.82
42.997_20.9975	2078.54
42.9965_21.4951	2318.39
42.9938_21.9927	7133.8
42.9888_22.4902	3794.57
43.0094_22.9914	3479.01
42.9999_23.4889	4054.82
42.9881_23.9862	6264.16
43.0018_24.4879	6021.62
43.0132_24.9897	4484.47
42.9946_25.4867	5523.88
43.0014_25.9886	4241.99
43.0059_26.4906	4186.77
43.0081_26.9927	4692.08
43.008_27.4948	4085.74
43.0056_27.9968	2442.72
43.0009_28.4988	2500.28
43.0081_3.0073	1613.41
43.0059_3.5094	2002.29
43.0014_4.0114	1997.11
42.9946_4.5133	1958.5
43.0132_5.0103	1978.48
43.0018_5.5121	2071.12
42.9881_6.0138	2129.4
42.9999_6.5111	2206.81
42.9952_9.5001	1869.96
43.5011_-0.49503	5321.78
43.5123_-1.0085	5489.63
43.4938_-1.5142	3027.95
43.5062_-1.99	3376.82
43.5104_-2.5037	3317.79
43.485_-3.0088	3061.52
43.4909_-3.4848	3234.77
43.4882_-3.9983	3105.28
43.5102_-4.521	3181.03
43.5096_-4.9972	3129.34
43.4999_-5.5107	2471.96
43.495_-5.9868	3231.13
43.5076_-6.5101	2458.43
43.4984_-6.9861	2699.13
43.5062_-7.5096	1985.63
43.4927_-7.9854	2192.89
43.4958_-8.5089	1996.39
43.5047_-8.9957	1641.77
43.515_0.011017	5007.6
43.494_0.48633	4176.42
43.5033_0.99249	3041.69
43.5104_1.4988	1889.86
43.4944_9.9928	3562.67
43.4881_10.4946	3547.53
43.5073_10.9943	4906.22
43.4965_11.496	4727.69
43.5112_11.9961	3496.33
43.4958_12.4976	3269.16
43.506_12.9978	2161.71
43.5139_13.4982	2911.62
43.4917_13.9992	3523.99
43.4951_14.4996	3576.49
43.4962_15	3192.87
43.4951_15.5004	2756.53
43.4917_16.0008	2515.13
43.5139_16.5018	3317.57
43.506_17.0022	2198.81
43.4958_17.5024	1833.44
43.5112_18.0039	1660.37
43.4965_18.504	2873.58
43.5073_19.0057	8380.44
43.4881_19.5054	4959.68
43.4875_2.0114	3306.89
43.4899_2.5176	1522.42
43.4944_20.0072	3569.15
43.4984_20.5091	5574.17
43.5002_21.011	3833.96
43.4997_21.5129	3981.77
43.4968_22.0148	2947.78
43.4918_22.5166	2487.28
43.515_22.9839	3340.08
43.5055_23.4857	4482.55
43.4937_23.9873	3617.78
43.5074_24.4933	4201.95
43.491_24.9947	5053.13
43.5001_25.5009	4641.31
43.5068_26.0071	3867.57
43.5112_26.5135	2980.41
43.4857_27.0142	2191.17
43.4899_27.4824	2468.86
43.4875_27.9886	1872.97
43.5104_28.5012	1816.53
43.5033_29.0075	2422.89
43.494_29.5137	2400.96
43.4857_2.9858	3950.67
43.5113_3.4865	2978.55
43.515_29.989	2481.6
43.5068_3.9929	2134.92
43.5001_4.4991	1613.64
43.491_5.0053	2093.41
43.5074_5.5067	2925.01
43.4937_6.0127	3085.77
43.5055_6.5143	2808.47
43.515_7.0161	4117.46
43.4984_9.4909	3323.26
44.0106_-0.51514	4468.98
43.9998_-0.98734	4008.45
44.0087_-1.5053	2861.54
43.9879_-2.0152	2713.14
43.9973_-5.0099	2520.72
43.9932_-6.9782	1866.46
44.0011_-7.5062	1725.85
44.0144_-7.9971	1557.05
43.9907_-8.5141	1543.88
43.9971_0.0026245	5595.54
44.0086_0.51312	2976.19
43.9855_0.99231	3209.62
43.9925_1.5028	3371.04
43.9979_9.9879	4836.79
43.9915_10.494	5856.32
44.0108_10.9981	2040.22
43.9999_11.5042	2274.04
43.9867_12.0101	3042.2
43.9991_12.5145	3612.59
44.0086_12.9803	2656.51
43.9886_13.4858	3322.56
43.9944_13.9905	3437.45
43.9978_14.4952	3642.97
43.9989_15	3037.92
43.9978_15.5048	2700.26
43.9944_16.0095	3155.66
43.9886_16.5142	1441.45
44.0086_17.0197	2002.75
43.9991_17.4855	5080.99
43.9867_17.9899	4539.56
43.9999_18.4958	4850.26
44.0108_19.0019	3866.6
43.9915_19.506	4525.61
43.9971_2.0135	3019.7
43.9951_2.4858	2493.89
43.9978_20.0121	4596.66
44.0018_20.5184	3335.49
44.0057_20.9859	3589.73
44.0052_21.4922	3581.72
44.0025_21.9986	7079.26
43.9975_22.5048	3189.48
43.9902_23.0109	3528.1
44.0113_23.4824	3686
43.9995_23.9885	3146
44.0132_24.4989	4321.12
43.9968_25.0047	3797.84
44.0058_25.5153	3580.38
43.9886_25.9822	3558.09
43.9931_26.4928	3791.13
43.9953_27.0035	3388.49
43.9951_27.5142	2740.43
43.9971_27.9865	2632.98
43.9925_28.4972	2136.77
43.9855_29.0077	1762.54
44.0086_29.4869	2286.86
43.9953_2.9965	2768.03
43.9931_3.5072	1827.25
43.997_29.9974	2321.73
44.0106_30.5151	2409.4
43.9998_30.9873	2420.06
43.9886_4.0178	4133.72
44.0058_4.4847	2067.83
43.9968_4.9953	2135.18
44.0132_5.5011	1792.32
43.9995_6.0115	2880.8
44.0113_6.5176	3136.55
43.9902_6.9891	4742.14
43.9975_7.4952	6263.37
44.0025_8.0014	4200.45
44.0057_9.0141	5108.32
44.0019_9.4816	5459.44
44.4981_-0.48962	5817.66
44.5093_-1.012	4015.88
44.4964_-1.4882	2415.98
44.503_-2.0107	2308.81
44.5067_-0.013214	3897.05
44.4908_0.50888	3555.75
44.4952_0.98532	5020.78
44.5022_1.5004	4857.42
44.5014_9.9828	2292.75
44.4951_10.4935	5573
44.4865_11.004	7785.68
44.5035_11.5126	5488.37
44.4892_11.9838	5168.95
44.5017_12.4926	2826.92
44.5119_13.0017	2704.75
44.4919_13.5117	2476.15
44.4971_13.9816	2388.98
44.5006_14.4908	2399
44.5018_15	2709.49
44.5006_15.5092	5089.27
44.4971_16.0184	3101.4
44.4919_16.4883	3276.66
44.5119_16.9983	5568.99
44.5017_17.5074	6387.43
44.4892_18.0162	6535.74
44.5035_18.4874	11917.9
44.4865_18.996	6465.56
44.4951_19.5065	6183.28
44.5069_2.0156	5272.34
44.5049_2.4922	4062.47
44.5014_20.0171	5221.51
44.5073_20.4888	4099.2
44.5092_20.9995	3944.77
44.5087_21.5103	2752.32
44.5083_21.9821	3005.35
44.5033_22.4928	5225.61
44.4961_23.0034	3230.93
44.4865_23.5139	4742.34
44.5054_23.9896	4924.67
44.4913_24.4999	3539.26
44.5027_25.0148	4068.46
44.4876_25.486	4015.17
44.4943_26.001	2992.27
44.4988_26.5161	3765.16
44.505_26.9926	2919.95
44.5049_27.5078	2743.84
44.5069_27.9844	3135.65
44.5022_28.4996	2426.81
44.4952_29.0147	1648.11
44.4908_29.4911	2101.17
44.505_3.0074	3062.51
44.4988_3.4839	3802.28
44.5067_30.0132	2197.89
44.4981_30.4896	2271.51
44.5093_31.012	2285.65
44.4964_31.4882	2296.21
44.4944_3.999	1583.75
44.4876_4.514	4225.45
44.5027_4.9852	1437.01
44.4913_5.5001	1839.78
44.5054_6.0104	3339.09
44.4865_6.4861	4026.26
44.4961_6.9966	1772.54
44.5034_7.5072	11362.7
44.5083_8.0179	4355.31
44.5087_8.4897	3724.93
44.5092_9.0005	3199.82
44.5073_9.5112	3352.12
45.0077_-0.51001	4104.28
44.997_-0.99054	3237.83
45.0059_-1.5176	2225.14
44.9909_-1.9978	2151.31
44.9942_0.016846	4538.74
45.0006_0.49747	5029.64
45.0099_1.0171	6249.87
45.0121_1.4979	4106.48
45.0069_10.0172	7577.9
44.9988_10.4929	6989.67
44.9902_11.008	6214.07
45.0059_11.4816	5538.07
44.9928_11.9965	5088.42
45.0053_12.5099	3092.66
44.9868_12.985	2941.1
44.9947_13.4984	2749.4
45.0004_14.0121	4356.88
45.0035_14.4863	5278.73
45.0047_15	1441.06
45.0035_15.5137	4513.52
45.0004_15.9879	5139.34
44.9947_16.5016	13426.8
44.9868_17.015	3984.01
45.0053_17.4901	9504.27
44.9928_18.0035	6895.14
45.0059_18.5184	6518.07
44.9902_18.992	6186.27
44.9988_19.5071	3964.96
44.9847_1.9851	3224.78
44.9871_2.5048	2367.06
45.0069_19.9828	3792.86
45.011_20.498	3367.88
45.0128_21.0134	2751.41
45.0145_21.4893	4485.63
45.0117_22.0046	2699.78
45.0067_22.5199	2965.72
45.002_22.9957	14548.8
44.9925_23.5107	7369.72
45.0114_23.9908	9608.63
44.9973_24.5056	6835.72
45.0121_24.9859	8200.6
44.9935_25.5005	9246.42
45.004_25.981	6684.89
45.0085_26.5008	3341.76
45.0106_27.0206	2538.92
44.9871_27.4952	2610.84
44.9847_28.0149	3124.06
45.0121_28.5021	3474.99
45.0099_28.9829	1778.22
45.0006_29.5025	1291.26
45.0106_2.9794	2603.1
45.0085_3.4992	2652.32
44.9942_29.9832	1540.74
45.004_4.019	3011.8
44.9935_4.4995	2870.7
45.0121_5.0141	2048.09
44.9973_5.4944	2331.06
45.0114_6.0092	2241.73
44.9925_6.4893	1512.96
45.0021_7.0043	2720.72
45.0067_7.4801	7380.11
45.0117_7.9953	23038.4
45.0145_8.5107	7236.03
45.0128_8.9866	4933.68
45.011_9.5019	7004.74
45.4954_-0.48401	3552.95
45.5066_-1.0157	2130.29
45.4937_-1.5003	1664.61
45.5061_-1.9932	2073.82
45.5164_-2.4862	2059.97
45.491_-3.0093	2082.62
45.5039_0.00085449	3004.83
45.5105_0.48584	4434.1
45.4923_1.0171	4487.67
45.4945_1.5021	3323.43
45.5106_10.0124	7683.07
45.5026_10.4924	5703.94
45.4939_11.012	3855.87
45.5096_11.4899	5862.4
45.4965_12.0094	6246.37
45.508_12.4875	3808.04
45.4903_13.0067	2977.17
45.4976_13.485	3205.89
45.5033_14.0032	2744.6
45.5065_14.4817	1395.19
45.5077_15	5263.78
45.5065_15.5183	10365.9
45.5033_15.9968	6999.1
45.4976_16.515	8149.63
45.4903_16.9933	6064.21
45.508_17.5124	4383.37
45.4965_17.9906	4670.12
45.5096_18.5101	4537.39
45.4939_18.988	3480.96
45.5026_19.5076	3456.28
45.4946_1.987	2594.36
45.497_2.5114	4841.03
45.5106_19.9876	3296.1
45.4868_20.5048	3301.88
45.4906_20.9847	3690.78
45.4902_21.5045	4728.13
45.4898_21.9844	6922.91
45.5127_22.5078	7578.61
45.5081_22.9879	5014.72
45.4985_23.5076	6869.78
45.4897_23.9875	3841.06
45.5034_24.5114	3453.58
45.4904_24.9911	3197.34
45.4994_25.5153	3037.54
45.5099_26.0001	2054.98
45.4906_26.4794	3180.24
45.4928_27.0037	2226.52
45.497_27.4886	2740.2
45.4946_28.013	2271.55
45.4944_28.4979	2229.68
45.4923_28.9829	3053.66
45.5105_29.5142	1876.17
45.4929_2.9963	2511.76
45.4907_3.5206	2903.85
45.5039_29.9991	1627.7
45.4954_30.484	1697.11
45.5099_3.9999	2554.31
45.4994_4.4847	2896.28
45.4904_5.0089	3113.35
45.5034_5.4886	2887.76
45.4897_6.0125	3887.96
45.4985_6.4924	19487.7
45.5081_7.0121	1573.74
45.5127_7.4922	2942.92
45.4899_8.0156	11174.6
45.4902_8.4955	7577.64
45.4907_9.0153	5748.09
45.4868_9.4952	8455.13
46.0051_-0.50473	2437.04
45.9944_-0.99384	2356.04
46.0089_-1.491	1637.9
45.994_-1.9799	2045.43
45.9983_-2.5165	2010.29
46.0063_-3.014	2001.96
46.0121_-3.5116	2000.03
45.9886_-3.9998	1995.99
45.9863_-0.0079346	3444.41
45.9979_0.52084	3109.36
46.0022_1.0102	3082.17
46.0044_1.4995	4802.09
45.9865_10.0099	6107.58
46.0064_10.4918	2495.1
45.9977_11.0161	3275.98
46.0134_11.4984	5046.53
45.9991_11.9824	10961.6
46.0116_12.5051	12267.3
45.9931_12.9887	6142.4
46.001_13.5115	5153.21
46.0063_13.9942	8032.84
46.0096_14.5172	7461.86
46.0106_15	3125.61
46.0096_15.4828	4366.2
46.0063_16.0058	5791.64
46.001_16.4885	5200.68
45.9931_17.0113	3524.83
46.0116_17.4949	4418.5
45.9991_18.0176	4224.96
46.0134_18.5016	3316.82
45.9977_18.9839	3440.53
46.0063_19.5082	3117.65
46.0045_1.989	3006.34
46.0069_2.5181	2714.26
45.9865_19.9901	3254.56
45.9905_20.5144	3616.52
45.9943_20.9987	3973.19
45.9961_21.483	5079.61
45.9933_22.0074	9081.1
45.9908_22.4918	5670.48
46.0113_23.02	4624.86
46.0046_23.5044	4611.92
45.9958_23.9886	4420.9
46.0095_24.5174	5514.15
45.9964_25.0014	4323.32
46.0091_25.4905	4510.38
45.9881_26.0141	4821.05
45.9965_26.5032	2060.17
46.0027_26.9925	2965.75
46.0069_27.4819	2745.71
46.0045_28.011	1988.76
46.0044_28.5005	1911.8
46.0022_28.9898	2159.28
45.9979_29.4792	2551.26
46.0027_3.0075	2853.32
45.9965_3.4968	4672.56
45.9863_30.0079	2185.15
46.0051_30.5047	1817.28
45.9881_3.9859	3173.48
46.0091_4.5095	3624.43
45.9964_4.9986	2663.51
46.0095_5.4826	2419.08
45.9958_6.0114	4539.01
46.0046_6.4956	3645.4
46.0114_6.98	1526.61
45.9909_7.5082	1793.32
45.9934_7.9926	2721.34
45.9961_8.517	4984.14
45.9943_9.0013	10113.2
45.9905_9.4856	3947.95
46.4927_-0.47818	2550.8
46.504_-1.0195	2384.73
46.4911_-1.5129	2091.32
46.5034_-2.0146	1623.1
46.4862_-2.5078	1980.8
46.4942_-3.0096	1935.36
46.5001_-3.5116	1921.77
46.5038_-4.0137	1945.59
46.5053_-4.5158	1977.66
46.5013_0.015442	2491.4
46.5077_0.50922	2850.02
46.512_1.0031	2981.54
46.4867_1.5038	2519.23
46.4902_10.0049	1895.92
46.5101_10.4912	1793.78
46.5_10.9798	2777.26
46.4892_11.5088	3693.75
46.5028_11.9954	2444.94
46.4864_12.4836	19190.6
46.4966_13.011	6961.78
46.5039_13.4979	4669.15
46.5092_13.985	2595.25
46.5126_14.5128	3096.44
46.5136_15	3708.41
46.5126_15.4872	2789.57
46.5092_16.015	3551.17
46.5039_16.5021	4342.19
46.4966_16.989	3351.61
46.4864_17.5164	4349.97
46.5027_18.0046	3346.65
46.4891_18.4912	3514.46
46.5_19.0202	3365.11
46.5101_19.5088	3334.79
46.4868_1.9975	2306.17
46.5125_2.4849	2973.99
46.4902_19.9951	3424.48
46.4961_20.4837	3296.73
46.498_21.0129	3585.73
46.4996_21.5016	4405.77
46.4993_21.9904	6501.65
46.4968_22.4792	9078.66
46.4896_23.0082	3954.67
46.5107_23.5011	6892.64
46.5019_23.9898	5357.17
46.4911_24.4783	8183.78
46.5024_25.0119	4694.45
46.4873_25.5001	2997.1
46.4978_25.9937	2830.5
46.5062_26.4873	3239.93
46.5084_27.0213	3494.76
46.5124_27.5151	3221.91
46.4868_28.0025	2685.75
46.4867_28.4962	2485.55
46.512_28.9969	2151.55
46.5077_29.4908	2185.18
46.5084_2.9787	3564.93
46.5062_3.5127	4005.86
46.5013_29.9846	4478.64
46.4927_30.4782	2158.84
46.4978_4.0063	4660.78
46.4873_4.4999	2909.58
46.5024_4.9881	5111.58
46.4911_5.5217	5219.43
46.5019_6.0102	4842.64
46.5107_6.4989	1800.83
46.4896_6.9917	3347.73
46.4968_7.5208	3098.47
46.4993_8.0096	1777.93
46.4996_8.4983	1682.49
46.498_8.9871	1792.37
46.4961_9.5163	1746.04
47.0024_-0.49924	2387.74
46.9917_-0.99728	2374.17
47.0062_-1.5035	2596.31
46.9912_-2.0013	1561.17
47.0014_-2.5078	1627.87
47.0094_-3.0144	1925.99
46.988_-3.5117	1847.12
46.9983_-3.9785	1842.39
46.9999_-4.4851	1876.68
46.9994_-4.9918	1926.6
47.011_-0.00097656	2381.89
46.99_0.50476	2876.5
46.9943_1.003	2778.52
46.9966_1.5013	2558.06
46.9939_9.9999	6984.04
46.9859_10.4929	2719.85
47.0037_10.9837	2183.28
46.9928_11.5175	1275.72
47.0063_12.0087	3619.98
46.9899_12.5013	6048.73
46.9993_12.9926	1462.87
47.0067_13.4841	1876.03
47.0124_14.0166	2741.24
46.9875_14.5085	3803.16
46.9886_15	5273.43
46.9875_15.4914	6298.3
47.0124_15.9833	5526.6
47.0067_16.5159	4016.77
46.9993_17.0074	3378.63
46.9899_17.4987	2271.2
47.0063_17.9913	2345.38
46.9928_18.4825	3119.4
47.0037_19.0163	3169.52
46.9859_19.5071	3176.35
46.9967_1.9996	2858.18
46.9947_2.4978	3062.24
46.9939_20.0001	3480.73
46.9998_20.4933	3221.71
47.0036_20.9865	3408.65
47.0031_21.5206	3880.29
47.0027_22.0139	4592.14
47.0001_22.5072	8328.47
46.9955_23.0004	5591.29
46.9889_23.4934	4070.58
47.0079_23.991	5008.9
46.997_24.484	6743.1
47.0118_24.9819	3666.17
46.9932_25.5153	3909.3
47.0036_26.0134	3567.61
47.012_26.5117	3257.11
46.9905_27.0039	3498.42
46.9947_27.5022	3572.48
46.9967_28.0004	2998.49
46.9965_28.4987	2483.84
46.9943_28.997	2294.68
46.99_29.4952	2546.07
46.9905_2.9961	4756.59
47.012_3.4883	3285.29
47.011_30.001	2101.23
47.0024_30.4992	2202.23
47.0036_3.9866	2922.12
46.9932_4.4847	4084.63
47.0119_5.0181	4444.22
46.997_5.516	4094.89
47.0079_6.009	3100.51
46.9889_6.5066	2896.84
46.9955_6.9996	4270.14
47.0001_7.4928	3621.58
47.0027_7.9861	3489.52
47.0031_8.4794	7364.34
47.0036_9.0135	3049.56
46.9998_9.5067	2847.22
47.4845_-0.5127	1984.88
47.5066_-0.98288	2339.77
47.4939_-1.4855	2390.34
47.5063_-1.9965	2431.33
47.4892_-2.4988	1344.33
47.4972_-3.0099	1707.12
47.5031_-3.5212	1898.73
47.5132_-3.9924	1859.41
47.4877_-4.494	1872.86
47.4871_-5.0052	1845.95
47.4914_-5.4764	1819.73
47.4931_-0.01004	2553.9
47.4997_0.49277	2976.6
47.504_0.9957	2507.51
47.5063_1.4987	3604.79
47.4974_9.9947	2476.87
47.4894_10.4923	2722.88
47.5073_10.9877	4161.82
47.4951_11.4852	4701.47
47.5088_11.9809	3385.52
47.4933_12.5194	9082.82
47.5027_13.0153	2570.26
47.5099_13.5114	2699.03
47.4872_14.008	3549.88
47.4903_14.504	5943.88
47.4914_15	1949.25
47.4903_15.496	3829.72
47.4872_15.992	1681.36
47.5099_16.4886	3006.25
47.5027_16.9847	2655.47
47.4933_17.4806	2576.04
47.5088_18.0191	2708.78
47.4951_18.5148	2689.24
47.5073_19.0123	2650.21
47.4894_19.5077	4024.7
47.5064_2.0016	5095.55
47.5044_2.5046	2597.67
47.4974_20.0053	3494.87
47.5033_20.5031	2900.11
47.5071_21.0009	3193.26
47.5088_21.4987	3301.55
47.5084_21.9966	4679.32
47.506_22.4945	4106.94
47.5014_22.9923	3208.64
47.4947_23.49	5931.18
47.5138_23.9922	9845.13
47.5029_24.4898	5285.9
47.49_24.9872	6823.49
47.5026_25.4898	3193.32
47.5132_25.9926	3892.64
47.4939_26.4896	2926.88
47.5002_26.9924	3084.67
47.5044_27.4954	3441.78
47.5064_27.9984	3125.11
47.5063_28.5013	2999.04
47.504_29.0043	2550.76
47.4997_29.5072	2090.95
47.5002_3.0076	2852.32
47.4939_3.5104	4491.48
47.4931_30.01	2437.14
47.4845_30.5127	2308.92
47.5066_30.9829	2067.76
47.5132_4.0074	3192.67
47.5026_4.5102	2654.27
47.49_5.0128	4086.03
47.5029_5.5102	3642.59
47.5138_6.0078	4118.51
47.4948_6.51	4025.61
47.5014_7.0077	3824.29
47.506_7.5055	5082.9
47.5084_8.0034	4052.24
47.5088_8.5013	4193.62
47.5071_8.9991	4300.02
47.5033_9.4969	4300.83
47.9993_-0.49353	2330.19
47.9886_-1.0009	2283.93
48.003_-1.5165	2455.71
47.9939_-1.9828	2166.37
48.0041_-2.4987	2380.64
47.9849_-3.0055	2087.39
47.9971_-3.4808	2388.94
48.0009_-3.9969	2089.37
48.0025_-4.513	1310.88
48.0087_-4.9887	2303.31
48.006_-5.5049	1783.53
48.001_-6.0211	1699.79
48.0078_0.013977	2417.92
48.0092_0.48056	2518.87
47.9861_0.99551	2004.59
47.9883_1.503	2413.57
48.0008_9.9894	3195.07
47.9929_10.4917	3056.76
48.0107_10.9917	2976.57
47.9985_11.4939	3935.85
48.0121_11.9943	4205.67
47.9957_12.4962	4072.19
48.0052_12.9967	4517.63
48.0125_13.4974	4090.2
47.9898_13.9987	3187.91
47.993_14.4993	2116.01
47.994_15	2319.05
47.993_15.5007	2071.32
47.9898_16.0013	2026.87
48.0125_16.5026	2373.52
48.0052_17.0033	2140.05
47.9957_17.5038	2633.35
48.0121_18.0057	2806.46
47.9985_18.5061	3270.57
48.0107_19.0082	3539.51
47.9929_19.5083	4495.39
47.9884_2.0106	3669.84
48.0139_2.5116	3087.35
48.0008_20.0106	5536.52
48.0067_20.513	3847.52
48.0104_21.0155	3347.05
48.0121_21.5181	3023.56
48.0116_22.0206	3035.77
48.0116_22.4816	3579.08
48.0071_22.9841	4736.2
48.0005_23.4865	5916.81
47.9918_23.9888	12552.7
48.0086_24.4958	4000.49
47.9957_24.9979	2664.37
48.0083_25.5052	2639.4
47.9911_26.007	2996.54
[truncated: 2,554 more rows]

## Sheet: Figure 1f
Location (Lat_Lon)	Fraction curtailment
33.5077_-6.5163	0.459528
33.5103_-6.994	0.359042
33.503_-7.5032	0.293682
33.4929_-8.0123	0.373797
33.5143_-8.4993	0.192273
33.499_-9.0082	0.154094
34.7073_9.919	0.351472
34.7321_10.4193	0.456762
34.7544_10.9199	0.317578
34.7741_11.4208	0.35259
34.7923_11.9555	0.3577
34.8066_12.4569	0.310163
34.8184_12.9586	0.320254
34.8276_13.4604	0.325452
34.8346_13.9959	0.333475
34.8385_14.4979	0.351157
34.8398_15	0.370707
34.8385_15.5021	0.40009
34.8346_16.0041	0.422557
33.5076_36.5163	0.388783
33.5103_36.994	0.471904
33.5029_37.5032	0.410536
33.4929_38.0123	0.412632
33.5143_38.4993	0.467052
33.499_39.0082	0.466295
33.5153_39.4955	0.446178
33.4947_40.0042	0.451325
34.4104_5.8683	0.396333
34.4559_6.3643	0.2313
34.5018_6.894	0.438716
34.5421_7.3913	0.442267
34.5799_7.8891	0.378548
34.6151_8.3875	0.510489
34.6478_8.8864	0.387348
34.678_9.3858	0.437081
33.9894_-4.0134	0.552168
34.0045_-4.4943	0.313326
34.0104_-5.0074	0.40569
33.9871_-5.5121	0.368187
33.9947_-5.9932	0.343805
33.9927_-6.5062	0.40393
33.9954_-6.9873	0.233439
33.988_-7.5003	0.367059
34.012_-7.9907	0.267078
34.709_9.9524	0.343667
34.7337_10.4526	0.441925
34.7558_10.9533	0.321528
34.7753_11.4542	0.355299
34.8282_13.4939	0.325852
33.9947_35.9932	0.453405
33.9927_36.5062	0.338267
33.9954_36.9873	0.447023
33.988_37.5003	0.362083
34.012_37.9907	0.480224
33.9994_38.5036	0.461688
33.9921_38.9847	0.473087
34.0003_39.5071	0.467815
34.0141_39.9983	0.438111
34.4166_5.9344	0.368392
34.4618_6.4305	0.253143
34.5045_6.9271	0.449559
34.5447_7.4244	0.49711
34.5823_7.9223	0.390309
34.6196_8.454	0.461179
34.652_8.953	0.429057
34.6818_9.4525	0.406828
34.4866_-1.4968	0.499404
34.5084_-2.0131	0.405807
34.5067_-2.4899	0.587322
34.4966_-2.9992	0.349047
34.5105_-3.5159	0.463284
34.5014_-3.9926	0.448174
34.51_-4.5095	0.44218
34.496_-4.986	0.326892
34.4993_-5.5029	0.24667
34.507_-5.9877	0.20948
34.505_-6.5047	0.570758
34.5076_-6.9896	0.362352
34.7107_9.9857	0.331081
34.7352_10.486	0.454628
34.7572_10.9867	0.326173
34.7765_11.4876	0.354974
34.7933_11.9889	0.359031
34.8075_12.4904	0.311453
34.8191_12.9921	0.320308
34.4966_32.9992	0.114453
34.5104_33.5159	0.16067
34.5014_33.9926	0.282022
34.507_35.9877	0.427475
34.505_36.5047	0.531389
34.5076_36.9896	0.527235
34.5003_37.5065	0.53011
34.498_37.9914	0.549481
34.4853_38.508	0.465841
34.5042_39.0025	0.423264
34.4944_39.4872	0.40877
34.4999_40.0137	0.433633
34.5046_5.9893	0.311049
34.495_6.4931	0.194575
34.51_6.9934	0.454789
34.5498_7.4908	0.405599
34.5871_7.9888	0.389245
34.6219_8.4873	0.40057
34.654_8.9863	0.408795
34.6837_9.4858	0.40228
34.9895_-0.49545	0.521425
34.9897_-1.0087	0.458738
34.993_-1.489	0.396702
34.988_-2.0022	0.563721
35.0132_-2.4898	0.400942
35.003_-3.003	0.383619
34.9964_-3.4833	0.417325
35.0077_-4.0041	0.602884
34.9962_-4.4843	0.59307
35.0022_-5.0051	0.41572
35.0123_-5.4936	0.1771
34.9864_-6.0059	0.260985
34.9916_-6.4943	0.350565
34.9943_-6.9828	0.302426
35.0135_0.011475	0.519704
35.0029_0.49179	0.532144
34.9947_1.0049	0.436277
35.011_1.5124	0.410819
34.9866_9.9982	0.385282
35.0111_10.5006	0.392987
35.0055_11.0051	0.294237
34.9973_11.5094	0.332451
35.014_12.0123	0.363003
35.0006_12.5166	0.396859
35.0114_12.9862	0.33054
34.993_13.4901	0.330669
34.9995_13.9933	0.337126
35.0034_14.4966	0.354395
35.0047_15	0.369741
35.0034_15.5034	0.402155
34.9995_16.0067	0.427367
34.993_1.9923	0.47111
35.002_24.0118	0.218116
35.0122_24.4862	0.18722
34.9895_24.9899	0.346583
34.9914_25.4976	0.480164
34.9907_26.0053	0.246917
35.0132_32.4898	0.451662
35.003_33.003	0.458295
34.9964_33.4833	0.351449
35.0077_34.0041	0.339883
34.9962_34.4843	0.285105
34.9864_36.0059	0.62104
34.9916_36.4943	0.587604
34.9943_36.9828	0.465818
34.9869_37.5036	0.477215
35.011_38.0015	0.421924
35.0062_38.4901	0.471289
34.9908_39.0107	0.600572
35.0072_39.5091	0.646857
34.9948_39.9974	0.456518
35.0122_5.5138	0.370551
35.002_5.9882	0.41396
34.9923_6.4958	0.402809
35.0074_6.9999	0.356058
34.9925_7.5073	0.412048
35.0024_8.0116	0.359401
35.0074_8.4825	0.389169
35.0122_8.987	0.412064
34.987_9.4938	0.385483
35.4912_-0.51297	0.562388
35.4968_-0.99698	0.446088
35.4945_-1.5142	0.230049
35.4952_-1.9982	0.235783
35.4935_-2.4823	0.215017
35.5102_-3.0068	0.277419
35.5035_-3.4909	0.29938
35.4881_-4.0078	0.233347
35.5032_-4.4997	0.250564
35.4893_-4.9835	0.350402
35.4926_-5.5083	0.345583
35.5002_-6.0005	0.427263
35.5054_-6.4927	0.31082
35.4883_0.0041504	0.434861
35.5048_0.48187	0.430885
35.4967_0.99902	0.513462
35.513_1.5103	0.443795
35.51_9.9918	0.351654
35.507_10.5002	0.320958
35.5014_11.0085	0.337283
35.4932_11.5167	0.294526
35.5088_11.9896	0.39045
35.4955_12.4977	0.319472
35.5071_13.0047	0.34235
35.4885_13.5125	0.339967
35.4945_13.9857	0.363652
35.4985_14.4928	0.364423
35.4998_15	0.390745
35.4985_15.5072	0.410221
35.495_1.994	0.437965
35.5061_2.5055	0.403262
35.5001_24.013	0.425846
35.5104_24.491	0.231641
35.4876_24.9986	0.183057
35.4895_25.5101	0.179311
35.4892_26.4998	0.227572
35.5104_27.0164	0.265426
35.5104_2.9836	0.367747
35.4892_3.5002	0.462046
35.5102_33.0068	0.209412
35.5035_33.4909	0.230022
35.4881_34.0078	0.282677
35.5032_34.4997	0.372188
35.5002_36.0005	0.492998
35.5054_36.4927	0.402293
35.5007_37.0176	0.456048
35.5008_37.5099	0.429605
35.4984_38.0023	0.515043
35.4936_38.4945	0.570352
35.5126_38.9966	0.495389
35.5028_39.4888	0.426085
35.4924_4.0118	0.489693
35.4895_4.4899	0.413712
35.5167_39.9913	0.55193
35.4876_5.0015	0.312116
35.5104_5.509	0.355498
35.5001_5.987	0.351642
35.4905_6.4985	0.255865
35.5056_7.0065	0.299906
35.4906_7.5178	0.309472
35.498_7.9922	0.32931
35.5054_8.5005	0.373465
35.5101_9.0088	0.498457
35.5103_9.4834	0.418755
35.9912_-3.0031	0.252727
35.9969_-5.0029	0.30303
36.0071_-5.4988	0.139515
36.0148_-5.9949	0.208466
35.9935_-6.4821	0.257221
35.9888_-7.011	0.25565
35.9908_-0.0095825	0.244793
36.0124_0.50534	0.413225
35.9993_0.99298	0.453448
35.9885_1.514	0.522552
36.0066_9.9875	0.408747
36.0036_10.4998	0.322541
35.998_11.0119	0.323985
35.9885_11.49	0.282325
36.0053_12.0006	0.293651
35.9919_12.5126	0.322478
36.0118_13.5004	0.338639
35.9907_14.012	0.384992
35.9943_14.489	0.358985
35.9956_15	0.378503
35.9976_1.9957	0.519153
36.0088_2.5111	0.538252
36.0044_22.9869	0.247744
36.0093_24.4959	0.159204
35.9911_26.0046	0.196411
35.9917_26.4864	0.227731
35.9976_28.0043	0.26013
36.0131_2.993	0.375758
35.9917_3.5136	0.407144
35.9955_32.5154	0.206452
35.9912_33.0031	0.0966532
36.0115_33.4986	0.207477
36.0024_33.9864	0.224414
36.011_34.5153	0.351464
35.9969_35.0029	0.358319
36.0071_35.4988	0.437059
36.0148_35.9949	0.388663
35.9935_36.4821	0.57806
35.9888_37.011	0.572764
35.9889_37.507	0.600304
35.9865_38.003	0.512128
36.0081_38.5088	0.614026
36.0007_39.0049	0.495319
35.9908_39.5008	0.462939
35.9911_3.9954	0.283099
35.9918_4.511	0.385071
36.0047_40.007	0.487542
35.9864_4.9927	0.3356
36.0093_5.5041	0.414526
35.999_5.9858	0.256753
35.9893_6.5013	0.477007
36.0044_7.0132	0.455861
35.9868_7.4945	0.359091
35.9968_8.0065	0.395417
36.0018_8.4847	0.369709
36.0066_8.9969	0.47229
36.0088_9.5092	0.400927
36.5041_-2.5154	0.170147
36.4999_-3.007	0.162534
36.4932_-3.4986	0.233338
36.5109_-3.9981	0.290781
36.4994_-4.4896	0.342641
36.5121_-4.9893	0.364774
36.4887_-5.5138	0.405868
36.4963_-6.0136	0.426403
36.5015_-6.5135	0.336843
36.5041_-7.0135	0.266151
36.5042_-7.5135	0.312093
36.5018_-8.0135	0.169044
36.5026_0.98685	0.243789
36.4918_1.5119	0.529981
36.5038_9.9831	0.327056
36.5009_10.4993	0.425311
36.4952_11.0155	0.304987
36.5133_11.4957	0.295872
36.5025_12.0118	0.328647
36.5083_13.4889	0.323987
36.4872_14.0044	0.364283
36.4908_14.485	0.360792
36.4921_15	0.311812
36.501_1.9974	0.590098
36.5078_2.4829	0.333997
36.5138_22.4982	0.192036
36.5012_23.0143	0.337945
36.4889_23.4959	0.235945
36.4986_24.0154	0.22743
36.5088_24.5008	0.249574
36.4893_24.9822	0.254967
36.4913_25.5017	0.249205
36.4943_25.9872	0.21772
36.491_26.5068	0.219338
36.4891_26.9923	0.234797
36.5078_27.5171	0.24056
36.501_28.0026	0.188437
36.4918_28.4881	0.143486
36.5026_29.0132	0.171103
36.4885_29.4984	0.53165
36.4891_3.0077	0.528838
36.491_3.4932	0.572522
36.4992_29.9898	0.33053
36.5021_30.5151	0.401418
36.5117_31.9902	0.00561597
36.5041_32.5154	0.550875
36.4999_33.007	0.461716
36.4932_33.4986	0.228955
36.5109_33.9981	0.549276
36.4994_34.4896	0.280289
36.5121_34.9893	0.261579
36.4887_35.5138	0.164305
36.4963_36.0136	0.420514
36.5015_36.5135	0.474129
36.5041_37.0135	0.635094
36.5042_37.5135	0.608699
36.5018_38.0135	0.522088
36.4968_38.5134	0.580556
36.4894_39.0132	0.32788
36.5141_39.4905	0.380067
36.4943_4.0128	0.51581
36.4913_4.4983	0.571423
36.5018_39.9903	0.503685
36.4893_5.0179	0.373936
36.5088_5.4992	0.645898
36.4986_5.9846	0.391592
36.4889_6.5041	0.358274
36.5012_6.9857	0.558903
36.5138_7.5018	0.440733
36.4938_7.9868	0.538249
36.5012_8.5029	0.348751
36.5038_8.9849	0.360734
36.506_9.5011	0.337411
36.9882_-2.0126	0.372541
36.9864_-2.5079	0.465398
37.0092_-3.011	0.371125
37.0024_-3.5065	0.512616
36.9933_-4.0018	0.441087
37.0085_-4.5053	0.346245
36.9944_-5.0005	0.320891
37.0047_-5.5042	0.320085
37.0123_-6.0081	0.313248
36.9908_-6.5029	0.394276
36.9935_-7.0067	0.305517
36.9936_-7.5105	0.307424
36.9912_-8.0143	0.27193
36.9943_-8.4849	0.27899
37.0134_-8.9989	0.329082
37.0035_10.0132	0.336294
36.9988_10.4989	0.23102
36.9918_10.9845	0.409375
37.0112_11.503	0.314695
36.9993_11.9886	0.345364
37.0136_12.5074	0.305266
36.9968_12.9927	0.293925
37.0059_13.5117	0.320125
37.0119_13.9962	0.330914
36.9881_14.5156	0.444313
36.9893_15	0.536417
36.9989_21.5131	0.200537
36.9939_21.9987	0.240064
37.014_22.4875	0.308444
37.0014_23.0076	0.308575
36.9891_23.4931	0.3621
36.9988_24.0166	0.284493
37.0091_24.5059	0.309529
36.9895_24.991	0.304336
36.9914_25.5146	0.353867
36.9943_26.0039	0.204871
36.9949_26.4933	0.248366
36.9931_26.9826	0.324569
37.0118_27.5115	0.397738
37.005_28.0009	0.285467
36.9958_28.4902	0.199522
37.0115_28.9853	0.35023
36.9925_29.5085	0.407313
37.0031_30.0038	0.426826
37.0113_30.4992	0.339732
36.9899_30.9879	0.397498
36.9932_31.4833	0.386299
36.9882_32.0126	0.565367
36.9864_32.5079	0.543796
37.0091_33.011	0.352569
37.0024_33.5065	0.423299
36.9933_34.0018	0.468078
37.0085_34.5053	0.238876
36.9944_35.0005	0.159513
37.0046_35.5042	0.398405
37.0123_36.0081	0.496081
36.9908_36.5029	0.475488
36.9935_37.0067	0.407954
36.9936_37.5105	0.383449
36.9912_38.0143	0.270208
36.9943_38.4849	0.298105
37.0134_38.9989	0.234809
37.0035_39.5027	0.286299
36.9911_40.0063	0.244928
36.9988_5.9834	0.368717
36.9891_6.5069	0.370142
37.0014_6.9924	0.382501
37.014_7.5125	0.609539
36.9939_8.0013	0.381136
36.9989_8.4869	0.385956
37.0037_9.0071	0.524894
37.0039_9.4929	0.423103
37.4942_-1.0099	0.191335
37.4974_-1.5092	0.496648
37.4981_-2.0086	0.589118
37.4964_-2.5079	0.537228
37.4921_-3.0073	0.447151
37.4854_-3.5065	0.359048
37.5031_-4.0138	0.41629
37.4915_-4.513	0.278434
37.511_-4.9867	0.296665
37.4945_-5.4857	0.29921
37.5022_-5.9935	0.295966
37.5075_-6.5013	0.455667
37.5101_-7.0092	0.320285
37.5102_-7.5172	0.392845
37.5156_-7.9916	0.334892
37.5108_-8.4995	0.286795
37.5034_-9.0073	0.231447
37.502_10.0089	0.226321
37.4974_10.4984	0.270242
37.4903_10.9879	0.289992
37.5098_11.5105	0.358665
37.4978_11.9998	0.365703
37.5111_12.4879	0.315023
37.4951_13.0118	0.345309
37.5036_13.5	0.272262
37.5096_13.9883	0.392692
37.5135_14.5116	0.341005
37.487_15	0.335205
37.5022_21.005	0.188739
37.4996_21.4946	0.264122
37.4946_21.9841	0.392298
37.5122_22.5114	0.441452
37.5022_23.0009	0.467721
37.4899_23.4902	0.377877
37.5028_23.9832	0.319775
37.5099_24.5109	0.267854
37.4903_24.9999	0.31775
37.4957_25.493	0.221664
37.4988_25.9863	0.222871
37.4955_26.514	0.208829
37.4935_27.0073	0.232253
37.4891_27.5004	0.223773
37.5097_27.9991	0.334736
37.5005_28.4923	0.335197
37.4889_28.9853	0.339423
37.5021_29.4844	0.319499
37.5076_30.0179	0.272661
37.4886_30.5106	0.316372
37.4942_31.0099	0.30882
37.4974_31.5092	0.454305
37.4981_32.0086	0.414873
37.4964_32.5079	0.303365
37.4921_33.0073	0.342969
37.4854_33.5065	0.308668
37.5031_34.0138	0.224491
37.4915_34.5129	0.346556
37.511_34.9867	0.49282
37.4945_35.4857	0.569299
37.5022_35.9935	0.346057
37.5074_36.5013	0.212059
37.5101_37.0092	0.559318
37.5102_37.5172	0.526112
37.5156_37.9916	0.315045
37.5108_38.4995	0.388693
37.5034_39.0073	0.309501
37.4934_39.515	0.3138
37.4894_39.9893	0.416368
37.5022_8.995	0.287766
37.5024_9.4845	0.216971
37.9989_-0.49442	0.221843
38.0047_-0.99771	0.376407
38.0079_-1.5011	0.302273
38.0086_-2.0045	0.446173
38.0069_-2.5079	0.556185
38.0026_-3.0113	0.349396
37.9959_-3.5146	0.379554
37.9932_-3.9836	0.328938
38.0085_-4.4951	0.244694
37.9944_-4.9981	0.374693
38.0046_-5.5098	0.393814
37.9855_-6.0125	0.45531
37.998_-6.4904	0.399964
38.0007_-7.0023	0.419338
38.0008_-7.5141	0.33085
38.0062_-7.9923	0.358516
38.0014_-8.5042	0.350476
37.9939_-9.0159	0.209291
38.0012_10.0046	0.268628
37.9965_10.498	0.302899
37.9894_10.9913	0.333618
38.0077_11.4829	0.320973
37.9969_12.0112	0.366478
38.0101_12.5031	0.3617
37.9933_12.9961	0.46275
38.0019_13.4882	0.550651
38.0083_14.0155	0.550997
38.0119_14.5077	0.461859
38.0131_15	0.520677
38.0119_15.4923	0.152734
38.0083_15.9845	0.472321
38.0034_20.4889	0.161227
38.0012_21.0174	0.245044
37.9985_21.5108	0.437884
37.9935_22.0042	0.397551
38.0135_22.5007	0.334053
38.0037_22.9941	0.317988
37.9914_23.4872	0.248492
38.0042_23.9841	0.334643
38.0114_24.5161	0.286405
37.9917_25.0089	0.290768
37.9971_25.506	0.226261
38_26.0032	0.224281
38.0006_26.5003	0.251094
37.9987_26.9975	0.224936
37.9944_27.4946	0.437523
37.9876_27.9916	0.342063
38.0057_28.4944	0.308553
37.9941_28.9914	0.327725
38.0072_29.4945	0.368384
37.9907_29.9912	0.295678
37.9989_30.4944	0.39359
38.0047_30.9977	0.452646
38.0079_31.5011	0.260048
38.0086_32.0045	0.430144
38.0069_32.5079	0.390111
38.0026_33.0113	0.473515
37.9959_33.5146	0.312384
37.9932_33.9836	0.359036
38.0085_34.4951	0.337356
37.9944_34.9981	0.525189
38.0046_35.5098	0.302907
37.9855_36.0125	0.313892
37.998_36.4904	0.160915
38.0007_37.0023	0.329353
38.0008_37.5141	0.415349
38.0062_37.9923	0.284437
38.0014_38.5042	0.412173
37.9939_39.0159	0.174647
37.9923_39.494	0.412241
38.0062_40.0164	0.250162
38.0034_9.5111	0.251464
38.5045_-0.51276	0.634089
38.5102_-1.0201	0.451438
38.4918_-1.4856	0.471466
38.4926_-1.993	0.464694
38.4909_-2.5002	0.559149
38.4867_-3.0075	0.417126
38.5133_-3.4883	0.389132
38.5042_-3.9956	0.292455
38.4925_-4.5027	0.436205
38.5053_-5.0184	0.365597
38.4956_-5.491	0.4189
38.5033_-6.0069	0.336892
38.5158_-6.4887	0.341417
38.4918_-6.9952	0.438864
38.492_-7.5111	0.338498
38.4974_-7.993	0.336189
38.4925_-8.5089	0.348582
38.4932_-8.9908	0.402732
38.5098_-9.5172	0.195647
38.4964_-0.0054626	0.193935
38.513_0.49527	0.317568
38.4999_1.0024	0.333431
38.5115_1.5034	0.321433
38.4962_10.4975	0.338442
38.4891_10.9947	0.287929
38.4954_11.9874	0.297884
38.4928_13.0156	0.335436
38.512_15	0.371477
38.5108_15.4962	0.34624
38.5072_15.9923	0.270054
38.5012_16.4884	0.383938
38.5031_20.4972	0.327548
38.5029_20.9946	0.17711
38.5003_21.492	0.462936
38.4953_21.9893	0.330412
38.4879_22.4865	0.350597
38.5056_22.9871	0.296997
38.4933_23.4843	0.356458
38.5062_23.9851	0.373439
38.4891_24.482	0.273407
38.4971_24.983	0.265736
38.5026_25.4841	0.278045
38.5057_25.9852	0.336692
38.5063_26.4864	0.332943
38.5044_26.9876	0.309827
38.5001_27.4887	0.328328
38.4934_27.9898	0.392915
38.5115_28.4966	0.27112
38.4999_28.9976	0.3397
38.513_29.5048	0.287776
38.4964_30.0055	0.311206
38.5045_30.5128	0.431683
38.5102_31.0201	0.556765
38.4918_31.4856	0.220593
38.4926_31.993	0.35102
38.4909_32.5002	0.315978
38.4867_33.0075	0.306482
38.5133_33.4883	0.394889
38.5042_33.9956	0.30997
38.4925_34.5027	0.354107
38.5053_35.0184	0.429365
38.4956_35.491	0.448385
38.5033_36.0069	0.285802
38.5158_36.4887	0.325509
38.4918_36.9952	0.313193
38.492_37.511	0.422688
38.4974_37.993	0.379524
38.4925_38.5089	0.145249
38.4932_38.9908	0.339125
38.5098_39.5172	0.301444
38.5057_39.9992	0.346035
38.5003_8.508	0.24703
38.9888_-0.48944	0.425293
38.9945_-1.0008	0.452623
38.9977_-1.5122	0.457824
38.9972_-10.0157	0.153821
39.0042_-1.9887	0.410332
39.0025_-2.5002	0.449165
38.9983_-3.0116	0.431103
38.9979_-3.4882	0.379651
38.9887_-3.9994	0.327645
39.004_-4.5191	0.451635
38.9966_-4.9956	0.381425
39.0069_-5.5156	0.41164
38.9949_-5.9919	0.338455
39.0001_-6.512	0.340448
39.0102_-6.9977	0.324993
39.0103_-7.5179	0.35201
38.9891_-7.9937	0.315229
38.9922_-8.4794	0.316204
39.0114_-9.0099	0.436037
39.0097_-9.4958	0.232448
39.0078_0.015106	0.206353
38.992_0.49127	0.286643
39.0062_0.99609	0.347355
38.9905_1.5071	0.466767
39.0066_16.0003	0.338282
39.0006_16.5004	0.434005
38.9921_17.0003	0.366498
38.9997_2.0121	0.363035
39.0021_2.482	0.329975
39.0033_20.5057	0.276191
39.003_21.0071	0.124464
39.0004_21.5085	0.260989
38.9952_22.0098	0.428838
38.9877_22.511	0.44505
39.0053_23.0156	0.267969
38.9929_23.5167	0.234743
39.0087_23.9861	0.266214
38.9916_24.487	0.370412
38.9995_24.992	0.262053
39.005_25.4972	0.246884
39.008_26.0024	0.243967
39.0085_26.5076	0.340295
39.0066_27.0128	0.327207
39.0021_27.518	0.334
38.9997_27.9879	0.323041
38.9905_28.4929	0.384093
39.0062_29.0039	0.31148
38.992_29.5087	0.182933
39.0066_2.9872	0.3223
39.0078_29.9849	0.310604
38.9888_30.4894	0.285671
38.9945_31.0008	0.552311
38.9977_31.5122	0.36205
39.0042_31.9887	0.332268
39.0025_32.5002	0.479153
38.9983_33.0116	0.36156
38.9979_33.4882	0.341982
38.9887_33.9994	0.312274
39.004_34.5191	0.38892
38.9966_34.9956	0.354245
39.0069_35.5156	0.303604
38.9948_35.9919	0.289892
39.0001_36.512	0.330312
39.0102_36.9977	0.508541
39.0103_37.5179	0.335864
38.9891_37.9937	0.307886
38.9922_38.4794	0.358628
39.0114_39.0099	0.346512
39.0097_39.4958	0.122739
38.9972_40.0157	0.17371
38.9953_7.9902	0.295035
39.0004_8.4915	0.258806
39.003_8.9929	0.420213
39.0033_9.4943	0.245539
39.4954_-0.50806	0.428788
39.5065_-0.98828	0.480657
39.5098_-1.5039	0.431659
39.5105_-2.0196	0.404085
39.4875_-2.4923	0.440238
39.5104_-3.0157	0.355692
39.51_-3.4963	0.353514
39.5008_-4.0118	0.488931
39.4957_-4.4922	0.421678
39.5085_-5.0162	0.371729
39.4988_-5.4965	0.394453
39.5065_-6.0208	0.351837
39.4921_-6.5009	0.392155
39.5023_-6.9904	0.319651
39.5025_-7.5148	0.370375
39.5079_-8.0046	0.376259
39.5109_-8.4944	0.466485
39.5035_-9.0187	0.359287
39.5018_-9.5085	0.193267
39.4872_0.0073547	0.360326
39.5102_15.5042	0.343839
39.5065_16.0084	0.530068
39.5004_16.5125	0.49891
39.4918_17.0165	0.303644
39.5082_18.4946	0.337222
39.49_18.9982	0.238438
39.5065_2.0141	0.389074
39.509_2.4878	0.54233
39.5017_20.0089	0.345953
39.5039_20.5143	0.407953
39.5057_20.9839	0.399104
39.5031_21.4893	0.454984
39.4981_21.9947	0.251789
39.4906_22.5	0.283231
39.5083_23.0087	0.538682
39.4959_23.5139	0.279391
39.4946_24.4921	0.313255
39.5025_25.0013	0.409718
39.5079_25.5105	0.23201
39.5108_26.0198	0.266581
39.4877_26.4884	0.364737
39.5133_27.0029	0.407364
39.5089_27.5122	0.357549
39.5065_27.9859	0.303578
39.4973_28.4951	0.3064
39.4856_29.004	0.435447
39.5037_29.4839	0.280248
39.5134_2.9971	0.495334
39.4877_3.5116	0.353634
39.4872_29.9926	0.347606
39.4954_30.5081	0.376762
39.5065_30.9883	0.256863
39.5098_31.5039	0.482733
39.5105_32.0196	0.183675
39.4875_32.4923	0.35379
39.5104_33.0157	0.401789
39.51_33.4963	0.304915
39.5008_34.0118	0.257841
39.4957_34.4922	0.246499
39.5085_35.0162	0.323126
39.4988_35.4965	0.310062
39.5065_36.0208	0.44667
39.4921_36.5009	0.360805
39.5023_36.9904	0.334959
39.5025_37.5148	0.347081
39.5079_38.0046	0.351143
39.5109_38.4944	0.377776
39.5035_39.0187	0.529544
39.5018_39.5085	0.366395
39.4978_39.9983	0.328991
39.4981_8.0053	0.324538
39.5032_8.5107	0.483438
39.5057_9.0162	0.303877
39.5039_9.4857	0.42208
40.0078_-0.4913	0.650865
39.9863_-1.0039	0.58659
39.9951_-1.4881	0.566578
39.9959_-2.0078	0.437979
40.0001_-2.4922	0.447314
39.9959_-3.0119	0.372599
39.9955_-3.4962	0.358989
39.9928_-3.9805	0.327566
40.0081_-4.5087	0.302065
40.0008_-4.993	0.307928
39.9841_-5.5123	0.383873
39.999_-6.0056	0.428499
40.0115_-6.4992	0.342735
39.9949_-6.9831	0.37635
39.9951_-7.5117	0.331442
40.0005_-8.0054	0.449429
40.0035_-8.4992	0.336413
40.0042_-8.993	0.299776
40.0026_-9.4868	0.146985
39.9943_-0.0072632	0.385866
40.011_0.50571	0.354487
39.9929_0.9895	0.37498
40.0106_14.4916	0.39375
40.0118_15	0.365011
40.0106_15.5084	0.239874
40.0069_16.0167	0.4848
40.0012_16.4886	0.355841
39.9927_16.9967	0.31619
39.9962_18.0138	0.423343
40.0093_18.4868	0.195044
39.9911_18.9945	0.201619
39.9982_19.504	0.193456
40.0029_20.0135	0.30759
40.0069_20.4868	0.375569
40.0068_20.9964	0.375377
40.0041_21.506	0.282903
39.999_22.0155	0.346818
39.994_22.4888	0.400594
40.0118_23.0017	0.228544
39.9993_23.5111	0.42187
39.9876_23.9841	0.375044
39.998_24.4973	0.28675
40.0059_25.0106	0.28105
40.0149_25.4881	0.290504
39.9904_25.9966	0.268498
39.9909_26.5099	0.414917
39.9931_26.9874	0.312756
39.9887_27.5007	0.38219
40.0093_28.0198	0.388785
40.0046_28.4973	0.304302
39.9929_29.0105	0.255529
40.0109_29.4943	0.19206
39.9931_3.0126	0.379547
39.9909_3.4901	0.350455
39.9943_30.0073	0.433912
40.0078_30.4913	0.331539
39.9863_31.0039	0.521676
39.9951_31.4881	0.364571
39.9959_32.0078	0.247067
40.0001_32.4922	0.259816
39.9959_33.0119	0.285645
39.9954_33.4962	0.337173
39.9928_33.9805	0.302492
40.0081_34.5087	0.530467
40.0008_34.993	0.285984
39.9841_35.5123	0.296644
39.9989_36.0056	0.313812
40.0115_36.4992	0.541655
39.9949_36.9831	0.372041
39.995_37.5117	0.405451
40.0004_38.0054	0.399393
40.0035_38.4992	0.271931
40.0042_38.993	0.255316
40.0026_39.4868	0.288968
39.9904_4.0034	0.435438
39.9987_39.9806	0.315239
40.0041_8.494	0.252307
40.0068_9.0036	0.380052
40.0069_9.5132	0.487926
40.488_-0.5032	0.569179
40.4992_-0.99124	0.364214
40.5024_-1.5153	0.51401
40.5089_-2.0036	0.444215
40.5131_-2.492	0.330045
40.5089_-3.0161	0.352283
40.5084_-3.5045	0.306592
40.5057_-3.9929	0.344625
40.494_-4.5168	0.447337
40.4866_-5.0049	0.547857
40.5038_-5.5022	0.372444
40.4918_-5.9903	0.358608
40.5044_-6.4878	0.401067
40.5071_-7.0208	0.405988
40.488_-7.5085	0.5399
40.4935_-8.0062	0.26657
40.4965_-8.504	0.314059
40.4972_-9.0018	0.22004
40.4956_-9.4996	0.152292
40.5071_0.013824	0.552637
40.4912_0.50171	0.338537
40.5005_0.98294	0.331408
40.5044_9.9818	0.345715
40.508_14.0116	0.385845
40.5114_14.4875	0.329687
40.5126_15	0.385114
40.5114_15.5125	0.359003
40.508_15.9884	0.429383
40.5019_16.5008	0.327475
40.4934_17.0131	0.393148
40.511_17.4898	0.318599
40.4977_18.002	0.322657
40.5096_18.5155	0.198673
40.4927_18.9908	0.311735
40.4998_19.5045	0.267244
40.5044_20.0182	0.418126
40.5085_20.4954	0.570649
40.5083_21.0092	0.303293
40.5078_21.4865	0.461494
40.5028_22.0003	0.452041
40.4952_22.5139	0.317878
40.4879_22.991	0.278136
40.5032_23.5082	0.361024
40.4914_23.9851	0.229292
40.5018_24.5026	0.246451
40.5132_24.9838	0.295568
40.4911_25.4968	0.280325
40.4941_26.0143	0.262687
40.4985_26.4957	0.224123
40.4966_27.0133	0.240664
40.4964_27.4947	0.326239
40.4896_28.0122	0.3574
40.5123_28.4996	0.346923
40.5005_29.0171	0.435157
40.4912_29.4983	0.310463
40.5071_29.9862	0.335325
40.488_30.5032	0.418616
40.4992_30.9912	0.306882
40.5024_31.5153	0.270129
40.5089_32.0036	0.569252
40.5131_32.492	0.284101
40.5089_33.0161	0.511092
40.5084_33.5045	0.311651
40.5057_33.9929	0.260772
40.494_34.5168	0.26006
40.4866_35.0049	0.548513
40.5038_35.5022	0.367164
40.4918_35.9903	0.0989752
40.5044_36.4878	0.528814
40.5071_37.0208	0.455006
40.488_37.5085	0.273063
40.4934_38.0062	0.352747
40.4965_38.504	0.579286
40.4972_39.0018	0.7065
40.4955_39.4996	0.446053
40.4915_39.9974	0.358337
40.5028_7.9997	0.34399
40.5078_8.5135	0.397317
40.5083_8.9908	0.53095
40.5085_9.5046	0.430843
41.0012_-0.48615	0.505575
41.007_-1.0145	0.534089
40.9885_-1.4993	0.411128
40.9951_-1.9915	0.528943
40.9994_-2.4839	0.468467
40.9952_-3.0122	0.382277
40.9947_-3.5045	0.43028
40.9919_-3.9969	0.437424
41.0139_-4.498	0.382305
41.0066_-4.9904	0.436466
40.997_-5.4826	0.37526
41.0047_-6.0199	0.439359
40.9903_-6.5118	0.386256
41.0004_-7.0136	0.316578
41.0082_-7.5155	0.468651
40.9868_-8.007	0.628602
40.9899_-8.5089	0.511898
40.9905_-9.0108	0.191038
40.9877_0.0058594	0.458775
40.9992_0.49097	0.3804
41.0134_1.0126	0.394875
40.9929_1.5043	0.320903
41.0081_10.0139	0.264849
40.9951_13.0071	0.32383
41.003_13.4867	0.27861
41.0091_14.0034	0.395854
41.0125_14.4832	0.49417
41.0138_15	0.247546
41.0125_15.5168	0.394574
41.0091_15.9966	0.380188
41.003_16.5133	0.478947
40.9951_16.9929	0.402838
41.012_17.5105	0.195455
40.9995_17.99	0.209642
41.0115_18.5078	0.246758
40.9946_18.9871	0.333479
41.0017_19.5049	0.165435
40.9977_1.9896	0.326963
41.0081_19.9861	0.1184
41.0104_20.5042	0.189522
41.0122_20.9854	0.296002
41.0096_21.5035	0.26918
41.0069_21.9847	0.258506
40.9994_22.5027	0.299875
40.9921_22.9837	0.29727
41.0075_23.5052	0.224662
40.9957_23.9862	0.312105
41.0061_24.5079	0.270007
40.9898_24.9886	0.1859
40.9952_25.5104	0.202786
41.002_25.9957	0.355821
41.0025_26.5177	0.286402
41.0046_27.0031	0.246891
41.0045_27.4886	0.283864
40.9977_28.0104	0.316297
40.9929_28.4957	0.22906
41.0134_28.9874	0.338449
40.9992_29.509	0.268313
40.9877_29.9941	0.179267
41.0012_30.4861	0.216308
41.007_31.0145	0.312248
40.9885_31.4993	0.258643
40.9951_31.9915	0.243933
40.9993_32.4839	0.308848
40.9951_33.0122	0.648851
40.9947_33.5045	0.351954
40.9919_33.9969	0.258065
41.0139_34.498	0.240693
41.0066_34.9904	0.548589
40.997_35.4826	0.576915
41.0047_36.0198	0.534155
40.9903_36.5118	0.546898
41.0004_37.0136	0.569943
41.0082_37.5155	0.374415
40.9868_38.007	0.227288
40.9899_38.5089	0.108646
40.9905_39.0108	0.328055
40.9888_39.5126	0.263685
40.9933_39.9794	0.332367
41.0096_8.4965	0.33822
41.0122_9.0146	0.458208
41.0104_9.4958	0.343882
41.5094_-0.50534	0.334136
41.4933_-0.99432	0.426763
41.5022_-1.4907	0.419435
41.5088_-1.9871	0.560491
41.5071_-2.52	0.422609
41.5089_-3.0165	0.418967
41.5084_-3.5131	0.385406
41.5056_-4.0096	0.323849
41.5005_-4.5061	0.376911
41.4931_-5.0024	0.311502
41.5103_-5.5081	0.377387
41.4983_-6.0043	0.320947
41.5108_-6.5103	0.316213
41.4941_-7.0063	0.34453
41.5019_-7.5123	0.386124
41.5073_-8.0184	0.398684
41.4916_-8.4782	0.4711
41.4924_-8.9843	0.180385
41.496_-0.0091553	0.355057
41.5076_0.48007	0.283702
41.4944_1.0126	0.396124
41.5014_1.502	0.490536
41.5104_10.0094	0.236265
41.5007_11.985	0.32713
41.4862_12.5069	0.415701
41.4964_12.9904	0.376664
41.505_13.5113	0.259581
41.5106_13.9951	0.495711
41.4864_14.5163	0.308174
41.4875_15	0.315863
41.4864_15.4837	0.346404
41.5106_16.0049	0.233904
41.505_16.4887	0.167234
41.4964_17.0096	0.237487
41.4969_18.9832	0.261608
41.504_19.5055	0.407948
41.5061_1.9914	0.353674
41.5086_2.4809	0.343131
41.5104_19.9907	0.424336
41.5126_20.5131	0.177038
41.4866_20.9956	0.139399
41.514_21.4837	0.297284
41.5089_22.006	0.255234
41.5039_22.4912	0.400154
41.4939_23.0134	0.363754
41.5121_23.5022	0.150797
41.5003_23.9872	0.174445
41.5107_24.5134	0.2878
41.4943_24.9981	0.328441
41.5034_25.4874	0.310198
41.5064_26.0137	0.366269
41.5108_26.5032	0.204234
41.513_26.9927	0.207889
41.5086_27.5191	0.297227
41.5061_28.0086	0.40056
41.5014_28.498	0.338398
41.4944_28.9874	0.318482
41.513_3.0073	0.372654
41.5094_30.5053	0.265392
41.5088_31.9871	0.387191
41.5071_32.52	0.182772
41.5089_33.0165	0.410731
41.5084_33.5131	0.196783
41.5056_34.0096	0.16328
41.5005_34.5061	0.204285
41.4931_35.0024	0.263361
41.5103_35.5081	0.622738
41.4983_36.0043	0.293156
41.5108_36.5103	0.16151
41.4941_37.0063	0.211061
41.4866_9.0045	0.361398
41.5126_9.487	0.234649
41.996_-0.4808	0.36192
42.0018_-1.018	0.340822
42.0105_-1.5186	0.374057
41.9897_-2.0114	0.454237
41.9939_-2.5119	0.535253
41.9958_-3.0125	0.341415
41.9953_-3.5132	0.455299
41.9925_-4.0138	0.429187
41.9873_-4.5143	0.337195
42.0138_-4.9876	0.34554
42.0042_-5.4882	0.32307
41.9922_-5.9886	0.41449
42.0048_-6.4987	0.400942
41.9881_-6.9988	0.415226
41.9959_-7.509	0.353643
42.0013_-8.0194	0.455776
42.0123_-8.4939	0.492664
42.013_-9.0044	0.218727
42.0098_0.012451	0.369426
41.9939_0.51266	0.36429
42.0031_1.0061	0.481195
42.0101_1.4996	0.436053
42.013_10.0047	0.382067
42.0066_10.494	0.366047
41.9981_10.9832	0.34446
41.9885_11.5097	0.380049
42.0032_11.9971	0.327564
41.9878_12.4859	0.210077
41.9988_13.011	0.277075
42.0067_13.4987	0.147988
42.0124_13.9866	0.233493
41.9882_14.5123	0.456591
41.9893_15	0.372234
41.9882_15.4877	0.255637
42.0124_16.0134	0.307048
42.0067_16.5013	0.249236
41.9988_16.989	0.259323
41.9885_18.4903	0.344166
41.9981_19.0168	0.342801
42.0066_19.506	0.359136
41.9873_1.9993	0.318113
41.9898_2.4928	0.44375
42.013_19.9953	0.393759
41.9893_20.4821	0.480653
41.9891_21.0087	0.119825
41.9886_21.4979	0.143548
42.0137_21.9903	0.382958
42.0061_22.517	0.186221
41.9988_23.0062	0.251732
41.9893_23.4952	0.17504
42.0052_23.9883	0.27406
41.9879_24.5145	0.496505
41.9992_25.0078	0.167602
42.0082_25.5012	0.286646
41.9873_25.9897	0.265906
41.9918_26.4831	0.268823
41.9899_27.0137	0.303321
41.9897_27.5072	0.525566
41.9873_28.0007	0.422871
42.0101_28.5004	0.297788
41.9899_2.9863	0.371038
41.9918_3.5169	0.230074
41.9958_33.0125	0.185756
41.9953_33.5132	0.394909
41.9925_34.0138	0.268829
41.9873_34.5143	0.22741
42.0138_34.9876	0.332515
42.0041_35.4882	0.15536
42.0048_36.4987	0.242235
41.9891_8.9913	0.456072
41.9893_9.5179	0.434919
42.5048_-0.50027	0.488922
42.4887_-0.99753	0.270231
42.4975_-1.5022	0.350642
42.5041_-2.007	0.328254
42.5083_-2.512	0.391888
42.5101_-3.0169	0.482206
42.5096_-3.5219	0.463462
42.5133_-3.9901	0.300403
42.5083_-4.495	0.324922
42.5009_-4.9999	0.280197
42.4912_-5.5045	0.374612
42.506_-6.0189	0.393701
42.499_-6.4869	0.461051
42.5092_-7.0015	0.576278
42.4902_-7.5057	0.361441
42.5035_-7.984	0.364645
42.5066_-8.4988	0.445301
42.5073_-9.0136	0.379536
42.4913_0.0042725	0.36398
42.5028_0.50177	0.254708
42.5121_0.99942	0.461476
42.4916_1.5036	0.501505
42.488_10.0024	0.414908
42.5095_10.4935	0.418541
42.5009_10.9868	0.342295
42.4913_11.5178	0.562654
42.506_12.0093	0.457358
42.4905_12.5023	0.424891
42.5007_12.994	0.406872
42.5087_13.4859	0.389618
42.4869_14.0163	0.36202
42.4903_14.5081	0.271097
42.4914_15	0.268594
42.4903_15.4919	0.282452
42.4869_15.9837	0.2855
42.5087_16.5141	0.273638
42.5007_17.006	0.252014
42.4905_17.4977	0.221983
42.506_17.9907	0.264566
42.4913_18.4822	0.402182
42.5009_19.0132	0.400211
42.5095_19.5065	0.418058
42.4963_2.0013	0.518991
42.4988_2.499	0.461968
42.488_19.9976	0.423667
42.4921_20.4909	0.270586
42.4939_20.9843	0.345013
42.4913_21.5154	0.17533
42.4885_22.0087	0.307469
42.5112_22.5055	0.217739
42.504_22.9988	0.250135
42.4944_23.4921	0.4105
42.5104_23.9894	0.138552
42.4964_24.4825	0.22376
42.5043_25.0176	0.242917
42.4856_25.5103	0.29831
42.4923_26.0079	0.221975
42.4967_26.5056	0.198905
42.4989_27.0033	0.257574
42.4987_27.501	0.303862
42.4963_27.9988	0.321789
42.4916_28.4964	0.310273
42.4989_2.9967	0.321521
42.4967_3.4944	0.169124
42.494_9.0157	0.35044
42.4921_9.5091	0.38859
42.9865_-0.51273	0.554102
43.0032_-0.98422	0.503688
43.0121_-1.4934	0.387845
42.9914_-1.9946	0.555259
42.9956_-2.5037	0.625082
42.9975_-3.0129	0.569953
43.0034_-3.4849	0.412901
43.0007_-3.9941	0.587549
42.9956_-4.5033	0.394966
42.9882_-5.0123	0.380698
43.0125_-5.494	0.564076
43.0004_-6.003	0.503323
42.986_-6.5117	0.646998
43.0037_-6.9939	0.3341
43.0115_-7.5129	0.385977
42.998_-7.9847	0.347778
43.0011_-8.5038	0.383637
43.01_-8.9865	0.33711
43.0084_-9.5057	0.218967
43.0004_-0.011139	0.513387
43.0121_0.49066	0.414057
42.9939_0.9993	0.471902
43.0009_1.5012	0.474981
42.9911_9.9977	0.3034
43.0126_10.493	0.359996
43.004_10.9905	0.367835
42.9932_11.4879	0.411678
43.008_11.9837	0.294938
42.9935_12.519	0.30906
43.0036_13.015	0.448598
43.0115_13.5111	0.305578
42.9892_14.0078	0.294174
42.9926_14.5039	0.301536
42.9937_15	0.278658
42.9926_15.4961	0.263614
42.9892_15.9922	0.33963
43.0115_16.4889	0.26084
43.0036_16.985	0.263478
42.9935_17.481	0.287688
43.008_18.0163	0.304211
42.9932_18.5121	0.437381
43.004_19.0095	0.224668
43.0126_19.507	0.288587
43.0056_2.0032	0.457344
43.008_2.5052	0.422747
42.9911_20.0023	0.399258
42.9951_20.4999	0.15415
42.997_20.9975	0.412475
42.9965_21.4951	0.535476
42.9938_21.9927	0.144949
42.9888_22.4902	0.332226
43.0094_22.9914	0.217657
42.9999_23.4889	0.531675
42.9881_23.9862	0.2304
43.0018_24.4879	0.229396
43.0132_24.9897	0.252908
42.9946_25.4867	0.245821
43.0014_25.9886	0.380852
43.0059_26.4906	0.408917
43.0081_26.9927	0.484313
43.008_27.4948	0.383389
43.0056_27.9968	0.356884
43.0009_28.4988	0.318709
43.0081_3.0073	0.284627
43.0059_3.5094	0.208269
43.0014_4.0114	0.233618
42.9946_4.5133	0.237642
43.0132_5.0103	0.237996
43.0018_5.5121	0.246806
42.9881_6.0138	0.255826
42.9999_6.5111	0.265874
42.9952_9.5001	0.280653
43.5011_-0.49503	0.400349
43.5123_-1.0085	0.337668
43.4938_-1.5142	0.464655
43.5062_-1.99	0.361212
43.5104_-2.5037	0.362825
43.485_-3.0088	0.336014
43.4909_-3.4848	0.432912
43.4882_-3.9983	0.310547
43.5102_-4.521	0.280364
43.5096_-4.9972	0.27225
43.4999_-5.5107	0.432671
43.495_-5.9868	0.55167
43.5076_-6.5101	0.492884
43.4984_-6.9861	0.492138
43.5062_-7.5096	0.500537
43.4927_-7.9854	0.541826
43.4958_-8.5089	0.240221
43.5047_-8.9957	0.215932
43.515_0.011017	0.39018
43.494_0.48633	0.369673
43.5033_0.99249	0.411722
43.5104_1.4988	0.389082
43.4944_9.9928	0.344453
43.4881_10.4946	0.317495
43.5073_10.9943	0.359449
43.4965_11.496	0.3324
43.5112_11.9961	0.401333
43.4958_12.4976	0.484339
43.506_12.9978	0.329607
43.5139_13.4982	0.320698
43.4917_13.9992	0.223573
43.4951_14.4996	0.295494
43.4962_15	0.272002
43.4951_15.5004	0.252546
43.4917_16.0008	0.494429
43.5139_16.5018	0.440039
43.506_17.0022	0.390554
43.4958_17.5024	0.439088
43.5112_18.0039	0.433153
43.4965_18.504	0.481567
43.5073_19.0057	0.188616
43.4881_19.5054	0.433906
43.4875_2.0114	0.233141
43.4899_2.5176	0.363247
43.4944_20.0072	0.517171
43.4984_20.5091	0.24788
43.5002_21.011	0.301738
43.4997_21.5129	0.209858
43.4968_22.0148	0.406559
43.4918_22.5166	0.511064
43.515_22.9839	0.282206
43.5055_23.4857	0.225015
43.4937_23.9873	0.26541
43.5074_24.4933	0.269442
43.491_24.9947	0.205573
43.5001_25.5009	0.234328
43.5068_26.0071	0.337582
43.5112_26.5135	0.34793
43.4857_27.0142	0.465985
43.4899_27.4824	0.358417
43.4875_27.9886	0.390831
43.5104_28.5012	0.331122
43.5033_29.0075	0.317673
43.494_29.5137	0.326875
43.4857_2.9858	0.398046
43.5113_3.4865	0.265012
43.515_29.989	0.289675
43.5068_3.9929	0.329042
43.5001_4.4991	0.204536
43.491_5.0053	0.346763
43.5074_5.5067	0.335365
43.4937_6.0127	0.323538
43.5055_6.5143	0.390207
43.515_7.0161	0.253444
43.4984_9.4909	0.313386
44.0106_-0.51514	0.378504
43.9998_-0.98734	0.415088
44.0087_-1.5053	0.348572
43.9879_-2.0152	0.381517
43.9973_-5.0099	0.295889
43.9932_-6.9782	0.255727
44.0011_-7.5062	0.225458
44.0144_-7.9971	0.216502
43.9907_-8.5141	0.21179
43.9971_0.0026245	0.392316
44.0086_0.51312	0.424761
43.9855_0.99231	0.389827
43.9925_1.5028	0.357746
43.9979_9.9879	0.360558
43.9915_10.494	0.298574
44.0108_10.9981	0.455244
43.9999_11.5042	0.480926
43.9867_12.0101	0.30516
43.9991_12.5145	0.292497
44.0086_12.9803	0.260586
43.9886_13.4858	0.23138
43.9944_13.9905	0.297127
43.9978_14.4952	0.355628
43.9989_15	0.435585
43.9978_15.5048	0.375797
43.9944_16.0095	0.23156
43.9886_16.5142	0.260002
44.0086_17.0197	0.518297
43.9991_17.4855	0.358329
43.9867_17.9899	0.305934
43.9999_18.4958	0.428153
44.0108_19.0019	0.429347
43.9915_19.506	0.278593
43.9971_2.0135	0.371623
43.9951_2.4858	0.379697
43.9978_20.0121	0.323792
44.0018_20.5184	0.406517
44.0057_20.9859	0.448266
44.0052_21.4922	0.431294
44.0025_21.9986	0.190349
43.9975_22.5048	0.306701
43.9902_23.0109	0.233945
44.0113_23.4824	0.267759
43.9995_23.9885	0.272435
44.0132_24.4989	0.279811
43.9968_25.0047	0.341681
44.0058_25.5153	0.349005
43.9886_25.9822	0.372494
43.9931_26.4928	0.338779
43.9953_27.0035	0.397423
43.9951_27.5142	0.39997
43.9971_27.9865	0.41859
43.9925_28.4972	0.323033
43.9855_29.0077	0.306037
44.0086_29.4869	0.296919
43.9953_2.9965	0.364369
43.9931_3.5072	0.373341
43.997_29.9974	0.33216
44.0106_30.5151	0.308903
43.9998_30.9873	0.2906
43.9886_4.0178	0.294733
44.0058_4.4847	0.290027
43.9968_4.9953	0.205466
44.0132_5.5011	0.370268
43.9995_6.0115	0.276255
44.0113_6.5176	0.437797
43.9902_6.9891	0.444069
43.9975_7.4952	0.475708
44.0025_8.0014	0.4968
44.0057_9.0141	0.228116
44.0019_9.4816	0.138116
44.4981_-0.48962	0.348148
44.5093_-1.012	0.403548
44.4964_-1.4882	0.316126
44.503_-2.0107	0.336682
44.5067_-0.013214	0.409014
44.4908_0.50888	0.384806
44.4952_0.98532	0.343452
44.5022_1.5004	0.320423
44.5014_9.9828	0.385717
44.4951_10.4935	0.236571
44.4865_11.004	0.173442
44.5035_11.5126	0.221932
44.4892_11.9838	0.222066
44.5017_12.4926	0.175831
44.5119_13.0017	0.231928
44.4919_13.5117	0.346088
44.4971_13.9816	0.33308
44.5006_14.4908	0.482885
44.5018_15	0.262998
44.5006_15.5092	0.315149
44.4971_16.0184	0.454972
44.4919_16.4883	0.540269
44.5119_16.9983	0.376105
44.5017_17.5074	0.404432
44.4892_18.0162	0.240588
44.5035_18.4874	0.131115
44.4865_18.996	0.221329
44.4951_19.5065	0.232862
44.5069_2.0156	0.276493
44.5049_2.4922	0.325684
44.5014_20.0171	0.238299
44.5073_20.4888	0.394278
44.5092_20.9995	0.306357
44.5087_21.5103	0.503823
44.5083_21.9821	0.519005
44.5033_22.4928	0.180744
44.4961_23.0034	0.315914
44.4865_23.5139	0.300919
44.5054_23.9896	0.317343
44.4913_24.4999	0.321181
44.5027_25.0148	0.32927
44.4876_25.486	0.331207
44.4943_26.001	0.299879
44.4988_26.5161	0.342699
44.505_26.9926	0.328139
44.5049_27.5078	0.27741
44.5069_27.9844	0.287194
44.5022_28.4996	0.337196
44.4952_29.0147	0.254048
44.4908_29.4911	0.240627
44.505_3.0074	0.385002
44.4988_3.4839	0.385978
44.5067_30.0132	0.285708
44.4981_30.4896	0.264424
44.5093_31.012	0.280612
44.4964_31.4882	0.286293
44.4944_3.999	0.208844
44.4876_4.514	0.357897
44.5027_4.9852	0.261835
44.4913_5.5001	0.313178
44.5054_6.0104	0.383684
44.4865_6.4861	0.453543
44.4961_6.9966	0.525538
44.5034_7.5072	0.156322
44.5083_8.0179	0.309732
44.5087_8.4897	0.317148
44.5092_9.0005	0.509267
44.5073_9.5112	0.504677
45.0077_-0.51001	0.315357
44.997_-0.99054	0.385623
45.0059_-1.5176	0.302296
44.9909_-1.9978	0.304077
44.9942_0.016846	0.36835
45.0006_0.49747	0.315029
45.0099_1.0171	0.32421
45.0121_1.4979	0.372231
45.0069_10.0172	0.189298
44.9988_10.4929	0.231943
44.9902_11.008	0.229274
45.0059_11.4816	0.246819
44.9928_11.9965	0.245535
45.0053_12.5099	0.180377
44.9868_12.985	0.188469
44.9947_13.4984	0.195468
45.0004_14.0121	0.415643
45.0035_14.4863	0.251074
45.0047_15	0.461577
45.0035_15.5137	0.477032
45.0004_15.9879	0.339026
44.9947_16.5016	0.121552
44.9868_17.015	0.446962
45.0053_17.4901	0.12927
44.9928_18.0035	0.196307
45.0059_18.5184	0.190728
44.9902_18.992	0.238409
44.9988_19.5071	0.268025
44.9847_1.9851	0.460536
44.9871_2.5048	0.472294
45.0069_19.9828	0.26513
45.011_20.498	0.375336
45.0128_21.0134	0.443336
45.0145_21.4893	0.372708
45.0117_22.0046	0.470586
45.0067_22.5199	0.408867
45.002_22.9957	0.130357
44.9925_23.5107	0.106592
45.0114_23.9908	0.170852
44.9973_24.5056	0.221121
45.0121_24.9859	0.241602
44.9935_25.5005	0.154444
45.004_25.981	0.235496
45.0085_26.5008	0.351121
45.0106_27.0206	0.288325
44.9871_27.4952	0.278593
44.9847_28.0149	0.314062
45.0121_28.5021	0.276206
45.0099_28.9829	0.244439
45.0006_29.5025	0.302687
45.0106_2.9794	0.439918
45.0085_3.4992	0.460003
44.9942_29.9832	0.279605
45.004_4.019	0.37062
44.9935_4.4995	0.348989
45.0121_5.0141	0.260565
44.9973_5.4944	0.468034
45.0114_6.0092	0.391022
44.9925_6.4893	0.380615
45.0021_7.0043	0.388776
45.0067_7.4801	0.199189
45.0117_7.9953	0.140814
45.0145_8.5107	0.151085
45.0128_8.9866	0.265089
45.011_9.5019	0.211101
45.4954_-0.48401	0.366447
45.5066_-1.0157	0.343182
45.4937_-1.5003	0.353793
45.5061_-1.9932	0.284522
45.5164_-2.4862	0.286165
45.491_-3.0093	0.293388
45.5039_0.00085449	0.398706
45.5105_0.48584	0.44021
45.4923_1.0171	0.371442
45.4945_1.5021	0.42573
45.5106_10.0124	0.204945
45.5026_10.4924	0.258095
45.4939_11.012	0.288088
45.5096_11.4899	0.245793
45.4965_12.0094	0.229934
45.508_12.4875	0.191722
45.4903_13.0067	0.217056
45.4976_13.485	0.175623
45.5033_14.0032	0.456957
45.5065_14.4817	0.347467
45.5077_15	0.3326
45.5065_15.5183	0.141852
45.5033_15.9968	0.309758
45.4976_16.515	0.228379
45.4903_16.9933	0.257726
45.508_17.5124	0.275999
45.4965_17.9906	0.273478
45.5096_18.5101	0.271205
45.4939_18.988	0.258287
45.5026_19.5076	0.28706
45.4946_1.987	0.503777
45.497_2.5114	0.418361
45.5106_19.9876	0.30794
45.4868_20.5048	0.299235
45.4906_20.9847	0.285457
45.4902_21.5045	0.243173
45.4898_21.9844	0.176204
45.5127_22.5078	0.142399
45.5081_22.9879	0.263677
45.4985_23.5076	0.191615
45.4897_23.9875	0.327078
45.5034_24.5114	0.412451
45.4904_24.9911	0.464472
45.4994_25.5153	0.451654
45.5099_26.0001	0.497354
45.4906_26.4794	0.386446
45.4928_27.0037	0.264895
45.497_27.4886	0.283015
45.4946_28.013	0.281805
45.4944_28.4979	0.298342
45.4923_28.9829	0.162387
45.5105_29.5142	0.151334
45.4929_2.9963	0.527328
45.4907_3.5206	0.513634
45.5039_29.9991	0.249454
45.4954_30.484	0.286777
45.5099_3.9999	0.497826
45.4994_4.4847	0.345343
45.4904_5.0089	0.320864
45.5034_5.4886	0.350356
45.4897_6.0125	0.253586
45.4985_6.4924	0.0583072
45.5081_7.0121	0.288491
45.5127_7.4922	0.514581
45.4899_8.0156	0.195654
45.4902_8.4955	0.17468
45.4907_9.0153	0.188113
45.4868_9.4952	0.193207
46.0051_-0.50473	0.416505
45.9944_-0.99384	0.407144
46.0089_-1.491	0.328121
45.994_-1.9799	0.277667
45.9983_-2.5165	0.290343
46.0063_-3.014	0.29807
46.0121_-3.5116	0.304513
45.9886_-3.9998	0.311007
45.9863_-0.0079346	0.38436
45.9979_0.52084	0.482613
46.0022_1.0102	0.521954
46.0044_1.4995	0.377473
45.9865_10.0099	0.263456
46.0064_10.4918	0.505286
45.9977_11.0161	0.383037
46.0134_11.4984	0.421774
45.9991_11.9824	0.113962
46.0116_12.5051	0.164623
45.9931_12.9887	0.235959
46.001_13.5115	0.297049
46.0063_13.9942	0.25704
46.0096_14.5172	0.236397
46.0106_15	0.409014
46.0096_15.4828	0.286712
46.0063_16.0058	0.238505
46.001_16.4885	0.313915
45.9931_17.0113	0.376389
46.0116_17.4949	0.337757
45.9991_18.0176	0.311944
46.0134_18.5016	0.273814
45.9977_18.9839	0.266997
46.0063_19.5082	0.267084
46.0045_1.989	0.512336
46.0069_2.5181	0.499782
45.9865_19.9901	0.298843
45.9905_20.5144	0.286794
45.9943_20.9987	0.257419
45.9961_21.483	0.269636
45.9933_22.0074	0.135566
45.9908_22.4918	0.2479
46.0113_23.02	0.423122
46.0046_23.5044	0.290045
45.9958_23.9886	0.359449
46.0095_24.5174	0.209479
45.9964_25.0014	0.319497
46.0091_25.4905	0.387888
45.9881_26.0141	0.19834
45.9965_26.5032	0.486284
46.0027_26.9925	0.378175
46.0069_27.4819	0.279225
46.0045_28.011	0.335382
46.0044_28.5005	0.329099
46.0022_28.9898	0.272928
45.9979_29.4792	0.245452
46.0027_3.0075	0.458759
45.9965_3.4968	0.341206
45.9863_30.0079	0.242547
46.0051_30.5047	0.301746
45.9881_3.9859	0.371225
46.0091_4.5095	0.414326
45.9964_4.9986	0.364263
46.0095_5.4826	0.449415
45.9958_6.0114	0.349007
46.0046_6.4956	0.443209
46.0114_6.98	0.427326
45.9909_7.5082	0.377766
45.9934_7.9926	0.563599
45.9961_8.517	0.351463
45.9943_9.0013	0.198989
45.9905_9.4856	0.457629
46.4927_-0.47818	0.448406
46.504_-1.0195	0.41162
46.4911_-1.5129	0.429668
46.5034_-2.0146	0.321368
46.4862_-2.5078	0.2697
46.4942_-3.0096	0.277087
46.5001_-3.5116	0.280914
46.5038_-4.0137	0.288872
46.5053_-4.5158	0.310262
46.5013_0.015442	0.435737
46.5077_0.50922	0.443102
46.512_1.0031	0.434458
46.4867_1.5038	0.484141
46.4902_10.0049	0.343201
46.5101_10.4912	0.389476
46.5_10.9798	0.398793
46.4892_11.5088	0.321806
46.5028_11.9954	0.356067
46.4864_12.4836	0.154773
46.4966_13.011	0.247104
46.5039_13.4979	0.251035
46.5092_13.985	0.528157
46.5126_14.5128	0.436508
46.5136_15	0.229822
46.5126_15.4872	0.366534
46.5092_16.015	0.362291
46.5039_16.5021	0.323136
46.4966_16.989	0.330011
46.4864_17.5164	0.307644
46.5027_18.0046	0.265536
46.4891_18.4912	0.284831
46.5_19.0202	0.259959
46.5101_19.5088	0.259588
46.4868_1.9975	0.493224
46.5125_2.4849	0.435894
46.4902_19.9951	0.240377
46.4961_20.4837	0.255659
46.498_21.0129	0.279678
46.4996_21.5016	0.271346
46.4993_21.9904	0.201906
46.4968_22.4792	0.116656
46.4896_23.0082	0.284955
46.5107_23.5011	0.203895
46.5019_23.9898	0.258023
46.4911_24.4783	0.164144
46.5024_25.0119	0.260279
46.4873_25.5001	0.293695
46.4978_25.9937	0.397127
46.5062_26.4873	0.317278
46.5084_27.0213	0.336213
46.5124_27.5151	0.316182
46.4868_28.0025	0.274396
46.4867_28.4962	0.408833
46.512_28.9969	0.251802
46.5077_29.4908	0.288741
46.5084_2.9787	0.412945
46.5062_3.5127	0.452103
46.5013_29.9846	0.319738
46.4927_30.4782	0.313684
46.4978_4.0063	0.317413
46.4873_4.4999	0.376834
46.5024_4.9881	0.316702
46.4911_5.5217	0.408811
46.5019_6.0102	0.42234
46.5107_6.4989	0.409619
46.4896_6.9917	0.428538
46.4968_7.5208	0.508341
46.4993_8.0096	0.315126
46.4996_8.4983	0.376759
46.498_8.9871	0.450237
46.4961_9.5163	0.373816
47.0024_-0.49924	0.406816
46.9917_-0.99728	0.463554
47.0062_-1.5035	0.434315
46.9912_-2.0013	0.353831
47.0014_-2.5078	0.351164
47.0094_-3.0144	0.272878
46.988_-3.5117	0.27792
46.9983_-3.9785	0.271824
46.9999_-4.4851	0.27387
46.9994_-4.9918	0.288571
47.011_-0.00097656	0.407225
46.99_0.50476	0.40299
46.9943_1.003	0.419928
46.9966_1.5013	0.456199
46.9939_9.9999	0.409353
46.9859_10.4929	0.565786
47.0037_10.9837	0.443206
46.9928_11.5175	0.3855
47.0063_12.0087	0.290202
46.9899_12.5013	0.309447
46.9993_12.9926	0.278898
47.0067_13.4841	0.301578
47.0124_14.0166	0.334298
46.9875_14.5085	0.320977
46.9886_15	0.361007
46.9875_15.4914	0.207492
47.0124_15.9833	0.261474
47.0067_16.5159	0.315751
46.9993_17.0074	0.298978
46.9899_17.4987	0.446044
47.0063_17.9913	0.335091
46.9928_18.4825	0.232483
47.0037_19.0163	0.260686
46.9859_19.5071	0.280275
46.9967_1.9996	0.390451
46.9947_2.4978	0.368658
46.9939_20.0001	0.256719
46.9998_20.4933	0.259338
47.0036_20.9865	0.277567
47.0031_21.5206	0.289601
47.0027_22.0139	0.233919
47.0001_22.5072	0.178856
46.9955_23.0004	0.266248
46.9889_23.4934	0.256363
47.0079_23.991	0.245997
46.997_24.484	0.205514
47.0118_24.9819	0.319401
46.9932_25.5153	0.368647
47.0036_26.0134	0.531494
47.012_26.5117	0.304158
46.9905_27.0039	0.254696
46.9947_27.5022	0.369552
46.9967_28.0004	0.286448
46.9965_28.4987	0.421776
46.9943_28.997	0.298602
46.99_29.4952	0.254603
46.9905_2.9961	0.336437
47.012_3.4883	0.412109
47.011_30.001	0.243409
47.0024_30.4992	0.258269
47.0036_3.9866	0.508008
46.9932_4.4847	0.371432
47.0119_5.0181	0.299605
46.997_5.516	0.419806
47.0079_6.009	0.505613
46.9889_6.5066	0.516291
46.9955_6.9996	0.290342
47.0001_7.4928	0.333682
47.0027_7.9861	0.539269
47.0031_8.4794	0.293333
47.0036_9.0135	0.542609
46.9998_9.5067	0.248077
47.4845_-0.5127	0.413832
47.5066_-0.98288	0.4146
47.4939_-1.4855	0.387042
47.5063_-1.9965	0.417778
47.4892_-2.4988	0.409761
47.4972_-3.0099	0.358818
47.5031_-3.5212	0.277385
47.5132_-3.9924	0.300276
47.4877_-4.494	0.293637
47.4871_-5.0052	0.285101
47.4914_-5.4764	0.282379
47.4931_-0.01004	0.472807
47.4997_0.49277	0.405302
47.504_0.9957	0.438202
47.5063_1.4987	0.44989
47.4974_9.9947	0.423673
47.4894_10.4923	0.548456
47.5073_10.9877	0.430987
47.4951_11.4852	0.471314
47.5088_11.9809	0.377919
47.4933_12.5194	0.149657
47.5027_13.0153	0.473821
47.5099_13.5114	0.455865
47.4872_14.008	0.310786
47.4903_14.504	0.353099
47.4914_15	0.255441
47.4903_15.496	0.345419
47.4872_15.992	0.36152
47.5099_16.4886	0.257991
47.5027_16.9847	0.28595
47.4933_17.4806	0.317666
47.5088_18.0191	0.323852
47.4951_18.5148	0.322214
47.5073_19.0123	0.277726
47.4894_19.5077	0.202105
47.5064_2.0016	0.401771
47.5044_2.5046	0.429229
47.4974_20.0053	0.194601
47.5033_20.5031	0.260785
47.5071_21.0009	0.308016
47.5088_21.4987	0.280276
47.5084_21.9966	0.319752
47.506_22.4945	0.273246
47.5014_22.9923	0.324399
47.4947_23.49	0.209845
47.5138_23.9922	0.121411
47.5029_24.4898	0.191306
47.49_24.9872	0.250714
47.5026_25.4898	0.536885
47.5132_25.9926	0.258224
47.4939_26.4896	0.298503
47.5002_26.9924	0.261105
47.5044_27.4954	0.238234
47.5064_27.9984	0.271119
47.5063_28.5013	0.277854
47.504_29.0043	0.294625
47.4997_29.5072	0.33093
47.5002_3.0076	0.439642
47.4939_3.5104	0.326515
47.4931_30.01	0.323872
47.4845_30.5127	0.243164
47.5066_30.9829	0.264974
47.5132_4.0074	0.436233
47.5026_4.5102	0.433918
47.49_5.0128	0.393028
47.5029_5.5102	0.339004
47.5138_6.0078	0.430161
47.4948_6.51	0.420216
47.5014_7.0077	0.37545
47.506_7.5055	0.288519
47.5084_8.0034	0.311597
47.5088_8.5013	0.332596
47.5071_8.9991	0.339808
47.5033_9.4969	0.370069
47.9993_-0.49353	0.375797
47.9886_-1.0009	0.390818
48.003_-1.5165	0.40427
47.9939_-1.9828	0.424049
48.0041_-2.4987	0.434232
47.9849_-3.0055	0.418327
47.9971_-3.4808	0.430714
48.0009_-3.9969	0.440192
48.0025_-4.513	0.439579
48.0087_-4.9887	0.409211
48.006_-5.5049	0.277486
48.001_-6.0211	0.24432
48.0078_0.013977	0.416356
48.0092_0.48056	0.431381
47.9861_0.99551	0.442776
47.9883_1.503	0.391774
48.0008_9.9894	0.50064
47.9929_10.4917	0.473037
48.0107_10.9917	0.462433
47.9985_11.4939	0.437057
48.0121_11.9943	0.366323
47.9957_12.4962	0.382362
48.0052_12.9967	0.365178
48.0125_13.4974	0.360265
47.9898_13.9987	0.365876
47.993_14.4993	0.472
47.994_15	0.387197
47.993_15.5007	0.441393
47.9898_16.0013	0.401635
48.0125_16.5026	0.248985
48.0052_17.0033	0.283454
47.9957_17.5038	0.278873
48.0121_18.0057	0.250365
47.9985_18.5061	0.235438
48.0107_19.0082	0.47964
47.9929_19.5083	0.297576
47.9884_2.0106	0.476718
48.0139_2.5116	0.414069
48.0008_20.0106	0.333945
48.0067_20.513	0.343637
48.0104_21.0155	0.280977
48.0121_21.5181	0.301959
48.0116_22.0206	0.283712
48.0116_22.4816	0.25434
48.0071_22.9841	0.214105
48.0005_23.4865	0.289385
47.9918_23.9888	0.104365
48.0086_24.4958	0.442267
47.9957_24.9979	0.425044
48.0083_25.5052	0.401392
47.9911_26.007	0.249697
[truncated: 2,554 more rows]
