# Supplementary material for: Cost efficiency versus energy utilization in green ammonia production from intermittent renewable energy
Source: Nat Chem Eng. 2025 Apr 18;2(4):261–72. doi: 10.1038/s44286-025-00207-9 (PMC12018267; doi:10.1038/s44286-025-00207-9)
Supplement: Supplementary file 3 — Statistical source data. [file 44286_2025_207_MOESM3_ESM.xlsx]

## Sheet: Figure 2a
Stratum	Steady State ($ per MWh)	Battery Power ($ per MWh)	Battery storage ($ per MWh)	Electrolyser ($ per MWh)	Hydrogen Storage ($ per MWh)	LCOU ($ per MWh)	LAEC ($ per MWh)
0	16.1349	0.291281	1.68177	16.414	4.32424	38.8462	3575.32
1	16.1349	0.297071	1.68236	16.745	4.4488	39.3081	1807.31
2	16.1349	0.304942	1.68267	17.2256	4.50864	39.8568	1218.16
3	16.1349	0.316707	1.68375	17.8167	4.63298	40.585	923.768
4	16.1349	0.322988	1.68342	18.2868	4.94018	41.3683	747.288
5	16.1349	0.326979	1.68155	18.7348	5.2316	42.1099	629.758
6	16.1349	0.36026	1.68033	19.1267	5.47693	42.7792	545.904
7	16.1349	0.345875	1.67737	19.5473	5.91054	43.6161	483.118
8	16.1349	0.36267	1.67842	19.932	6.37654	44.4846	434.381
9	16.1349	0.359254	1.66757	20.3476	6.84369	45.353	395.478
10	16.1349	0.371265	1.67572	20.5497	7.45898	46.1906	363.725
11	16.1349	0.407187	1.67553	21.0493	7.78226	47.0492	337.335
12	16.1349	0.437677	1.667	21.3934	8.26778	47.9008	315.071
13	16.1349	0.417541	1.67107	21.4636	8.94198	48.6291	296.039
14	16.1349	0.463954	1.6451	22.1383	9.21761	49.5999	279.61
15	16.1349	0.439051	1.65911	22.6142	9.66629	50.5136	265.292
16	16.1349	0.447231	1.66851	22.3755	10.6999	51.3261	252.705
17	16.1349	0.467251	1.65698	22.7584	11.1909	52.2084	241.567
18	16.1349	0.392955	1.64973	22.743	12.1479	53.0685	231.646
19	16.1349	0.481126	1.6685	23.9143	11.7547	53.9535	222.761
20	16.1349	0.58836	1.66255	25.0494	11.4951	54.9303	214.769
21	16.1349	0.602577	1.66396	25.5024	12.1622	56.0661	207.555
22	16.1349	0.344677	1.62836	25.4339	13.4946	57.0365	201.011
23	16.1349	0.38312	1.66435	24.4941	15.1642	57.8407	195.046
24	16.1349	0.474798	1.63817	26.1255	14.288	58.6614	189.59
25	16.1349	0.624296	1.65627	27.1338	14.0013	59.5506	184.589
26	16.1349	0.522991	1.65192	27.2877	14.7603	60.3578	179.988
27	16.1349	0.562767	1.64459	27.618	15.3953	61.3555	175.751
28	16.1349	0.366174	1.65754	26.8125	17.4858	62.4569	171.844
29	16.1349	0.587822	1.65015	27.8032	17.399	63.5751	168.235
30	16.1349	0.596826	1.61518	28.9908	17.2113	64.549	164.89
31	16.1349	0.478849	1.66848	29.7221	17.5183	65.5227	161.785
32	16.1349	0.578279	1.64452	29.6337	18.6448	66.6362	158.902
33	16.1349	0.534968	1.62247	31.0571	18.3728	67.7223	156.22
34	16.1349	0.455602	1.58271	32.2211	18.7899	69.1843	153.733
35	16.1349	0.883185	1.6105	32.5187	19.493	70.6403	151.425
36	16.1349	0.78228	1.6771	33.3907	19.8729	71.8579	149.275
37	16.1349	0.603872	1.63585	34.6295	20.1122	73.1163	147.271
38	16.1349	0.856949	1.59703	32.4875	23.3213	74.3977	145.402
39	16.1349	0.541117	1.67663	30.8769	26.3497	75.5793	143.656
40	16.1349	0.806895	1.64534	31.5937	26.509	76.6899	142.023
41	16.1349	0.744001	1.61282	32.9684	26.6707	78.1308	140.502
42	16.1349	0.658305	1.6167	35.0816	25.8054	79.2969	139.079
43	16.1349	0.565839	1.74557	34.3674	27.8963	80.71	137.752
44	16.1349	0.978028	1.64505	34.3951	28.8374	81.9905	136.513
45	16.1349	0.856527	1.68555	34.9413	29.743	83.3613	135.357
46	16.1349	0.395479	1.61538	33.2263	33.1695	84.5415	134.276
47	16.1349	0.853749	1.6521	34.8926	32.1644	85.6977	133.264
48	16.1349	0.990128	1.74607	35.7828	32.2478	86.9017	132.318
49	16.1349	0.852361	1.61855	38.4138	31.3277	88.3473	131.439
50	16.1349	0.961765	1.57618	36.9667	34.3764	90.016	130.626
51	16.1349	0.660867	1.7743	34.9317	38.0648	91.5666	129.875
52	16.1349	0.751368	1.78373	36.8528	37.7813	93.3041	129.185
53	16.1349	1.20857	1.5368	39.1088	36.8917	94.8808	128.55
54	16.1349	1.16663	1.62741	36.6673	40.8147	96.4109	127.966
55	16.1349	1.09278	1.6082	37.5895	41.3373	97.7627	127.426
56	16.1349	0.930893	1.72066	38.6499	41.6959	99.1322	126.93
57	16.1349	1.24268	2.03029	38.4177	42.9507	100.776	126.479
58	16.1349	0.941108	1.94667	36.836	46.4832	102.342	126.07
59	16.1349	0.853824	1.6499	40.6177	44.753	104.009	125.702
60	16.1349	1.34297	1.81159	40.859	45.6984	105.847	125.377
61	16.1349	1.10068	1.52117	44.0056	45.1346	107.897	125.095
62	16.1349	2.08245	2.20772	48.2278	42.0673	110.72	124.867
63	16.1349	1.40892	1.99531	45.3323	48.6887	113.56	124.69
64	16.1349	1.38137	1.88052	45.0605	52.0028	116.46	124.563
65	16.1349	1.79721	1.98099	47.8228	51.7017	119.438	124.486
66	16.1349	1.66192	1.88268	46.7007	56.23	122.61	124.458
67	16.1349	2.02271	2.04202	46.2074	59.6226	126.03	124.481
68	16.1349	1.65413	1.61605	47.5839	64.246	131.235	124.579
69	16.1349	2.5095	2.43857	50.0408	65.0982	136.222	124.745
70	16.1349	2.20675	2.08869	48.8081	73.1112	142.35	124.993
71	16.1349	2.23439	2.49528	47.1963	80.588	148.649	125.321
72	16.1349	2.77967	2.83029	49.5668	84.9466	156.258	125.745
73	16.1349	2.2167	2.15994	45.7892	98.9884	165.289	126.28
74	16.1349	2.64971	2.62264	43.7378	106.069	171.214	126.879
75	16.1349	2.27316	2.69616	40.4979	119.411	181.013	127.591
76	16.1349	2.18861	2.32791	34.5919	133.185	188.428	128.381
77	16.1349	3.06583	2.02942	31.5198	142.229	194.979	129.235
78	16.1349	2.63283	2.16915	29.9482	150.962	201.847	130.154
79	16.1349	2.211	2.49509	34.9754	160.794	216.611	131.235
80	16.1349	3.34377	2.65961	29.7291	181.937	233.805	132.501
81	16.1349	2.43503	2.07523	18.4016	215.723	254.77	133.992
82	16.1349	2.90151	2.23579	26.2135	220.159	267.645	135.602
83	16.1349	2.60755	2.21424	32.6039	231.943	285.504	137.387
84	16.1349	4.14828	2.47325	36.8012	248.581	308.138	139.396
85	16.1349	2.1265	2.97003	25.2919	289.057	335.581	141.677
86	16.1349	2.0409	1.92056	17.2669	315.491	352.855	144.104
87	16.1349	3.48742	2.87684	24.349	328.192	375.04	146.729
88	16.1349	1.00141	1.70709	20.0032	365.665	404.511	149.625
89	16.1349	1.60413	2.54564	18.9687	384.407	423.661	152.67
90	16.1349	1.71761	2.31459	17.8899	416.269	454.326	155.985
91	16.1349	1.7452	2.02181	10.2244	453.894	484.02	159.55
92	16.1349	1.2521	2.58034	1.72283	488.521	510.211	163.321
93	16.1349	1.11217	1.86809	0	521.766	539.107	167.319
94	16.1349	1.08946	1.88378	0	541.09	554.25	171.392
95	16.1349	0.595112	1.74823	0.764585	545.815	565.058	175.492
96	16.1349	0.7545	1.53484	2.19972	560.524	581.148	179.674
97	16.1349	0.445946	1.78555	3.18096	576.44	597.987	183.943
98	16.1349	0.171763	1.59676	0	600.196	617.275	188.32
99

## Sheet: Figure 2b
Stratum	Steady State ($ per MWh)	Battery power ($ per MWh)	Battery storage ($ per MWh)	Electrolyser ($ per MWh)	Hydrogen Storage ($ per MWh)	LCOU ($ per MWh)	LAEC ($ per MWh)
0	16.1349	0.434884	1.73442	23.3561	4.8156	46.476	5427.86
1	16.1349	0.476069	1.73435	25.0884	5.27222	48.7059	2738.28
2	16.1349	0.513981	1.73234	26.5495	6.46603	51.3968	1842.66
3	16.1349	0.5825	1.73034	29.0342	7.19035	54.6724	1395.66
4	16.1349	0.610419	1.74833	31.4422	8.74243	58.6783	1128.26
5	16.1349	0.808315	1.72142	34.1182	11.1003	63.8831	950.867
6	16.1349	0.82854	1.74245	36.6912	14.453	69.8501	825.007
7	16.1349	0.922711	1.76813	40.6509	16.7222	76.1989	731.406
8	16.1349	1.03197	1.7696	43.0129	20.7275	82.6769	659.325
9	16.1349	1.01798	1.75402	44.7592	25.5175	89.1836	602.311
10	16.1349	1.05872	1.7453	47.6414	29.9861	96.5664	556.334
11	16.1349	1.00887	1.7235	51.1417	33.7745	103.784	518.622
12	16.1349	1.03518	1.82939	54.8194	37.198	111.017	487.267
13	16.1349	1.17989	1.71691	56.7438	43.6286	119.404	460.991
14	16.1349	0.992839	1.83414	61.9282	46.8516	127.742	438.775
15	16.1349	1.59745	1.94774	58.9879	56.2086	134.877	419.781
16	16.1349	1.37528	1.69396	62.7567	59.5838	141.545	403.414
17	16.1349	0.896133	1.81827	69.1441	60.4817	148.475	389.251
18	16.1349	1.29409	1.79155	65.6087	70.7162	155.546	376.951
19	16.1349	0.761627	1.73988	74.5368	68.6799	161.853	366.196
20	16.1349	0.849253	1.80949	76.1783	73.9599	168.932	356.802
21	16.1349	1.50873	1.71446	73.6614	83.331	176.35	348.6
22	16.1349	1.48296	1.74112	75.8583	88.2672	183.484	341.421
23	16.1349	1.20591	1.69389	78.0826	93.9294	191.047	335.155
24	16.1349	0.539985	1.90898	75.3793	102.89	196.853	329.623
25	16.1349	1.00697	1.56827	90.9091	93.4054	203.025	324.754
26	16.1349	1.75829	1.90301	87.583	102.106	209.485	320.485
27	16.1349	1.19764	1.93505	82.5156	114.418	216.202	316.761
28	16.1349	1.45307	1.9357	84.8985	118.964	223.386	313.541
29	16.1349	1.45528	2.19245	78.3517	133.563	231.698	310.813
30	16.1349	1.30442	1.99709	73.2902	145.584	238.31	308.474
31	16.1349	1.64933	2.02647	85.01	140.51	245.331	306.501
32	16.1349	1.61385	1.83874	79.0004	152.768	251.356	304.83
33	16.1349	1.65265	2.3774	70.7106	167.505	258.381	303.463
34	16.1349	1.92878	1.95785	57.8914	186.864	264.777	302.358
35	16.1349	1.88723	2.59995	74.9043	175.967	271.494	301.501
36	16.1349	2.37076	2.66223	80.258	178.61	280.036	300.921
37	16.1349	1.44875	2.66409	79.9553	188.835	289.038	300.608
38	16.1349	2.27023	2.18146	74.9431	201.877	297.406	300.526
39	16.1349	1.47853	2.08833	67.8192	217.219	304.74	300.631
40	16.1349	2.09189	2.43954	76.0958	215.554	312.316	300.916
41	16.1349	1.61224	2.76647	58.5887	240.81	319.913	301.368
42	16.1349	1.19061	1.80349	49.0554	257.867	326.051	301.943
43	16.1349	2.74977	3.57302	54.583	256.438	333.479	302.659
44	16.1349	2.09375	2.88608	52.0148	267.739	340.869	303.508
45	16.1349	1.82114	3.09224	48.2694	278.498	347.816	304.472
46	16.1349	2.17798	3.5015	41.4463	291.4	354.661	305.539
47	16.1349	1.79012	2.00146	37.9425	303.653	361.522	306.706
48	16.1349	1.61924	2.60204	39.2291	307.181	366.766	307.931
49	16.1349	1.90012	1.89727	41.3222	310.281	371.535	309.204
50	16.1349	2.75812	2.72652	39.6515	316.856	378.127	310.555
51	16.1349	2.35406	3.7948	33.8747	328.258	384.417	311.975
52	16.1349	2.96115	3.12204	31.356	336.868	390.443	313.456
53	16.1349	2.63138	3.61182	39.1009	335.295	396.774	314.999
54	16.1349	1.80369	2.08695	22.0494	360.53	402.605	316.592
55	16.1349	0.986324	1.59413	20.086	368.348	407.15	318.209
56	16.1349	1.78182	2.32495	30.7485	361.026	412.016	319.855
57	16.1349	2.89588	3.45783	35.1572	361.674	419.32	321.569
58	16.1349	1.92159	1.78468	28.7747	376.771	425.387	323.329
59	16.1349	1.43734	1.1503	24.043	387.855	430.62	325.117
60	16.1349	1.88282	2.01867	25.1885	390.014	435.239	326.923
61	16.1349	1.54516	2.35408	30.1037	391.551	441.688	328.774
62	16.1349	0.844479	1.64062	26.1328	402.642	447.395	330.656
63	16.1349	1.60701	1.46715	24.6035	410.169	453.981	332.583
64	16.1349	0.26427	2.05455	16.7597	422.66	457.874	334.511
65	16.1349	1.47906	1.25511	23.784	419.181	461.834	336.44
66	16.1349	2.37664	3.19129	35.0822	411.779	468.564	338.412
67	16.1349	1.41609	1.28903	30.0737	426.798	475.712	340.431
68	16.1349	0.741767	1.00579	43.9879	419.722	481.592	342.477
69	16.1349	3.11711	4.09103	45.4407	421.623	490.407	344.59
70	16.1349	0.0826345	1.5268	37.5763	442.565	497.886	346.749
71	16.1349	1.48182	2.50113	7.26473	476.151	503.534	348.927
72	16.1349	1.97583	1.83512	5.24305	481.511	506.7	351.088
73	16.1349	0.910655	1.67248	9.5372	482.601	510.856	353.247
74	16.1349	0.812358	1.9704	12.9541	485.129	517	355.431
75	16.1349	0.461163	0.895672	7.22545	497.394	522.111	357.624
76	16.1349	1.26235	1.03499	9.36521	498.885	526.683	359.819
77	16.1349	0.705015	1.01087	8.5345	504.725	531.11	362.015
78	16.1349	1.11226	2.27859	8.81435	507.973	536.313	364.222
79	16.1349	0.652843	2.40675	13.696	509.038	541.928	366.443
80	16.1349	1.17925	2.00406	21.455	507.237	548.01	368.685
81	16.1349	1.74029	2.7157	24.0433	509.269	553.903	370.943
82	16.1349	0	1.88944	19.6048	522.27	559.723	373.218
83	16.1349	1.18703	2.06945	15.1646	530.156	564.712	375.498
84	16.1349	0.645618	2.59927	24.8833	526.603	570.866	377.796
85	16.1349	1.7524	1.51161	24.8642	535.468	579.731	380.144
86	16.1349	0.711039	2.18106	20.049	547.529	586.605	382.517
87	16.1349	1.63828	2.6346	9.15821	563.527	593.093	384.91
88	16.1349	2.02291	3.02451	4.69428	572.968	598.844	387.314
89	16.1349	1.16233	1.35873	7.92848	576.887	603.472	389.716
90	16.1349	0.894142	2.77997	7.29312	580.279	607.381	392.108
91	16.1349	1.57935	2.7488	4.72405	586.987	612.175	394.5
92	16.1349	0.279972	0.707162	11.3475	587.182	615.652	396.878
93	16.1349	0	0.650332	27.5372	580.344	621.718	399.269
94	16.1349	0	0.122633	43.1152	572.266	630.431	401.703
95	16.1349	0	0.975874	76.901	550.861	643.209	404.218
96	16.1349	0	1.84852	130.6	522.952	670.806	406.967
97	16.1349	0.320667	1.02809	172.277	527.884	717.645	410.137
98	16.1349	1.51387	3.38665	262.835	522.05	805.92	414.135
99

## Sheet: Figure 2c
Stratum	Steady State ($ per MWh)	Battery power ($ per MWh)	Battery storage ($ per MWh)	Electrolyser ($ per MWh)	Hydrogen Storage ($ per MWh)	LCOU ($ per MWh)	LAEC ($ per MWh)
0	16.1349	4.88776	28.9153	51.7563	176.909	278.603	7953.35
1	16.1349	5.34883	33.2601	55.6003	216.38	326.724	4140.04
2	16.1349	5.62658	36.3976	52.3055	243.508	353.973	2878.01
3	16.1349	6.11989	38.9388	62.8442	252.372	376.41	2252.61
4	16.1349	5.89837	41.6022	53.7102	277.252	394.598	1881.01
5	16.1349	6.48601	43.0291	59.1239	282.89	407.664	1635.45
6	16.1349	6.52849	44.3749	59.2049	293.294	419.538	1461.75
7	16.1349	6.43684	45.5141	67.578	293.828	429.492	1332.72
8	16.1349	7.11744	46.2516	66.3725	303.074	438.951	1233.41
9	16.1349	6.61613	46.9025	63.3135	314.29	447.257	1154.8
10	16.1349	5.82265	47.9562	69.4679	316.404	455.785	1091.25
11	16.1349	7.25701	48.1111	70.6033	322.309	464.415	1039.01
12	16.1349	6.21718	49.0414	59.1305	340.824	471.348	995.346
13	16.1349	6.37121	49.7674	61.3023	344.283	477.859	958.383
14	16.1349	5.88795	49.8963	46.2353	365.304	483.458	926.721
15	16.1349	7.14525	49.9206	50.6948	364.7	488.596	899.338
16	16.1349	6.2306	50.625	46.1259	374.881	493.997	875.495
17	16.1349	6.92913	50.8273	38.2374	387.297	499.426	854.602
18	16.1349	7.05997	50.9902	37.9861	391.739	503.91	836.145
19	16.1349	7.05064	51.2539	33.7517	400.036	508.227	819.749
20	16.1349	6.26392	51.9514	47.4464	391.092	512.889	805.136
21	16.1349	7.15759	51.8252	52.3549	391.011	518.484	792.107
22	16.1349	7.50735	51.9822	56.3988	392.277	524.3	780.463
23	16.1349	6.82091	52.9698	47.8883	405.411	529.225	769.995
24	16.1349	7.31359	53.4024	41.7853	414.598	533.234	760.524
25	16.1349	6.70422	53.5925	36.9278	424.12	537.479	751.946
26	16.1349	7.1363	53.809	45.745	419.153	541.978	744.169
27	16.1349	7.61236	54.1833	45.7243	422.774	546.428	737.107
28	16.1349	6.82552	54.8044	40.6097	432.066	550.441	730.67
29	16.1349	7.46075	54.9483	43.2036	432.537	554.285	724.791
30	16.1349	7.01012	55.4034	47.395	432.319	558.262	719.419
31	16.1349	7.17239	55.4545	43.7895	440.115	562.667	714.52
32	16.1349	7.54412	55.778	38.7798	448.572	566.809	710.044
33	16.1349	6.2558	57.6085	33.9275	456.134	570.061	705.927
34	16.1349	6.11349	58.917	39.0848	453.822	574.072	702.16
35	16.1349	5.76491	59.2504	46.8738	449.852	577.876	698.707
36	16.1349	6.57397	59.2008	51.3017	449.174	582.385	695.564
37	16.1349	6.75529	58.8967	45.5079	459.891	587.186	692.711
38	16.1349	7.05381	59.0227	43.2719	465.86	591.344	690.112
39	16.1349	8.30484	58.0079	51.7769	460.653	594.877	687.731
40	16.1349	6.71603	58.8401	36.9525	479.652	598.296	685.55
41	16.1349	8.63822	58.7589	36.6013	481.814	601.948	683.56
42	16.1349	9.7279	58.2295	42.051	479.588	605.731	681.75
43	16.1349	7.80855	59.5432	34.9227	490.883	609.292	680.103
44	16.1349	7.17149	60.2465	31.6584	498.35	613.562	678.624
45	16.1349	7.5545	59.7483	37.4448	496.537	617.419	677.294
46	16.1349	8.53543	60.2162	30.0115	506.211	621.109	676.098
47	16.1349	9.68596	59.8359	36.7084	502.67	625.035	675.034
48	16.1349	7.89162	60.9666	39.2951	505.249	629.537	674.106
49	16.1349	8.67135	61.5291	35.9951	511.076	633.406	673.292
50	16.1349	8.98528	61.5154	28.88	520.93	636.446	672.569
51	16.1349	9.28244	61.9398	29.584	523.222	640.163	671.946
52	16.1349	9.17286	62.1399	25.7369	529.481	642.666	671.394
53	16.1349	8.63184	62.6816	28.4076	529.666	645.522	670.915
54	16.1349	9.50065	63.4343	33.6844	526.197	648.951	670.515
55	16.1349	7.80158	66.0511	37.1411	525.424	652.553	670.195
56	16.1349	6.87243	67.2826	34.1786	531.638	656.106	669.947
57	16.1349	6.25721	68.7981	31.8777	536.46	659.528	669.768
58	16.1349	5.41858	69.6895	33.8009	537.551	662.595	669.646
59	16.1349	6.7336	68.8313	38.3402	535.791	665.831	669.583
60	16.1349	5.60668	69.4141	30.9341	546.851	668.941	669.572
61	16.1349	6.18645	69.8839	28.1625	551.158	671.526	669.604
62	16.1349	7.22966	69.6594	31.1009	549.74	673.865	669.671
63	16.1349	7.22405	70.067	28.0159	555.415	676.857	669.783
64	16.1349	6.40058	70.8509	26.35	559.631	679.367	669.931
65	16.1349	6.1028	71.4484	31.3362	557.16	682.182	670.117
66	16.1349	5.41799	72.1829	37.7082	554.488	685.932	670.353
67	16.1349	5.92031	71.8468	36.1515	559.021	689.075	670.628
68	16.1349	6.49221	71.9761	37.5041	559.899	692.007	670.938
69	16.1349	6.32769	72.4148	32.3623	567.433	694.673	671.277
70	16.1349	6.3303	72.1828	38.9833	564.105	697.736	671.649
71	16.1349	7.94411	72.2507	45.1411	558.86	700.331	672.048
72	16.1349	5.37302	73.5018	44.9879	563.228	703.225	672.475
73	16.1349	5.46869	73.5921	52.4508	559.073	706.719	672.938
74	16.1349	7.28881	73.7314	56.6294	556.931	710.715	673.441
75	16.1349	6.9762	74.5412	58.5556	558.84	715.048	673.989
76	16.1349	7.08782	75.1354	60.1198	560.267	718.745	674.57
77	16.1349	5.97682	76.0628	66.7331	557.606	722.513	675.185
78	16.1349	5.8637	76.5058	72.9971	556.017	727.519	675.847
79	16.1349	4.79883	77.4766	81.0229	555.796	735.23	676.589
80	16.1349	5.60506	78.3848	73.422	567.937	741.484	677.391
81	16.1349	1.53952	83.2315	75.1188	571.053	747.078	678.241
82	16.1349	6.02161	79.26	77.3731	575.005	753.794	679.151
83	16.1349	2.03769	83.1724	78.7718	580.261	760.378	680.118
84	16.1349	0	87.0953	83.3326	581.163	767.352	681.144
85	16.1349	0	88.6532	87.1069	583.886	774.747	682.232
86	16.1349	1.51844	85.9275	95.2812	584.022	782.884	683.389
87	16.1349	0.184386	85.2424	109.523	579.428	790.513	684.607
88	16.1349	4.00618	79.1859	121.723	580.168	801.219	685.917
89	16.1349	5.44835	80.4494	122.416	587.75	812.199	687.32
90	16.1349	6.81176	81.6044	132.503	591.472	828.525	688.872
91	16.1349	6.22613	81.2664	147.367	596.999	847.993	690.601
92	16.1349	0.26077	83.6088	161.412	606.105	867.521	692.504
93	16.1349	0	90.8492	178.344	607.25	890.252	694.607
94	16.1349	0	93.1323	198.498	608.489	912.574	696.902
95	16.1349	0	97.5134	221.24	613.684	940.099	699.435
96	16.1349	4.27772	87.902	248.185	623.168	979.668	702.324
97	16.1349	0	93.4472	292.648	632.685	1032.25	705.691
98	16.1349	21.073	81.7233	367.318	642.58	1128.83	709.965
99

## Sheet: Figure 2d
Stratum	Steady State ($ per MWh)	Battery power ($ per MWh)	Battery storage ($ per MWh)	Electrolyser ($ per MWh)	Hydrogen Storage ($ per MWh)	LCOU ($ per MWh)	LAEC ($ per MWh)
0	16.1349	0.245856	1.88608	2.32565	6.91024	27.5028	3976.33
1	16.1349	0.193735	1.99353	2.60175	8.05046	28.9744	2002.65
2	16.1349	0.237597	2.00482	2.80688	9.08346	30.2677	1345.19
3	16.1349	0.234119	2.03846	3.42066	9.59032	31.4185	1016.75
4	16.1349	0.208338	2.09594	3.56293	10.6467	32.6489	819.928
5	16.1349	0.236518	2.11081	4.57799	10.8454	33.9056	688.924
6	16.1349	0.251206	2.12666	4.68738	12.0811	35.2813	595.547
7	16.1349	0.277462	2.11574	4.81485	13.2674	36.6104	525.68
8	16.1349	0.306339	2.15455	5.33481	13.9562	37.8868	471.48
9	16.1349	0.210883	2.22053	5.40679	15.1129	39.086	428.241
10	16.1349	0.166169	2.22655	5.26429	16.4119	40.2038	392.965
11	16.1349	0.250532	2.25644	5.56547	16.9457	41.1531	363.647
12	16.1349	0.23776	2.29275	6.26171	17.3505	42.2777	338.927
13	16.1349	0.300691	2.33196	6.85797	17.759	43.3845	317.816
14	16.1349	0.436168	2.37543	7.11685	18.7066	44.77	299.613
15	16.1349	0.320209	2.36791	8.11611	19.1783	46.1175	283.77
16	16.1349	0.196857	2.41068	7.66558	21.0089	47.417	269.867
17	16.1349	0.280162	2.41575	8.55518	21.5782	48.9642	257.594
18	16.1349	0.224554	2.41041	9.97848	21.9173	50.6656	246.703
19	16.1349	0.357876	2.41796	9.58678	23.4761	51.9736	236.967
20	16.1349	0.185004	2.44639	10.4028	23.9972	53.1663	228.214
21	16.1349	0.211047	2.48024	9.94066	25.4938	54.2606	220.307
22	16.1349	0.401534	2.48189	10.0971	26.3193	55.4347	213.139
23	16.1349	0.446917	2.48671	10.187	27.3691	56.6247	206.618
24	16.1349	0.211022	2.60727	10.4125	28.4068	57.7725	200.664
25	16.1349	0.206433	2.59814	11.4895	28.5749	59.0039	195.215
26	16.1349	0.243	2.60571	12.1888	28.8937	60.0661	190.21
27	16.1349	0.358837	2.62267	13.5038	28.6102	61.2305	185.603
28	16.1349	0.448159	2.65369	13.3675	29.7831	62.3874	181.355
29	16.1349	0.23931	2.68747	12.628	31.9517	63.6414	177.431
30	16.1349	0.546609	2.65656	13.0521	32.5138	64.904	173.801
31	16.1349	0.473938	2.68327	12.9681	33.8605	66.1207	170.436
32	16.1349	0.491272	2.6662	13.0059	34.8498	67.1482	167.306
33	16.1349	0.34861	2.73969	13.9436	35.0836	68.2504	164.393
34	16.1349	0.499711	2.74195	14.246	35.8597	69.4823	161.681
35	16.1349	0.358514	2.74087	14.6057	36.9807	70.8207	159.157
36	16.1349	0.18143	2.77015	16.8115	36.48	72.378	156.812
37	16.1349	0.329555	2.791	16.8139	37.6518	73.7211	154.625
38	16.1349	0.456158	2.79014	17.2716	38.536	75.1889	152.588
39	16.1349	0.209492	3.04276	17.9075	39.3633	76.6579	150.69
40	16.1349	0.173493	3.00127	15.9789	42.7605	78.049	148.918
41	16.1349	0.681819	2.81702	15.4647	44.1762	79.2747	147.26
42	16.1349	0.650245	2.81764	15.7855	45.2327	80.621	145.71
43	16.1349	0.526364	2.87403	13.8763	48.2685	81.6801	144.255
44	16.1349	0.461335	2.93515	14.1916	49.2128	82.9358	142.892
45	16.1349	0.72875	2.9059	13.6835	50.8389	84.292	141.618
46	16.1349	0.396995	2.96799	13.5621	52.6024	85.6644	140.428
47	16.1349	0.466551	3.02428	11.8195	55.5044	86.9496	139.314
48	16.1349	0.291722	3.00781	13.6134	55.2138	88.2616	138.272
49	16.1349	0.533171	2.92213	14.9296	55.0074	89.5273	137.297
50	16.1349	0.36251	2.96395	15.4824	55.9022	90.846	136.386
51	16.1349	0.331679	2.96913	16.3396	56.2784	92.0538	135.534
52	16.1349	0.512043	2.9824	15.9032	57.6452	93.1778	134.735
53	16.1349	0.938909	2.97866	17.8424	56.7763	94.6712	133.993
54	16.1349	0.259021	3.17327	20.2307	56.6639	96.4618	133.31
55	16.1349	0.630966	2.91891	21.6167	56.7979	98.0993	132.681
56	16.1349	1.06311	2.83622	23.8101	56.5633	100.408	132.115
57	16.1349	0.741012	3.10759	25.5892	57.0671	102.64	131.607
58	16.1349	0.655164	3.27735	24.4345	60.2582	104.76	131.152
59	16.1349	0	3.10711	26.7859	60.7228	106.658	130.744
60	16.1349	0.01978	3.12751	26.9812	62.35	108.613	130.381
61	16.1349	0.863004	3.13327	28.4334	62.1492	110.714	130.064
62	16.1349	0	3.20689	28.8231	68.2185	116.309	129.845
63	16.1349	0.161022	3.42948	25.0769	76.5006	121.303	129.712
64	16.1349	0	3.37994	25.7267	78.4518	123.488	129.616
65	16.1349	0.306162	3.40459	26.24	79.9177	126.003	129.561
66	16.1349	0.170329	3.42673	26.6099	83.1902	129.532	129.561
67	16.1349	0.677798	3.33369	25.4678	89.0724	134.687	129.636
68	16.1349	0	3.34716	24.1266	96.2783	139.878	129.785
69	16.1349	0.663794	3.3717	21.8576	107.331	149.359	130.065
70	16.1349	0.182157	3.45427	21.3206	113.124	154.216	130.405
71	16.1349	0.182046	3.45165	22.3774	117.158	159.304	130.806
72	16.1349	0.0700539	3.46525	22.2605	122.231	164.162	131.263
73	16.1349	0	3.55091	22.806	125.96	168.431	131.765
74	16.1349	0	3.48219	22.1117	134.869	176.51	132.362
75	16.1349	0.21594	3.47152	19.1237	148.845	187.791	133.091
76	16.1349	0.524376	3.73003	16.8096	162.535	199.734	133.957
77	16.1349	0	3.4767	13.4197	174.706	206.952	134.892
78	16.1349	0	3.49743	11.9213	189.523	220.645	135.978
79	16.1349	0.0146615	3.52566	9.8525	202.744	232.272	137.182
80	16.1349	0	3.57809	11.1519	215.263	245.632	138.521
81	16.1349	0	3.64425	12.7586	227.915	259.357	139.994
82	16.1349	0.0292628	3.56235	5.22065	256.118	281.065	141.694
83	16.1349	0	3.58348	2.32	272.125	293.854	143.505
84	16.1349	0.141412	3.57111	0.642184	294.315	314.805	145.521
85	16.1349	0	3.65345	0.469434	315.583	335.651	147.731
86	16.1349	0.0632178	3.70886	0	344.992	362.943	150.205
87	16.1349	0	3.86592	0	358.054	376.626	152.778
88	16.1349	0	3.77452	0	381.503	398.405	155.538
89	16.1349	0	3.78408	0	405.313	419.814	158.474
90	16.1349	0	3.93997	0	432.225	446.328	161.638
91	16.1349	0	3.88793	0	457.252	469.77	164.987
92	16.1349	0	3.84217	0	475.166	486.673	168.446
93	16.1349	0	3.85186	0	487.871	500.264	171.976
94	16.1349	0	3.86854	0	505.86	518.641	175.625
95	16.1349	0	3.96394	0	544.965	557.318	179.601
96	16.1349	0	4.04775	0	594.244	605.416	183.991
97	16.1349	0	4.15516	0	625.234	636.18	188.605
98	16.1349	0	4.23459	0	675.234	686.976	193.639
99

## Sheet: Figure 2e
Stratum	Steady State ($ per MWh)	Battery power ($ per MWh)	Battery storage ($ per MWh)	Electrolyser ($ per MWh)	Hydrogen Storage ($ per MWh)	LCOU ($ per MWh)	LAEC ($ per MWh)
0	16.1349	0.509794	2.87474	6.58813	12.4227	38.5303	8410.78
1	16.1349	0.506597	2.95391	7.40452	14.4874	41.4873	4226.13
2	16.1349	0.485243	3.0224	8.24414	16.3346	44.2213	2832.16
3	16.1349	0.441454	3.15606	8.69711	18.0891	46.5186	2135.75
4	16.1349	0.491887	3.20898	8.41309	20.2776	48.5264	1718.31
5	16.1349	0.43955	3.35066	9.90489	21.1306	50.9606	1440.42
6	16.1349	0.39034	3.49912	9.71424	23.5466	53.2853	1242.25
7	16.1349	0.526414	3.40066	10.4478	25.2035	55.7134	1093.94
8	16.1349	0.610531	3.38873	11.3516	26.6702	58.156	978.85
9	16.1349	0.584482	3.52592	12.8734	27.3792	60.4979	887.015
10	16.1349	0.607545	3.49365	14.7399	28.4941	63.4702	812.147
11	16.1349	0.589605	3.55277	13.7687	31.8438	65.8898	749.959
12	16.1349	0.694545	3.53021	14.5792	33.0005	67.9393	697.496
13	16.1349	0.634504	3.61855	14.7812	35.1289	70.2981	652.696
14	16.1349	0.498672	3.70428	15.0753	37.1834	72.5965	614.023
15	16.1349	0.393027	3.88698	17.1815	37.306	74.9024	580.328
16	16.1349	0.307402	3.936	18.9084	37.8819	77.1686	550.73
17	16.1349	0.478186	3.98665	20.2237	38.972	79.7955	524.567
18	16.1349	0.448712	4.01607	21.313	40.8506	82.7633	501.314
19	16.1349	0.670771	4.00767	20.9873	44.0279	85.8286	480.54
20	16.1349	0.731015	3.90469	23.1095	44.4992	88.3793	461.866
21	16.1349	0.670039	4.05195	23.6523	46.501	91.0102	445.009
22	16.1349	0.836029	4.03798	25.1852	47.6365	93.8306	429.74
23	16.1349	0.873356	4.07481	25.517	49.9166	96.5167	415.856
24	16.1349	0.336442	4.139	24.8275	53.9731	99.4109	403.198
25	16.1349	0.957041	4.39061	25.4702	54.9252	101.878	391.609
26	16.1349	0.673227	4.38443	27.2569	55.7045	104.154	380.962
27	16.1349	0.779813	4.331	28.3355	57.1397	106.721	371.168
28	16.1349	0.554345	4.53108	29.0574	58.8174	109.095	362.131
29	16.1349	0.630109	4.42078	29.6972	60.9648	111.848	353.788
30	16.1349	0.971702	4.44777	30.3171	62.9214	114.793	346.079
31	16.1349	0.831732	4.18785	31.7296	65.1993	118.083	338.954
32	16.1349	0.698637	4.62632	33.2033	66.6511	121.314	332.359
33	16.1349	1.29133	4.49801	36.3955	66.9518	125.272	326.268
34	16.1349	1.3369	4.43033	32.8426	74.2957	129.04	320.633
35	16.1349	1.63764	4.59745	32.0644	79.1602	133.595	315.437
36	16.1349	0.777067	4.75348	29.488	85.631	136.784	310.609
37	16.1349	0.85859	4.73986	27.6578	90.0073	139.398	306.103
38	16.1349	0.695031	4.94768	29.5027	90.9012	142.182	301.9
39	16.1349	0.995607	4.77473	31.4902	92.0318	145.427	297.988
40	16.1349	0.92094	4.87878	33.5356	92.4565	147.927	294.328
41	16.1349	0.573003	5.30959	36.3373	92.5537	150.909	290.913
42	16.1349	0.765442	5.13673	43.0045	88.869	153.911	287.727
43	16.1349	0.636658	5.47744	46.1289	89.7885	158.166	284.783
44	16.1349	1.79912	5.23996	42.6777	97.0221	162.874	282.074
45	16.1349	1.52747	5.31868	40.1211	103.878	166.98	279.572
46	16.1349	2.0414	5.21779	41.2866	105.956	170.637	277.254
47	16.1349	0.678644	5.16717	41.5275	111.024	174.532	275.114
48	16.1349	0	5.45627	40.1343	117.64	179.034	273.153
49	16.1349	0.858926	5.30599	43.3721	117.586	183.258	271.355
50	16.1349	0.962824	5.30053	41.6877	123.329	187.415	269.709
51	16.1349	0.97869	5.5786	39.3014	129.677	191.671	268.209
52	16.1349	1.15488	5.61201	42.149	132.008	197.059	266.866
53	16.1349	1.09753	5.53062	44.5359	135.752	203.051	265.684
54	16.1349	1.21338	5.59782	49.7638	135.057	207.767	264.631
55	16.1349	1.5234	5.57451	51.3615	138.564	213.158	263.712
56	16.1349	0.497153	5.87089	55.0374	141.283	218.824	262.925
57	16.1349	0.916035	5.73914	58.9493	142.901	224.64	262.264
58	16.1349	2.45815	5.73418	57.9853	148.929	231.242	261.739
59	16.1349	1.83544	5.68435	55.1941	158.814	237.662	261.337
60	16.1349	2.04499	5.77496	61.1381	160.188	245.281	261.074
61	16.1349	0.499278	5.7835	64.1433	167.819	254.38	260.966
62	16.1349	2.50998	5.82375	61.4465	175.975	261.89	260.981
63	16.1349	2.17781	5.82291	62.6248	182.86	269.62	261.116
64	16.1349	2.08623	5.88436	58.5899	195.269	277.964	261.375
65	16.1349	2.03621	5.9035	59.6933	202.894	286.662	261.758
66	16.1349	2.25332	5.83782	49.3094	220.214	293.75	262.236
67	16.1349	1.91551	5.92997	42.4884	233.258	299.727	262.787
68	16.1349	1.08122	5.90446	50.0706	231.758	304.949	263.398
69	16.1349	1.68525	6.27555	55.3058	232.426	311.827	264.09
70	16.1349	2.61466	6.19048	62.3317	233.046	320.318	264.882
71	16.1349	1.72708	6.31505	59.8476	246.567	330.592	265.795
72	16.1349	1.96367	6.27619	59.0753	256.677	340.127	266.813
73	16.1349	0.260693	6.38706	51.6061	274.012	348.401	267.915
74	16.1349	1.94796	6.409	50.0996	281.324	355.915	269.089
75	16.1349	0	6.45841	56.957	285.579	364.738	270.347
76	16.1349	0.80543	6.47725	45.0569	307.649	376.124	271.721
77	16.1349	1.13447	6.48646	42.5997	318.793	385.148	273.175
78	16.1349	0	6.50945	37.0466	340.017	399.254	274.771
79	16.1349	1.86838	6.52313	41.6182	342.213	408.358	276.441
80	16.1349	0.866318	6.4785	46.9305	347.714	418.124	278.19
81	16.1349	0.961823	6.50123	49.2495	355.912	428.76	280.026
82	16.1349	0	6.59097	47.0016	378.337	445.584	282.021
83	16.1349	0.419978	6.52355	43.9813	394.239	461.299	284.155
84	16.1349	0.605097	7.22906	45.3333	403.688	472.99	286.377
85	16.1349	0.756215	6.83983	46.1509	416.5	486.382	288.702
86	16.1349	0.826761	6.59261	45.5908	440.875	510.02	291.246
87	16.1349	2.26923	6.65908	48.2642	455.335	528.663	293.944
88	16.1349	1.7706	6.5371	40.4212	476.393	541.257	296.723
89	16.1349	1.37231	7.22892	39.9156	503.26	567.912	299.736
90	16.1349	1.52441	6.88082	42.5192	524.511	591.57	302.943
91	16.1349	0.962294	6.72289	32.6445	552.841	609.306	306.273
92	16.1349	0	6.74658	46.9115	553.236	620.796	309.655
93	16.1349	0	7.24765	59.6947	562.714	639.57	313.165
94	16.1349	0.641173	7.15247	50.5259	597.614	672.068	316.943
95	16.1349	0	7.26093	52.3295	624.029	699.211	320.925
96	16.1349	0	7.07977	54.293	645.511	721.8	325.058
97	16.1349	0	6.91377	66.0154	653.101	741.738	329.309
98	16.1349	0	7.34095	74.4347	680.98	778.661	333.848
99

## Sheet: Figure 2f
Stratum	Steady State ($ per MWh)	Battery power ($ per MWh)	Battery storage ($ per MWh)	Electrolyser ($ per MWh)	Hydrogen Storage ($ per MWh)	LCOU ($ per MWh)	LAEC ($ per MWh)
0	16.1349	1.01475	5.12881	17.3151	23.0139	62.6074	23591.2
1	16.1349	1.13922	5.17695	17.913	26.2957	66.6598	11828.9
2	16.1349	0.995579	5.43111	19.1502	28.852	70.5638	7909.46
3	16.1349	0.967744	5.54564	21.1752	30.2585	74.082	5950.61
4	16.1349	0.936191	5.68328	21.7311	33.3586	77.8441	4776.06
5	16.1349	1.05184	5.81312	25.3543	33.34	81.6943	3993.67
6	16.1349	1.10661	5.87642	25.6625	37.3575	86.1379	3435.45
7	16.1349	1.14935	5.98057	27.2643	40.2341	90.7633	3017.36
8	16.1349	1.18004	6.23046	29.0731	42.9383	95.5568	2692.72
9	16.1349	0.991372	6.45929	31.8667	44.7238	100.176	2433.46
10	16.1349	1.24218	6.43963	33.3495	47.7144	104.881	2221.77
11	16.1349	1.43588	6.36717	35.0406	51.2977	110.276	2045.82
12	16.1349	1.37552	6.51837	39.1545	52.8813	116.065	1897.37
13	16.1349	1.45532	6.74575	38.6128	60.0256	122.974	1770.63
14	16.1349	1.392	6.92356	33.179	72.5078	130.137	1661.26
15	16.1349	1.35159	7.01869	34.1337	76.6753	135.314	1565.89
16	16.1349	1.40262	7.26849	30.427	85.1475	140.381	1482.04
17	16.1349	1.77358	7.03164	34.9582	85.5323	145.431	1407.78
18	16.1349	1.22124	7.23839	41.955	85.1288	151.678	1341.67
19	16.1349	1.50486	7.36277	43.6368	89.1643	157.804	1282.48
20	16.1349	1.91944	7.38828	49.7075	88.8633	164.013	1229.22
21	16.1349	1.81614	7.48457	55.3607	91.0335	171.83	1181.16
22	16.1349	1.21736	7.74144	55.9687	99.5706	180.633	1137.65
23	16.1349	1.40328	7.74951	49.6831	113.428	188.399	1098.1
24	16.1349	0.587929	7.794	43.8405	126.896	195.253	1061.99
25	16.1349	1.83251	7.79383	46.5002	128.797	201.059	1028.88
26	16.1349	0.851898	7.74576	45.5004	136.413	206.646	998.422
27	16.1349	1.5623	7.49972	49.3019	137.827	212.326	970.348
28	16.1349	2.07304	7.68038	54.399	138.315	218.602	944.425
29	16.1349	2.00343	7.89123	42.8255	156.066	224.921	920.442
30	16.1349	1.44445	7.94126	41.8496	162.157	229.527	898.154
31	16.1349	2.14006	7.91946	45.2021	162.46	233.856	877.395
32	16.1349	1.1137	8.11803	54.5581	159.724	239.649	858.069
33	16.1349	2.27835	8.23684	57.5065	161.692	245.848	840.063
34	16.1349	1.20033	8.12712	66.5109	159.801	251.775	823.255
35	16.1349	2.91479	8.03053	68.8848	162.272	258.237	807.56
36	16.1349	2.83432	8.12317	77.2845	161.52	265.897	792.92
37	16.1349	2.34435	8.42665	85.8411	163.271	276.018	779.317
38	16.1349	2.63586	8.23435	89.2592	171.039	287.303	766.702
39	16.1349	3.18495	8.63112	89.7457	180.046	297.743	754.978
40	16.1349	3.59864	8.8154	85.5764	194.14	308.265	744.082
41	16.1349	4.40331	9.12831	88.6651	199.967	318.299	733.945
42	16.1349	1.02394	9.26392	75.3116	226.567	328.301	724.511
43	16.1349	1.82552	9.29687	81.5905	229.125	337.973	715.726
44	16.1349	2.94164	9.35511	75.7929	242.029	346.254	707.516
45	16.1349	2.24533	9.30476	87.8686	238.764	354.318	699.837
46	16.1349	2.4774	9.31748	91.5912	245.351	364.872	692.71
47	16.1349	2.61607	9.39424	91.0525	255.516	374.713	686.085
48	16.1349	2.54072	9.47607	82.1954	273.124	383.471	679.91
49	16.1349	2.61382	9.81854	83.9786	279.857	392.403	674.16
50	16.1349	2.60178	9.64199	90.538	282.936	401.853	668.82
51	16.1349	5.50038	9.53985	80.3659	299.758	411.299	663.868
52	16.1349	1.51083	9.85755	70.3301	323.568	421.402	659.293
53	16.1349	3.68838	9.91042	65.0306	332.234	426.998	654.991
54	16.1349	3.14117	9.91757	65.0212	339.3	433.514	650.964
55	16.1349	2.0279	10.1124	58.7997	352.165	439.24	647.184
56	16.1349	2.08947	9.87016	64.5047	353.305	445.904	643.652
57	16.1349	2.55367	10.0611	80.35	345.109	454.209	640.386
58	16.1349	3.26948	10.0761	95.5183	338.092	463.091	637.381
59	16.1349	3.54983	10.1159	103.317	340.801	473.919	634.657
60	16.1349	4.39861	10.1091	87.1277	367.545	485.316	632.209
61	16.1349	1.85917	10.0969	88.3635	377.703	494.157	629.982
62	16.1349	3.0871	10.0673	106.769	371.874	507.932	628.045
63	16.1349	0	10.2068	100.439	393.387	520.047	626.357
64	16.1349	1.52303	10.2952	89.3225	413.107	530.383	624.881
65	16.1349	3.77448	10.3299	87.1939	424.826	542.26	623.629
66	16.1349	2.94387	10.2644	79.4992	445.219	554.062	622.59
67	16.1349	3.09606	10.5183	71.821	462.753	564.323	621.734
68	16.1349	3.69158	10.6101	74.508	466.014	570.958	620.998
69	16.1349	3.20554	10.6264	86.1421	463.565	579.674	620.407
70	16.1349	4.45739	10.5891	82.7563	474.25	588.187	619.954
71	16.1349	4.08682	10.6314	95.4626	471.436	597.752	619.645
72	16.1349	2.39277	10.6811	95.9715	483.661	608.841	619.497
73	16.1349	0.86836	11.3021	82.867	507.583	618.756	619.487
74	16.1349	0.555224	10.6763	96.7113	502.773	626.851	619.585
75	16.1349	1.38649	10.8926	117.288	491.81	637.512	619.821
76	16.1349	3.31792	11.7289	113.296	505.293	649.771	620.21
77	16.1349	0	11.3898	136.524	497.21	660.654	620.729
78	16.1349	0	11.1707	149.744	499.697	675.529	621.422
79	16.1349	1.06615	10.1143	151.574	507.905	686.794	622.24
80	16.1349	0.00368078	11.4753	182.625	490.616	700.855	623.21
81	16.1349	1.59931	11.3511	175.977	511.657	716.719	624.35
82	16.1349	8.72132	11.055	190.231	507.267	733.409	625.664
83	16.1349	9.06785	11.1664	186.151	531.556	754.076	627.193
84	16.1349	2.26572	11.8501	186.845	555.342	772.438	628.902
85	16.1349	0	11.8059	212.908	553.167	792.057	630.799
86	16.1349	5.37053	11.339	210.656	568.402	811.903	632.881
87	16.1349	0.819008	11.7105	224.702	583.54	836.907	635.199
88	16.1349	2.99392	11.8524	255.581	574.993	861.555	637.743
89	16.1349	2.73213	11.7776	280.927	574.27	885.842	640.499
90	16.1349	1.47042	12.5649	337.893	552.872	920.935	643.581
91	16.1349	3.30144	12.2027	332.004	596.751	960.395	647.025
92	16.1349	4.57659	11.5843	334.538	627.116	993.949	650.755
93	16.1349	5.05537	10.9969	403.924	595.775	1031.89	654.809
94	16.1349	3.80715	11.4605	475.836	575.829	1083.07	659.317
95	16.1349	0	12.0728	538.184	587.935	1154.23	664.473
96	16.1349	7.73019	19.397	606.521	587.54	1237.32	670.378
97	16.1349	13.5377	16.6069	708.192	590.864	1345.34	677.266
98	16.1349	10.67	11.7681	871.837	586.923	1497.33	685.549
99
