# Supplementary material for: Cost efficiency versus energy utilization in green ammonia production from intermittent renewable energy
Source: Nat Chem Eng. 2025 Apr 18;2(4):261–72. doi: 10.1038/s44286-025-00207-9 (PMC12018267; doi:10.1038/s44286-025-00207-9)
Supplement: Supplementary file 4 — Statistical source data. [file 44286_2025_207_MOESM4_ESM.xlsx]

## Sheet: Figure 3a
Location (Lat_Lon)	LCOA ($ per tonne)
35.4912_-0.51297	1065.1
35.4968_-0.99698	1145.95
35.4926_-5.5083	1726.52
35.5002_-6.0005	1071.81
35.4883_0.0041504	1189.5
35.5048_0.48187	1130.51
35.4967_0.99902	1152.98
35.513_1.5103	1161.16
35.51_9.9918	1081.01
35.507_10.5002	1122.88
35.5014_11.0085	1113.47
35.495_1.994	1093.38
35.5061_2.5055	1077.26
35.5001_24.013	1453.07
35.5104_2.9836	1065.88
35.4892_3.5002	1022.89
35.5002_36.0005	1232.01
35.5054_36.4927	1613.88
35.5007_37.0176	1454.63
35.5008_37.5099	1405.46
35.4984_38.0023	1334.84
35.4936_38.4945	1354.68
35.5126_38.9966	1277.78
35.5028_39.4888	1049.41
35.4924_4.0118	994.553
35.4895_4.4899	1060.1
35.5167_39.9913	1324.26
35.4876_5.0015	1066.54
35.5104_5.509	1081.33
35.5001_5.987	1053.31
35.4905_6.4985	1237.93
35.5056_7.0065	1271.69
35.4906_7.5178	1130.28
35.498_7.9922	1181.26
35.5054_8.5005	1061.26
35.5101_9.0088	1049.3
35.5103_9.4834	1071.81
36.0124_0.50534	1198.17
35.9993_0.99298	1159.81
35.9885_1.514	1075.42
36.0066_9.9875	1112.08
36.0036_10.4998	1079.29
35.9976_1.9957	1124.84
36.0088_2.5111	1142.07
36.0131_2.993	1171.97
35.9917_3.5136	998.399
36.0148_35.9949	1124.61
35.9935_36.4821	1602.81
35.9888_37.011	1623.9
35.9889_37.507	1463.12
35.9865_38.003	1441.62
36.0081_38.5088	1376.38
36.0007_39.0049	1433.48
35.9908_39.5008	1296.28
35.9911_3.9954	929.689
35.9918_4.511	922.952
36.0047_40.007	1300.58
35.9864_4.9927	1096.38
36.0093_5.5041	1074.99
35.999_5.9858	1147.84
35.9893_6.5013	1053.88
36.0044_7.0132	1080.03
35.9868_7.4945	1143.91
35.9968_8.0065	1163.56
36.0018_8.4847	1209.73
36.0066_8.9969	1127.27
36.0088_9.5092	1319.49
36.5121_-4.9893	1232.8
36.4887_-5.5138	1282.81
36.4963_-6.0136	1138.78
36.4918_1.5119	1150.74
36.5038_9.9831	1219.79
36.5009_10.4993	1053.07
36.501_1.9974	1167.85
36.5078_2.4829	1317.74
36.4885_29.4984	1118.82
36.4891_3.0077	1325.94
36.491_3.4932	1430.24
36.4992_29.9898	1384.38
36.5021_30.5151	1421.13
36.5041_32.5154	1374.53
36.4999_33.007	1387.62
36.4932_33.4986	1430.4
36.5109_33.9981	1195.6
36.5015_36.5135	1728.85
36.5041_37.0135	1531.74
36.5042_37.5135	1479.31
36.5018_38.0135	1451.89
36.4968_38.5134	1427.57
36.4894_39.0132	1424.69
36.5141_39.4905	1379.43
36.4943_4.0128	1078.27
36.4913_4.4983	1039.14
36.5018_39.9903	1341.2
36.4893_5.0179	1314.11
36.5088_5.4992	1022.34
36.4986_5.9846	1289.01
36.4889_6.5041	1325.36
36.5012_6.9857	1064.56
36.5138_7.5018	1291.54
36.4938_7.9868	1343.17
36.5012_8.5029	1278.58
36.5038_8.9849	1342.67
36.506_9.5011	1283.85
36.9882_-2.0126	1092.4
36.9864_-2.5079	1083.5
37.0092_-3.011	1216.94
37.0024_-3.5065	1019.01
36.9933_-4.0018	1249.28
37.0085_-4.5053	1001.72
36.9944_-5.0005	1077.61
37.0047_-5.5042	1225.87
37.0123_-6.0081	1163.8
36.9908_-6.5029	1066.41
37.0035_10.0132	1251.24
36.9918_10.9845	1184.79
36.9881_14.5156	1212.17
36.9893_15	1188.15
37.014_22.4875	1378.93
36.9914_25.5146	960.874
36.9931_26.9826	1232.44
37.0118_27.5115	968.289
36.9958_28.4902	1538.48
37.0115_28.9853	1315.53
36.9925_29.5085	1608.13
37.0031_30.0038	1313.71
37.0113_30.4992	1396.56
36.9899_30.9879	1422.81
36.9932_31.4833	1144.44
36.9882_32.0126	1142.08
36.9864_32.5079	1526.42
37.0091_33.011	984.332
37.0024_33.5065	1097.68
36.9933_34.0018	1011.68
37.0085_34.5053	1584.85
36.9944_35.0005	1446.31
37.0046_35.5042	1397.55
37.0123_36.0081	1458.83
36.9908_36.5029	1324.66
36.9935_37.0067	1709.44
36.9936_37.5105	1564.29
36.9912_38.0143	1550.3
36.9943_38.4849	1507.83
37.0134_38.9989	1492.64
37.0035_39.5027	1432.68
36.9911_40.0063	1456.54
36.9891_6.5069	1490.64
37.014_7.5125	1129.33
37.0037_9.0071	1226
37.0039_9.4929	1144.58
37.4974_-1.5092	1057.01
37.4981_-2.0086	1069.29
37.4964_-2.5079	1100.83
37.4921_-3.0073	1160.03
37.4854_-3.5065	1160.88
37.5031_-4.0138	1257.77
37.4915_-4.513	1272.18
37.511_-4.9867	1176.51
37.4945_-5.4857	1179.97
37.5022_-5.9935	1183.72
37.5075_-6.5013	1123.41
37.5101_-7.0092	1203.21
37.5102_-7.5172	1240.36
37.5156_-7.9916	1202.72
37.5108_-8.4995	1332.23
37.5036_13.5	1454.26
37.5096_13.9883	1302.38
37.5135_14.5116	1281.22
37.487_15	1318.32
37.4946_21.9841	1203.66
37.5122_22.5114	1253.36
37.5022_23.0009	1248.89
37.5097_27.9991	1537
37.5005_28.4923	1679.91
37.4889_28.9853	1433.72
37.5021_29.4844	1563.75
37.5076_30.0179	1346.8
37.4886_30.5106	1481.25
37.4942_31.0099	1456.76
37.4974_31.5092	1455.95
37.4981_32.0086	1457.74
37.4964_32.5079	1772.96
37.4921_33.0073	1779.32
37.4854_33.5065	1701.77
37.5031_34.0138	1904.56
37.4915_34.5129	2230.04
37.511_34.9867	1206.84
37.4945_35.4857	1407.5
37.5022_35.9935	1452.01
37.5074_36.5013	2719.09
37.5101_37.0092	1668.38
37.5102_37.5172	1604.88
37.5156_37.9916	1638.32
37.5108_38.4995	1509.9
37.5034_39.0073	1574.1
37.4934_39.515	1432.78
37.4894_39.9893	1381.37
38.0047_-0.99771	1137.5
38.0079_-1.5011	1264.93
38.0086_-2.0045	1171.64
38.0069_-2.5079	1011.77
38.0026_-3.0113	1452.52
37.9959_-3.5146	1159.01
37.9932_-3.9836	1203.28
38.0085_-4.4951	1235.29
37.9944_-4.9981	1296.29
38.0046_-5.5098	1203.27
37.9855_-6.0125	1227.86
37.998_-6.4904	1252.81
38.0007_-7.0023	1314.23
38.0008_-7.5141	1259.33
38.0062_-7.9923	1216.35
38.0014_-8.5042	1297.27
37.9933_12.9961	1182.36
38.0019_13.4882	1322.74
38.0083_14.0155	1396.06
38.0119_14.5077	1611.85
38.0131_15	1261.28
38.0083_15.9845	1228.48
37.9985_21.5108	1297.59
37.9935_22.0042	1471.91
38.0135_22.5007	1690.1
38.0037_22.9941	1045.36
37.9914_23.4872	1107.58
38.0042_23.9841	1247.88
38.0114_24.5161	1041.07
37.9944_27.4946	1199.01
37.9876_27.9916	1303.57
38.0057_28.4944	1377.68
37.9941_28.9914	1452.87
38.0072_29.4945	1516.13
37.9907_29.9912	1485.61
37.9989_30.4944	1060.59
38.0047_30.9977	1045.78
38.0079_31.5011	1357.77
38.0086_32.0045	1324.06
38.0069_32.5079	1391.05
38.0026_33.0113	1398.6
37.9959_33.5146	1647.81
37.9932_33.9836	1612.06
38.0085_34.4951	1405.13
37.9944_34.9981	1321
38.0046_35.5098	1163.07
37.9855_36.0125	1519.24
37.998_36.4904	2088.56
38.0007_37.0023	1243.11
38.0008_37.5141	1451.28
38.0062_37.9923	1489.27
38.0014_38.5042	1525.25
37.9939_39.0159	1672.82
37.9923_39.494	1819.43
38.0062_40.0164	1855.36
38.5045_-0.51276	1096.94
38.5102_-1.0201	1143.12
38.4918_-1.4856	1152.41
38.4926_-1.993	1189.97
38.4909_-2.5002	2224.19
38.4867_-3.0075	1339.41
38.5133_-3.4883	1242.87
38.5042_-3.9956	1335.17
38.4925_-4.5027	1424.44
38.5053_-5.0184	1262.18
38.4956_-5.491	1244.53
38.5033_-6.0069	1244.47
38.5158_-6.4887	1254.74
38.4918_-6.9952	1284.05
38.492_-7.5111	1275.04
38.4974_-7.993	1295.51
38.4925_-8.5089	1313.03
38.4932_-8.9908	1167.93
38.5072_15.9923	1503.8
38.5012_16.4884	1316.86
38.5003_21.492	1558.55
38.4953_21.9893	2023.51
38.4879_22.4865	1464.22
38.5056_22.9871	1685.19
38.5062_23.9851	1509.82
38.5057_25.9852	965.498
38.5063_26.4864	950.261
38.5044_26.9876	1265.52
38.5001_27.4887	1156.4
38.4934_27.9898	1637.21
38.5115_28.4966	1484.09
38.4999_28.9976	1446.47
38.513_29.5048	1355.01
38.4964_30.0055	1592.35
38.5045_30.5128	1818.57
38.5102_31.0201	1009.06
38.4918_31.4856	1880.09
38.4926_31.993	1256.63
38.4909_32.5002	1822.36
38.4867_33.0075	1913.53
38.5133_33.4883	1582.17
38.5042_33.9956	1731.26
38.4925_34.5027	1710.4
38.5053_35.0184	1287.85
38.4956_35.491	1100.84
38.5033_36.0069	1881.34
38.5158_36.4887	1415.2
38.4918_36.9952	1319.19
38.492_37.511	1967.9
38.4974_37.993	1628.65
38.4925_38.5089	1835.89
38.4932_38.9908	1575.62
38.5098_39.5172	1589.29
38.5057_39.9992	1435.55
38.9888_-0.48944	1322.45
38.9945_-1.0008	1199.64
38.9977_-1.5122	1091.25
39.0042_-1.9887	1223.88
39.0025_-2.5002	1076.85
38.9983_-3.0116	1196.61
38.9979_-3.4882	1232.11
38.9887_-3.9994	1281.62
39.004_-4.5191	1284.53
38.9966_-4.9956	1377.49
39.0069_-5.5156	1303.27
38.9949_-5.9919	1293.01
39.0001_-6.512	1332.21
39.0102_-6.9977	1305.95
39.0103_-7.5179	1261.52
38.9891_-7.9937	1352.6
38.9922_-8.4794	1380.49
39.0114_-9.0099	1334.56
38.9905_1.5071	1265.61
39.0006_16.5004	1389.47
38.9921_17.0003	1235.83
39.0004_21.5085	1618.64
38.9952_22.0098	1737.93
38.9877_22.511	1555.19
39.0053_23.0156	1381.68
39.0085_26.5076	1239.3
39.0066_27.0128	1303.87
39.0021_27.518	1370.62
38.9997_27.9879	1194.68
38.9905_28.4929	1476.84
39.0062_29.0039	1171.95
38.992_29.5087	1589.6
39.0078_29.9849	1847
38.9888_30.4894	1832.85
38.9945_31.0008	1428.77
38.9977_31.5122	1934.05
39.0042_31.9887	1833.1
39.0025_32.5002	1371.83
38.9983_33.0116	1681.28
38.9979_33.4882	1481.42
38.9887_33.9994	1823.79
39.004_34.5191	1603.66
38.9966_34.9956	1848.32
39.0069_35.5156	2003.68
38.9948_35.9919	1902.8
39.0001_36.512	1841.74
39.0102_36.9977	1595.36
39.0103_37.5179	1377.23
38.9891_37.9937	1262.71
38.9922_38.4794	1491.38
39.0114_39.0099	1718.02
39.0097_39.4958	2048.19
38.9972_40.0157	2123.23
39.003_8.9929	1226.98
39.4954_-0.50806	1234.91
39.5065_-0.98828	1159.13
39.5098_-1.5039	1345.42
39.5105_-2.0196	1188.56
39.4875_-2.4923	1175.04
39.5104_-3.0157	1229.36
39.51_-3.4963	1195.12
39.5008_-4.0118	1179.53
39.4957_-4.4922	1350.18
39.5085_-5.0162	1361.79
39.4988_-5.4965	1373.49
39.5065_-6.0208	1305.61
39.4921_-6.5009	1305.55
39.5023_-6.9904	1317.12
39.5025_-7.5148	1331.57
39.5079_-8.0046	1364.7
39.5109_-8.4944	1424.27
39.5035_-9.0187	1320.45
39.5065_16.0084	1252.32
39.5004_16.5125	1227.05
39.509_2.4878	1222.27
39.5039_20.5143	1198.25
39.5057_20.9839	1595.92
39.5031_21.4893	1406.66
39.4981_21.9947	1620.69
39.4906_22.5	1641.35
39.5083_23.0087	1491.65
39.5025_25.0013	921.677
39.5133_27.0029	1470.57
39.5089_27.5122	1282.88
39.5065_27.9859	1458.19
39.4973_28.4951	1507.32
39.4856_29.004	1559.13
39.5037_29.4839	1741.44
39.5134_2.9971	1224.4
39.4872_29.9926	1790.15
39.4954_30.5081	1567.86
39.5065_30.9883	1945.01
39.5098_31.5039	1522.32
39.5105_32.0196	1871.61
39.4875_32.4923	1627.18
39.5104_33.0157	1625.94
39.51_33.4963	1661.16
39.5008_34.0118	1880.74
39.4957_34.4922	1943.57
39.5085_35.0162	1925.54
39.4988_35.4965	1974.75
39.5065_36.0208	1375.68
39.4921_36.5009	1513.35
39.5023_36.9904	2078.83
39.5025_37.5148	1642.2
39.5079_38.0046	1866.28
39.5109_38.4944	1630.28
39.5035_39.0187	1165.04
39.5018_39.5085	1233.99
39.4978_39.9983	1071.88
39.5032_8.5107	1335.44
39.5057_9.0162	1251.98
39.5039_9.4857	1334.35
40.0078_-0.4913	1188.6
39.9863_-1.0039	1241.57
39.9951_-1.4881	1247.13
39.9959_-2.0078	1235.36
40.0001_-2.4922	1202.61
39.9959_-3.0119	1190.07
39.9955_-3.4962	1170.6
39.9928_-3.9805	1265.3
40.0081_-4.5087	1279.13
40.0008_-4.993	1329.34
39.9841_-5.5123	1343.28
39.999_-6.0056	1355.1
40.0115_-6.4992	1342.09
39.9949_-6.9831	1357.33
39.9951_-7.5117	1329.57
40.0005_-8.0054	1467.18
40.0035_-8.4992	1175.01
39.9943_-0.0072632	1278.91
40.0069_16.0167	1508.39
40.0012_16.4886	1447.46
40.0029_20.0135	1577.99
40.0069_20.4868	1633.7
40.0068_20.9964	2593.64
40.0041_21.506	1695.45
39.999_22.0155	1494.45
39.994_22.4888	2296.06
39.9993_23.5111	1511.69
39.9876_23.9841	1523.94
39.9909_26.5099	1307.14
39.9931_26.9874	2019.62
39.9887_27.5007	1394.1
40.0093_28.0198	1643.18
40.0046_28.4973	1715.93
39.9929_29.0105	1719.77
40.0109_29.4943	1930.8
39.9943_30.0073	1587.55
40.0078_30.4913	2167.1
39.9863_31.0039	1317.14
39.9951_31.4881	1807.02
39.9959_32.0078	1770.65
40.0001_32.4922	1815.98
39.9959_33.0119	1819.22
39.9954_33.4962	1820.21
39.9928_33.9805	1441.37
40.0081_34.5087	1405.06
40.0008_34.993	1948.03
39.9841_35.5123	1858.89
39.9989_36.0056	2029.32
40.0115_36.4992	1510.68
39.9949_36.9831	1802.53
39.995_37.5117	1558.45
40.0004_38.0054	1862.03
40.0035_38.4992	1289.1
40.0042_38.993	1668.57
40.0026_39.4868	1829.79
39.9904_4.0034	1221.32
39.9987_39.9806	1232.22
40.0041_8.494	1301.89
40.0068_9.0036	1555.17
40.0069_9.5132	1271.99
40.488_-0.5032	1251.39
40.4992_-0.99124	1347.83
40.5024_-1.5153	1094.26
40.5089_-2.0036	1094.98
40.5131_-2.492	1346.02
40.5089_-3.0161	1370.68
40.5084_-3.5045	1292.86
40.5057_-3.9929	1322.85
40.494_-4.5168	1171.05
40.4866_-5.0049	1049.49
40.5038_-5.5022	1368.26
40.4918_-5.9903	1447.07
40.5044_-6.4878	1417.25
40.5071_-7.0208	1265.79
40.488_-7.5085	1011.89
40.4935_-8.0062	1624.97
40.4965_-8.504	1428.26
40.5071_0.013824	1193.4
40.4912_0.50171	1263.78
40.5126_15	1460.98
40.5114_15.5125	1547.72
40.508_15.9884	1581.83
40.5019_16.5008	1334.72
40.511_17.4898	1392.79
40.4977_18.002	1393.51
40.4998_19.5045	1527.21
40.5044_20.0182	1465.64
40.5085_20.4954	1135.14
40.5083_21.0092	1764.97
40.5078_21.4865	1521.86
40.5028_22.0003	1403.95
40.4952_22.5139	1629.39
40.4879_22.991	1610.42
40.5032_23.5082	1879.23
40.4964_27.4947	1074.52
40.5005_29.0171	1574.75
40.4912_29.4983	1801.89
40.5071_29.9862	1910.45
40.488_30.5032	1381.79
40.4992_30.9912	1621.63
40.5024_31.5153	1772.43
40.5089_32.0036	1437.67
40.5131_32.492	1790.44
40.5089_33.0161	1354.08
40.5084_33.5045	2143.92
40.5057_33.9929	2130.67
40.494_34.5168	1953.56
40.4866_35.0049	1978.14
40.5038_35.5022	1877.01
40.4918_35.9903	1922.11
40.5044_36.4878	1408.99
40.5071_37.0208	1773.32
40.488_37.5085	1647.75
40.4934_38.0062	1353.02
40.4965_38.504	1170.91
40.4972_39.0018	1093.51
40.4955_39.4996	1316.85
40.4915_39.9974	1363.58
40.5078_8.5135	1389.29
40.5083_8.9908	1233.87
40.5085_9.5046	1281.95
41.0012_-0.48615	1166.75
41.007_-1.0145	985.504
40.9885_-1.4993	1169.18
40.9951_-1.9915	1157.97
40.9994_-2.4839	1180.33
40.9952_-3.0122	1351.11
40.9947_-3.5045	1296.32
40.9919_-3.9969	1334.39
41.0139_-4.498	1341.38
41.0066_-4.9904	1285
40.997_-5.4826	1287.16
41.0047_-6.0199	1306.06
40.9903_-6.5118	1363.3
41.0004_-7.0136	1636.41
41.0082_-7.5155	1453.91
40.9868_-8.007	944.216
40.9899_-8.5089	1360.41
40.9877_0.0058594	1204.04
40.9992_0.49097	1243.79
41.0091_14.0034	1394.03
41.0125_14.4832	1466.71
41.0138_15	1674.31
41.0125_15.5168	1375.02
41.0091_15.9966	1387.25
41.003_16.5133	1229.55
40.9951_16.9929	1383.98
41.0017_19.5049	1398.92
41.0081_19.9861	1568.44
41.0104_20.5042	1893.63
41.0122_20.9854	1620.66
41.0096_21.5035	1771.15
41.0069_21.9847	1735.82
40.9994_22.5027	1648.69
40.9921_22.9837	1665.12
41.0075_23.5052	1583.93
40.9957_23.9862	1732.75
41.0061_24.5079	1817.5
40.9898_24.9886	1639.76
40.9952_25.5104	1625.98
41.002_25.9957	1488.06
41.0025_26.5177	1531.68
41.0046_27.0031	1698.59
41.0045_27.4886	1625.99
40.9992_29.509	1712.85
40.9877_29.9941	2108.14
41.0012_30.4861	2039.35
41.007_31.0145	1780.1
40.9885_31.4993	2106.78
40.9951_31.9915	2194.74
40.9993_32.4839	1671.48
40.9951_33.0122	1371.26
40.9947_33.5045	1374.4
40.9919_33.9969	1845.93
41.0139_34.498	1850.9
41.0066_34.9904	1844.6
40.997_35.4826	1545.82
41.0047_36.0198	1725.86
40.9903_36.5118	1719.37
41.0004_37.0136	1809.79
41.0082_37.5155	1874.69
40.9905_39.0108	2058.86
40.9888_39.5126	1971.3
40.9933_39.9794	1754.63
41.0122_9.0146	1267.03
41.0104_9.4958	1222.55
41.5094_-0.50534	1429.27
41.4933_-0.99432	1372.15
41.5022_-1.4907	1305.55
41.5088_-1.9871	1177.84
41.5071_-2.52	1282.64
41.5089_-3.0165	1346.57
41.5084_-3.5131	1350.09
41.5056_-4.0096	1438.86
41.5005_-4.5061	1383.73
41.4931_-5.0024	1444.71
41.5103_-5.5081	1472.53
41.4983_-6.0043	1570.6
41.5108_-6.5103	1573.06
41.4941_-7.0063	1469.99
41.5019_-7.5123	1485.22
41.5073_-8.0184	1563.11
41.4916_-8.4782	1409.82
41.496_-0.0091553	1443.68
41.5076_0.48007	1587.46
41.4944_1.0126	1287.79
41.5014_1.502	1293.92
41.4964_12.9904	1465.86
41.505_13.5113	1787.9
41.5106_13.9951	1294.32
41.4864_14.5163	1858.74
41.4875_15	1569.73
41.4864_15.4837	1413.74
41.5061_1.9914	1288.1
41.5104_19.9907	1445.45
41.5126_20.5131	1783.81
41.4866_20.9956	1997.67
41.514_21.4837	1605.36
41.5089_22.006	1717.58
41.5039_22.4912	1522.68
41.4939_23.0134	1686.87
41.5121_23.5022	1825.42
41.5003_23.9872	1840.11
41.5107_24.5134	1501.98
41.4943_24.9981	1552.86
41.5034_25.4874	1723.92
41.5064_26.0137	1590.95
41.5108_26.5032	1707.69
41.513_26.9927	1834.31
41.5086_27.5191	1800.79
41.5061_28.0086	1388.04
41.5088_31.9871	1790.1
41.5071_32.52	2203.66
41.5089_33.0165	1889.48
41.5084_33.5131	1900.81
41.5056_34.0096	1987.99
41.5005_34.5061	1761.01
41.4931_35.0024	1991.48
41.5103_35.5081	1329.77
41.4983_36.0043	1705.11
41.4866_9.0045	1030.72
41.996_-0.4808	1360.76
42.0018_-1.018	1191.32
42.0105_-1.5186	1418.93
41.9897_-2.0114	1216.21
41.9939_-2.5119	1159.73
41.9958_-3.0125	1411.67
41.9953_-3.5132	1325.17
41.9925_-4.0138	1237.26
41.9873_-4.5143	1447.05
42.0138_-4.9876	1424.96
42.0042_-5.4882	1531.97
41.9922_-5.9886	1522.45
42.0048_-6.4987	1532.94
41.9881_-6.9988	1352.86
41.9959_-7.509	1627.11
42.0013_-8.0194	1265.86
42.0123_-8.4939	1437.36
42.0098_0.012451	1441.12
41.9939_0.51266	1338.95
42.0031_1.0061	1439.27
42.0101_1.4996	1381.47
42.0032_11.9971	1265.21
41.9878_12.4859	1446.75
41.9988_13.011	1591.94
42.0067_13.4987	1680.71
42.0124_13.9866	1990.97
41.9882_14.5123	1582.13
42.0066_19.506	1594.01
41.9873_1.9993	1337.72
41.9898_2.4928	1393.93
42.013_19.9953	1854.03
41.9893_20.4821	1373.34
41.9891_21.0087	1850.23
41.9886_21.4979	1890.69
42.0137_21.9903	1262.46
42.0061_22.517	1815.57
41.9988_23.0062	1782.91
41.9893_23.4952	1837.27
42.0052_23.9883	1819.18
41.9879_24.5145	1692.06
41.9992_25.0078	1906.28
42.0082_25.5012	1924.84
41.9873_25.9897	1676.55
41.9918_26.4831	1814.19
41.9899_27.0137	1633.29
41.9897_27.5072	1779.63
41.9873_28.0007	1769.69
41.9899_2.9863	1382.15
41.9953_33.5132	1533.52
42.0138_34.9876	1884.13
41.9891_8.9913	1487.1
42.5048_-0.50027	1374.72
42.4887_-0.99753	1318.05
42.4975_-1.5022	1355.17
42.5041_-2.007	1512.3
42.5083_-2.512	1544.82
42.5101_-3.0169	1602.51
42.5096_-3.5219	1191.25
42.5133_-3.9901	1443.58
42.5083_-4.495	1481.68
42.5009_-4.9999	1529.22
42.4912_-5.5045	1506.46
42.506_-6.0189	1511.11
42.499_-6.4869	1628.88
42.5092_-7.0015	1155.94
42.4902_-7.5057	1783.83
42.5035_-7.984	1355.36
42.5066_-8.4988	1348.02
42.4913_0.0042725	1400.25
42.5028_0.50177	1407.11
42.5121_0.99942	1041.82
42.4916_1.5036	1565.07
42.4913_11.5178	1384.74
42.506_12.0093	1360.5
42.4905_12.5023	1807.67
42.5007_12.994	1284.35
42.5087_13.4859	1401.77
42.4869_14.0163	1516.71
42.4913_18.4822	1334.7
42.5009_19.0132	1696.73
42.5095_19.5065	1194.15
42.4963_2.0013	1195.29
42.4988_2.499	1123.68
42.488_19.9976	1493.25
42.4921_20.4909	1991.63
42.4939_20.9843	1986.54
42.4913_21.5154	1911.53
42.4885_22.0087	1733.25
42.5112_22.5055	1952.8
42.504_22.9988	1965.05
42.4944_23.4921	1809.94
42.5104_23.9894	1895.94
42.4964_24.4825	2055.71
42.5043_25.0176	1917.45
42.4856_25.5103	1896.59
42.4923_26.0079	1952.32
42.4967_26.5056	1818.6
42.4989_27.0033	1883.83
42.4989_2.9967	1111.28
42.494_9.0157	1823.83
42.4921_9.5091	1423.18
42.9865_-0.51273	1262.64
43.0032_-0.98422	1076.88
43.0121_-1.4934	1015.8
42.9914_-1.9946	1180.24
42.9956_-2.5037	1090.73
42.9975_-3.0129	1502.62
43.0034_-3.4849	1701.79
43.0007_-3.9941	1272.01
42.9956_-4.5033	1107.86
42.9882_-5.0123	1733.79
43.0125_-5.494	1015.21
43.0004_-6.003	1250.05
42.986_-6.5117	1153.56
43.0037_-6.9939	2010.98
43.0115_-7.5129	1763.71
42.998_-7.9847	1136.88
43.0011_-8.5038	1509.59
43.01_-8.9865	1279.49
43.0004_-0.011139	1855.73
43.0121_0.49066	1801.23
42.9939_0.9993	2385.27
43.0009_1.5012	1869.01
43.004_10.9905	1573.84
42.9932_11.4879	1585.35
43.008_11.9837	1678.99
42.9935_12.519	1709.23
43.0036_13.015	1382.63
43.0115_13.5111	1674.1
42.9935_17.481	1378.54
43.008_18.0163	1326.52
42.9932_18.5121	1165.97
43.004_19.0095	2058.66
43.0126_19.507	2455.14
43.0056_2.0032	1325.93
43.008_2.5052	1663.54
42.9911_20.0023	1553.55
42.9951_20.4999	2193.86
42.997_20.9975	1433.03
42.9965_21.4951	1219.08
42.9938_21.9927	2229.66
42.9888_22.4902	1924.97
43.0094_22.9914	2055.66
42.9999_23.4889	1655.41
42.9881_23.9862	2360.99
43.0018_24.4879	2032.52
43.0132_24.9897	1986.16
42.9946_25.4867	2045.59
43.0014_25.9886	2006.54
43.0059_26.4906	1935.95
43.0081_26.9927	1740.37
43.008_27.4948	1980.49
43.0081_3.0073	1206.46
43.5011_-0.49503	1700.62
43.5123_-1.0085	1826.37
43.4938_-1.5142	1516.09
43.4999_-5.5107	1470.79
43.495_-5.9868	1630.66
43.5076_-6.5101	1804.47
43.4984_-6.9861	1472.76
43.5062_-7.5096	1228.58
43.4927_-7.9854	1279.08
43.515_0.011017	1677.55
43.494_0.48633	1620.44
43.5033_0.99249	1612.47
43.5104_1.4988	1305.35
43.4881_10.4946	1797.87
43.5073_10.9943	1696.08
43.4965_11.496	1821.2
43.5112_11.9961	1789.36
43.4958_12.4976	1663.82
43.506_12.9978	1519.32
43.5139_13.4982	1565.47
43.4917_16.0008	1177.29
43.506_17.0022	1354.06
43.4958_17.5024	1126.72
43.5112_18.0039	1019.08
43.4965_18.504	1548.18
43.5073_19.0057	3307.81
43.4881_19.5054	2069.85
43.4875_2.0114	1879.09
43.4899_2.5176	1099.11
43.4944_20.0072	1674.45
43.4984_20.5091	2139.68
43.5002_21.011	1838.63
43.4997_21.5129	2067.77
43.4968_22.0148	1757.76
43.4918_22.5166	1283.93
43.515_22.9839	2161.93
43.5055_23.4857	2388.6
43.4937_23.9873	2303.11
43.5074_24.4933	2223.6
43.491_24.9947	2517.31
43.5001_25.5009	2488.04
43.5068_26.0071	2030.06
43.5112_26.5135	1909.35
43.4857_27.0142	1284.1
43.4899_27.4824	1660.96
43.4875_27.9886	1334.05
43.5104_28.5012	1414.33
43.4857_2.9858	1749.08
43.5113_3.4865	1523.2
43.5001_4.4991	972.239
43.491_5.0053	1129.75
43.5074_5.5067	1439.12
43.4937_6.0127	1498.06
43.5055_6.5143	1402.46
44.0106_-0.51514	1845.71
43.9998_-0.98734	1772.59
43.9971_0.0026245	1819
44.0086_0.51312	1552.38
43.9855_0.99231	1619.91
43.9925_1.5028	1858.92
43.9915_10.494	2116.74
44.0108_10.9981	1271.41
43.9999_11.5042	1340.24
43.9867_12.0101	1708.47
43.9991_12.5145	1756.92
43.9978_15.5048	1489.47
43.9944_16.0095	1567.46
43.9886_16.5142	1149.44
44.0086_17.0197	1257.46
43.9991_17.4855	1943.36
43.9867_17.9899	2281.33
43.9999_18.4958	1829.85
44.0108_19.0019	1603.32
43.9915_19.506	2327.93
43.9971_2.0135	1865.12
43.9951_2.4858	1643.47
43.9978_20.0121	2048.37
44.0018_20.5184	1661.1
44.0057_20.9859	1741.53
44.0052_21.4922	1870.3
44.0025_21.9986	2392.19
43.9975_22.5048	2064.08
43.9902_23.0109	2448.81
44.0113_23.4824	2332.27
43.9995_23.9885	2254.34
44.0132_24.4989	2423.39
43.9968_25.0047	2210.47
44.0058_25.5153	2224.03
43.9886_25.9822	2074.2
43.9931_26.4928	2207.5
43.9953_27.0035	1942.39
43.9951_27.5142	1735.87
43.9971_27.9865	1620.64
43.9925_28.4972	1589.49
43.9953_2.9965	2135.82
43.9931_3.5072	1303.32
43.9886_4.0178	1731.44
44.0058_4.4847	1440.43
43.9968_4.9953	1378.7
44.0132_5.5011	1192.85
43.9995_6.0115	1390.25
44.0113_6.5176	1512.91
43.9902_6.9891	1696.4
43.9975_7.4952	2408.26
44.0025_8.0014	1456.43
44.4981_-0.48962	1879.71
44.5093_-1.012	1808.35
44.5067_-0.013214	1699.1
44.4908_0.50888	1754.82
44.4952_0.98532	1995.22
44.5022_1.5004	1934.54
44.5014_9.9828	1604.67
44.4951_10.4935	1940.64
44.4865_11.004	1911.5
44.5035_11.5126	1865.12
44.4892_11.9838	1915.84
44.5006_14.4908	1262.63
44.5006_15.5092	2196.35
44.4971_16.0184	1953.56
44.4919_16.4883	1597.15
44.5119_16.9983	2013.06
44.5017_17.5074	1975.04
44.4892_18.0162	2200.71
44.5035_18.4874	2081.75
44.4865_18.996	2215.38
44.4951_19.5065	2424.61
44.5069_2.0156	1926.69
44.5049_2.4922	1874.24
44.5014_20.0171	2159.23
44.5073_20.4888	1963.84
44.5092_20.9995	1936
44.5087_21.5103	1606.05
44.5083_21.9821	1411.15
44.5033_22.4928	2360.75
44.4961_23.0034	2011.39
44.4865_23.5139	2368.47
44.5054_23.9896	2292.27
44.4913_24.4999	2259.98
44.5027_25.0148	2263.68
44.4876_25.486	2194.31
44.4943_26.001	1967.41
44.4988_26.5161	2255.16
44.505_26.9926	1960.21
44.5049_27.5078	1934.82
44.5069_27.9844	2057.11
44.5022_28.4996	1761.19
44.505_3.0074	1715.04
44.4988_3.4839	1712.82
44.4944_3.999	1344.78
44.4876_4.514	1737.05
44.5027_4.9852	1172.59
44.4913_5.5001	1209.2
44.5054_6.0104	1515.04
44.4865_6.4861	2014.72
44.4961_6.9966	1178.07
44.5034_7.5072	1709.96
44.5083_8.0179	1805.15
44.5087_8.4897	1972.03
44.5092_9.0005	1455.59
44.5073_9.5112	1520.89
45.0077_-0.51001	1906.76
44.997_-0.99054	1741.61
44.9942_0.016846	1841.19
45.0006_0.49747	1950.24
45.0099_1.0171	1988.75
45.0121_1.4979	1861.53
45.0069_10.0172	2091.28
44.9988_10.4929	2084.94
44.9902_11.008	2095.41
45.0059_11.4816	2098.85
44.9928_11.9965	2107.32
45.0004_14.0121	1795.38
45.0047_15	1081.78
45.0035_15.5137	1915.16
45.0004_15.9879	2162.57
44.9947_16.5016	2293.82
44.9868_17.015	1922.86
45.0053_17.4901	2267.15
44.9928_18.0035	2222.48
45.0059_18.5184	2267.7
44.9902_18.992	2215.26
44.9988_19.5071	2130.24
44.9847_1.9851	1655.28
44.9871_2.5048	1781.41
45.0069_19.9828	2114.69
45.011_20.498	1879.17
45.0128_21.0134	1615.71
45.0145_21.4893	2121.41
45.0117_22.0046	1602.05
45.0067_22.5199	1557.94
45.002_22.9957	2278.84
44.9925_23.5107	2221.34
45.0114_23.9908	2238.01
44.9973_24.5056	2191.61
45.0121_24.9859	2258.63
44.9935_25.5005	2354.59
45.004_25.981	2344.22
45.0085_26.5008	2094.73
45.0106_27.0206	1848.15
44.9871_27.4952	1955.44
44.9847_28.0149	2075.86
45.0121_28.5021	2147.01
45.0006_29.5025	1187.95
45.0106_2.9794	1405.58
45.0085_3.4992	1352.89
45.004_4.019	2097.76
44.9935_4.4995	2119.57
45.0121_5.0141	1521.05
44.9973_5.4944	1341.88
45.0114_6.0092	1542.05
44.9925_6.4893	1149.83
45.0021_7.0043	1761.07
45.0067_7.4801	1687
45.0117_7.9953	1883.67
45.0145_8.5107	2004.13
45.0128_8.9866	1978.39
45.011_9.5019	1913.62
45.4954_-0.48401	1759.92
45.5039_0.00085449	1574
45.5105_0.48584	1715.65
45.4923_1.0171	1923.4
45.4945_1.5021	1605.57
45.5106_10.0124	1964.17
45.5026_10.4924	1908.12
45.4939_11.012	1985.96
45.5096_11.4899	1869.2
45.4965_12.0094	1860.52
45.5033_14.0032	1505.42
45.5065_14.4817	1110.98
45.5077_15	2357.59
45.5065_15.5183	2410.2
45.5033_15.9968	2246.9
45.4976_16.515	2294.25
45.4903_16.9933	2133.22
45.508_17.5124	1909.6
45.4965_17.9906	2038.64
45.5096_18.5101	2234.45
45.4939_18.988	2111.16
45.5026_19.5076	2088.8
45.4946_1.987	1351
45.497_2.5114	1801.38
45.5106_19.9876	1968.94
45.4868_20.5048	2011.05
45.4906_20.9847	2073.66
45.4902_21.5045	2204.86
45.4898_21.9844	2402.84
45.5127_22.5078	2946.08
45.5081_22.9879	2110.4
45.4985_23.5076	2298.15
45.4897_23.9875	2351.62
45.5034_24.5114	1627.4
45.4904_24.9911	1681.59
45.4994_25.5153	1636.38
45.5099_26.0001	1203.94
45.4906_26.4794	1809.07
45.4928_27.0037	1666.41
45.497_27.4886	2120.95
45.4946_28.013	1772.27
45.4944_28.4979	1741.01
45.5105_29.5142	1271.87
45.4929_2.9963	1388.71
45.4907_3.5206	1370.16
45.5099_3.9999	1306.33
45.4994_4.4847	1889.08
45.4904_5.0089	1840.76
45.5034_5.4886	1696.68
45.4897_6.0125	1976.46
45.4985_6.4924	3208.24
45.5081_7.0121	1288.86
45.5127_7.4922	1921.33
45.4899_8.0156	1806.37
45.4902_8.4955	1835.83
45.4907_9.0153	2006.76
45.4868_9.4952	2069.28
46.0051_-0.50473	1575.69
45.9944_-0.99384	1526.91
45.9863_-0.0079346	1753.2
45.9979_0.52084	1532.5
46.0022_1.0102	1508.21
46.0044_1.4995	1989.65
45.9865_10.0099	2163.16
46.0064_10.4918	1747.94
45.9977_11.0161	1695.32
46.0134_11.4984	1822.87
45.9991_11.9824	2350.35
46.0116_12.5051	1800.34
45.9931_12.9887	1895.01
46.001_13.5115	2014.98
46.0063_13.9942	2863.59
46.0096_14.5172	2332.66
46.0106_15	1852.81
46.0096_15.4828	2247.49
46.0063_16.0058	2110.17
46.001_16.4885	2216.9
45.9931_17.0113	1817.83
46.0116_17.4949	2061.68
45.9991_18.0176	2147.01
46.0134_18.5016	2022.51
45.9977_18.9839	2110.81
46.0063_19.5082	2029.25
46.0045_1.989	1453.3
46.0069_2.5181	1435.29
45.9865_19.9901	1989.07
45.9905_20.5144	2143.83
45.9943_20.9987	2236.03
45.9961_21.483	2260.52
45.9933_22.0074	2352.03
45.9908_22.4918	2352.39
46.0113_23.02	1807.2
46.0046_23.5044	2026.09
45.9958_23.9886	1997.58
46.0095_24.5174	2362.21
45.9964_25.0014	2168.48
46.0091_25.4905	2391.33
45.9881_26.0141	2771.77
45.9965_26.5032	1341.45
46.0027_26.9925	1836.5
46.0069_27.4819	2171.65
46.0045_28.011	1595.56
46.0044_28.5005	1503.17
46.0022_28.9898	1785.16
45.9979_29.4792	1954.82
46.0027_3.0075	1472.63
45.9965_3.4968	2230.57
45.9863_30.0079	1775.55
45.9881_3.9859	1831.8
46.0091_4.5095	2032.15
45.9964_4.9986	1703.95
46.0095_5.4826	1458.94
45.9958_6.0114	2052.79
46.0046_6.4956	1942.79
46.0114_6.98	1035.45
45.9909_7.5082	1403.03
45.9934_7.9926	1574.93
45.9961_8.517	3476.31
45.9943_9.0013	2555.43
45.9905_9.4856	1836.89
46.4927_-0.47818	1607.74
46.504_-1.0195	1606.55
46.4911_-1.5129	1431.79
46.5013_0.015442	1512.4
46.5077_0.50922	1528.22
46.512_1.0031	1576.6
46.4867_1.5038	1417.27
46.4902_10.0049	1380.98
46.5101_10.4912	1479.05
46.5_10.9798	1324.26
46.4892_11.5088	1869.89
46.5028_11.9954	1428.55
46.4864_12.4836	2115.95
46.4966_13.011	2156.28
46.5039_13.4979	2517.86
46.5092_13.985	1612.97
46.5126_14.5128	1595.73
46.5136_15	2389.93
46.5126_15.4872	1842.2
46.5092_16.015	1900.48
46.5039_16.5021	2239.43
46.4966_16.989	1993.04
46.4864_17.5164	2006.4
46.5027_18.0046	2058.46
46.4891_18.4912	2007.76
46.5_19.0202	2096.28
46.5101_19.5088	2045.52
46.4868_1.9975	1350.68
46.5125_2.4849	1608.52
46.4902_19.9951	2103.58
46.4961_20.4837	2157.52
46.498_21.0129	2195.06
46.4996_21.5016	2304.18
46.4993_21.9904	2404.77
46.4968_22.4792	2661.1
46.4896_23.0082	2247.51
46.5107_23.5011	2889.98
46.5019_23.9898	2523.48
46.4911_24.4783	2505.07
46.5024_25.0119	3370.42
46.4873_25.5001	2137.34
46.4978_25.9937	1668.5
46.5062_26.4873	2035.3
46.5084_27.0213	1985.9
46.5124_27.5151	2100.74
46.4868_28.0025	2181.42
46.4867_28.4962	1537.43
46.512_28.9969	1844.35
46.5077_29.4908	1767.89
46.5084_2.9787	1762.58
46.5062_3.5127	1752.68
46.5013_29.9846	2321.83
46.4927_30.4782	1657.45
46.4978_4.0063	2143.27
46.4873_4.4999	1793.81
46.5024_4.9881	2330.44
46.4911_5.5217	1974.45
46.5019_6.0102	1883.21
46.5107_6.4989	1221
46.4896_6.9917	1654.44
46.4968_7.5208	1933.64
46.4993_8.0096	1260.43
46.4996_8.4983	1362.13
46.498_8.9871	1197.09
46.4961_9.5163	1457.21
47.0024_-0.49924	1497.81
46.9917_-0.99728	1374.83
47.0062_-1.5035	1550.5
46.9912_-2.0013	1299.62
47.011_-0.00097656	1519.85
46.99_0.50476	1612.72
46.9943_1.003	1579.53
46.9966_1.5013	1474.97
46.9939_9.9999	3130.81
46.9859_10.4929	1623.75
47.0037_10.9837	1532.25
46.9928_11.5175	1028.84
47.0063_12.0087	2605.86
46.9899_12.5013	2138.22
46.9993_12.9926	1202.4
47.0067_13.4841	1375.14
47.0124_14.0166	1690.83
46.9875_14.5085	1835.93
46.9886_15	1865.1
46.9875_15.4914	2213.88
47.0124_15.9833	2350.17
47.0067_16.5159	2365.19
46.9993_17.0074	2003.61
46.9899_17.4987	1329.4
47.0063_17.9913	1762.01
46.9928_18.4825	2045.95
47.0037_19.0163	2089.61
46.9859_19.5071	2049.26
46.9967_1.9996	1725.22
46.9947_2.4978	1771.42
46.9939_20.0001	2148.56
46.9998_20.4933	2154.61
47.0036_20.9865	2266.2
47.0031_21.5206	2254.77
47.0027_22.0139	2275.05
47.0001_22.5072	2384.41
46.9955_23.0004	2228.74
46.9889_23.4934	2406.31
47.0079_23.991	2629.25
46.997_24.484	2586.07
47.0118_24.9819	2283.46
46.9932_25.5153	1826.35
47.0036_26.0134	1718.81
47.012_26.5117	2293.14
46.9905_27.0039	2277.44
46.9947_27.5022	1781.28
46.9967_28.0004	2239.07
46.9965_28.4987	1449.32
46.9943_28.997	1830.83
46.99_29.4952	2041.23
46.9905_2.9961	2029.18
47.012_3.4883	1864.38
47.011_30.001	1780.27
47.0024_30.4992	1801.47
47.0036_3.9866	1485.65
46.9932_4.4847	2060.03
47.0119_5.0181	2235.13
46.997_5.516	1904.84
47.0079_6.009	1827.64
46.9889_6.5066	1503.78
46.9955_6.9996	2249.29
47.0001_7.4928	1980.28
47.0027_7.9861	1910.92
47.0031_8.4794	2188.4
47.0036_9.0135	1464.59
46.9998_9.5067	2695.82
47.4845_-0.5127	1450.29
47.5066_-0.98288	1497.75
47.4939_-1.4855	1577.57
47.5063_-1.9965	1596.49
47.4931_-0.01004	1499.68
47.4997_0.49277	1688.56
47.504_0.9957	1554.25
47.5063_1.4987	1780.24
47.4974_9.9947	1602.85
47.4894_10.4923	1544.57
47.5073_10.9877	1962.58
47.4951_11.4852	2002.22
47.5088_11.9809	1816.26
47.4933_12.5194	2629.89
47.5027_13.0153	1633.81
47.5099_13.5114	2118.27
47.4872_14.008	1989.4
47.4903_14.504	2221.58
47.4914_15	1403.94
47.4903_15.496	2643.41
47.4872_15.992	1168.64
47.5099_16.4886	1924
47.5027_16.9847	1912.69
47.4933_17.4806	1745.29
47.5088_18.0191	1745.85
47.4951_18.5148	1728.58
47.5073_19.0123	1842.35
47.4894_19.5077	2392.42
47.5064_2.0016	2016.21
47.5044_2.5046	1556.02
47.4974_20.0053	2458.78
47.5033_20.5031	2145.69
47.5071_21.0009	2222.63
47.5088_21.4987	2300.4
47.5084_21.9966	2324.62
47.506_22.4945	2202.57
47.5014_22.9923	2107.46
47.4947_23.49	2727.76
47.5138_23.9922	2750.27
47.5029_24.4898	3471.01
47.49_24.9872	2613.27
47.5026_25.4898	1604.24
47.5132_25.9926	2187.04
47.4939_26.4896	1978.03
47.5002_26.9924	2333.29
47.5044_27.4954	2380.18
47.5064_27.9984	2129.7
47.5063_28.5013	2098.54
47.504_29.0043	1862.97
47.4997_29.5072	1586.14
47.5002_3.0076	1607.67
47.4939_3.5104	2174.48
47.4931_30.01	1863.52
47.4845_30.5127	1956.38
47.5066_30.9829	1764
47.5132_4.0074	1759.45
47.5026_4.5102	1621.94
47.49_5.0128	1977.64
47.5029_5.5102	2048.32
47.5138_6.0078	1832.47
47.4948_6.51	1887.03
47.5014_7.0077	1962.99
47.506_7.5055	2235.01
47.5084_8.0034	2327.93
47.5088_8.5013	2123.26
47.5071_8.9991	2125.67
47.5033_9.4969	1946.86
47.9993_-0.49353	1623.45
47.9886_-1.0009	1593.2
48.003_-1.5165	1584.44
47.9939_-1.9828	1501.69
48.0041_-2.4987	1645.1
47.9849_-3.0055	1503.3
47.9971_-3.4808	1565.06
48.0009_-3.9969	1502.34
48.0078_0.013977	1633.8
48.0092_0.48056	1570.09
47.9861_0.99551	1413.43
47.9883_1.503	1638.02
48.0008_9.9894	1740.05
47.9929_10.4917	1783.26
48.0107_10.9917	1761.59
47.9985_11.4939	1904.3
48.0121_11.9943	2160.19
47.9957_12.4962	2107.82
48.0052_12.9967	2129.95
48.0125_13.4974	2199.38
47.9898_13.9987	1916.53
47.993_14.4993	1384.72
47.994_15	1768.11
47.993_15.5007	1522.73
47.9898_16.0013	1401.64
48.0125_16.5026	1798.36
48.0052_17.0033	1695.74
47.9957_17.5038	1894.87
48.0121_18.0057	1930.74
47.9985_18.5061	2175.52
48.0107_19.0082	1659.02
47.9929_19.5083	2157.75
47.9884_2.0106	1796.82
48.0139_2.5116	1798.46
48.0008_20.0106	2295.05
48.0067_20.513	2271.62
48.0104_21.0155	2455.08
48.0121_21.5181	2370.49
48.0116_22.0206	2200.47
48.0116_22.4816	2657.97
48.0071_22.9841	2661.76
48.0005_23.4865	2584.6
47.9918_23.9888	2829.14
48.0086_24.4958	1966.74
47.9957_24.9979	1641.23
48.0083_25.5052	1741.5
47.9911_26.007	2128.89
47.9994_26.5144	2266.77
48.0056_27.022	2006.84
48.0139_27.4884	1866.85
47.9884_27.9894	2066.55
47.9883_28.497	1770.42
47.9861_29.0045	2060.45
48.0092_29.5194	2072.39
48.0056_2.978	1612.84
47.9994_3.4856	2193.23
48.0078_29.986	1649.64
47.9993_30.4935	1708.42
47.9886_31.0009	2043.73
47.9911_3.993	2034.84
48.0083_4.4948	1788.75
47.9957_5.0021	1944.39
48.0087_5.5042	1831.83
47.9918_6.0112	2011.39
48.0005_6.5135	1572.25
48.0071_7.0159	1649.56
48.0116_7.5184	1998.87
48.0116_7.9794	2723.27
48.0121_8.4819	2350.07
48.0104_8.9845	2230.68
48.0067_9.487	2093.86
48.5085_-0.51532	1700.28
48.5032_-0.98621	1355.63
48.4904_-1.4982	1534.5
48.5027_-2.0189	1536.8
48.4916_-2.4895	1510.52
48.4996_-3.0103	1331.83
48.5118_-3.4902	1332.64
48.4884_-4.0014	1403.48
48.4967_-4.4814	1305.9
48.4897_0.0049133	1692.28
48.4961_0.51715	1553.32
48.4955_0.98804	1537.24
48.4978_1.5004	1654.54
48.5041_9.984	2137.7
48.4961_10.4911	2108.48
48.486_10.998	1891.35
48.5017_11.5028	2177.55
48.4874_12.0095	2266.37
48.4989_12.5146	1829.97
48.5082_13.0198	1825.71
48.487_13.4839	2282.56
48.4923_13.9892	2466
48.4954_14.4946	2553.21
48.4965_15	1849.41
48.4954_15.5054	1736.67
48.4923_16.0107	2134.03
48.487_16.5161	1495.82
48.5082_16.9802	2301.97
48.4989_17.4854	2065.61
48.4874_17.9905	2438.59
48.5017_18.4972	1800.53
48.486_19.002	2468.9
48.4961_19.5089	2101.24
48.4978_2.0128	1709.92
48.4914_2.4836	1666.72
48.5041_20.016	2701.15
48.5118_20.4811	2529.56
48.4879_20.9853	2621.45
48.4896_21.4923	2760.01
48.4892_21.9994	2565.47
48.4867_22.5065	2955.34
48.5099_23.0177	3519.89
48.5061_23.483	2441.68
48.4973_23.99	1789.45
48.4865_24.4969	1715.93
48.5012_25.0087	2552.48
48.4861_25.5154	1968.01
48.5003_25.9857	2271.47
48.5087_26.498	1665.13
48.4873_27.0042	1753.7
48.4914_27.5164	2369.44
48.4978_27.9872	1907.76
48.4977_28.4996	1748.68
48.4955_29.012	1864.39
48.4961_29.4828	2109.02
48.4873_2.9958	1828.49
48.5087_3.502	1792.9
48.4897_29.9951	1740.5
48.5085_30.5153	2071.5
48.5032_30.9862	1713.74
48.5003_4.0143	1705.27
48.4861_4.4846	1818.68
48.5012_4.9913	1891.86
48.4865_5.5031	1736.57
48.4973_6.01	1892.15
48.5061_6.517	2114.03
48.5099_6.9823	1812.1
48.4867_7.4935	2565.21
48.4892_8.0006	2121.59
48.4896_8.5077	1811.66
48.4879_9.0147	2407.77
48.5118_9.5189	1492.27
48.9954_-0.48761	1623.32
49.0121_-1.013	1437.98
49.0049_-1.4883	1464.08
48.9987_-0.012268	1639.88
49.0052_0.50494	1469.53
49.0047_0.98038	1722.54
49.0069_1.4977	1499.66
49.0071_9.9786	1893.86
48.9992_10.4905	2328.47
48.9891_11.0022	1885.44
49.0047_11.5119	1945.51
48.9893_11.9809	2130.8
49.0009_12.4908	2063.6
49.0103_13.0009	2607.65
48.9897_13.512	1302.13
48.9945_13.9796	2033.93
48.9977_14.4898	2265.42
48.9988_15	2127.06
48.9977_15.5102	2098.7
48.9945_16.0204	2068.09
48.9897_16.488	2701.78
49.0103_16.9991	2428.45
49.0009_17.5092	2261.89
48.9893_18.0191	1836.2
49.0047_18.4881	2637.13
48.9891_18.9978	2614.87
48.9992_19.5095	2398.14
49.007_2.0151	1659.29
49.0006_2.4904	1979.22
49.0071_20.0214	1731.87
48.987_20.4881	2383.61
48.9908_21	2632.23
48.9925_21.5119	2376.32
48.9944_21.9815	2977.53
48.992_22.4935	2307.1
48.9874_23.0053	1900
49.0084_23.5216	1495.37
49.0027_23.9912	1933.37
48.9918_24.503	1995.69
49.0065_25.0198	2328.57
48.995_25.4891	1851.83
49.0055_26.0062	2029.56
48.9861_26.5173	1992.21
48.9965_26.9923	1507.66
49.0006_27.5096	1868.61
49.007_27.9849	1989.38
49.0069_28.5023	1790.05
49.0047_29.0196	1785.3
49.0052_29.4951	2070.54
48.9965_3.0077	2161.05
48.9861_3.4827	1479.66
48.9987_30.0123	1786.67
48.9954_30.4876	2063.91
49.0121_31.013	2416.9
49.0049_31.4883	1681.42
49.0055_3.9938	1921.91
48.995_4.5109	1652.81
49.0065_4.9802	2282.85
48.9918_5.497	2195.35
49.0027_6.0088	1865.89
49.0084_6.4784	1980.99
48.9874_6.9947	1963.07
48.992_7.5065	2239.47
48.9944_8.0185	2102.95
48.9925_8.4881	1699.25
48.9908_9	2236.01
48.987_9.5119	2212.05
49.4861_-1.5115	1573.53
49.4866_0.50024	1871.17
49.4909_1.0223	1433.53
49.4884_1.5022	1564.54
49.5116_10.0158	2011.14
49.5019_10.4898	1902.26
49.4918_11.0065	2139.11
49.5062_11.4782	2370.2
49.492_11.9947	1968.19
49.5035_12.5095	1402.85
49.5121_12.9816	2258.83
49.4916_13.4976	1828.58
49.4968_14.0127	2240.7
49.4997_14.4848	1632.17
49.5007_15	2212.49
49.4997_15.5151	1401.79
49.4968_15.9873	1924.81
49.4916_16.5024	2010.7
49.5121_17.0184	2535.71
49.5035_17.4905	2739.85
49.492_18.0053	2638.16
49.5062_18.5218	1800.46
49.4918_18.9935	1805.71
49.5019_19.5102	2752.33
49.5159_2.0174	1718.46
49.5095_2.4974	1617.52
49.5116_19.9842	2329.68
49.4897_20.4982	1380.72
49.4935_21.015	1450.72
49.4973_21.4891	1565.51
49.497_22.006	1433.51
49.497_22.4802	1831.28
49.4925_22.997	1765.48
49.4858_23.5138	1908.81
49.5078_23.9925	1512.85
49.4969_24.5092	1764.42
49.515_24.9884	1883.58
49.4999_25.5049	1896.58
49.5142_25.9845	1514.87
49.495_26.5006	1600.54
49.5053_26.9803	1462.2
49.5095_27.5026	1693.18
49.5159_27.9826	2171.37
49.4883_28.4978	1646.51
49.5053_3.0197	1844.55
49.495_3.4994	1804.15
49.5142_4.0155	1786.8
49.4999_4.4951	2003.76
49.515_5.0116	1908.71
49.4969_5.4908	2111.01
49.5078_6.0075	1743.75
49.4858_6.4862	1482.14
49.4925_7.003	1585.32
49.497_7.5198	1805.55
49.497_7.9939	1858.33
49.4973_8.5109	2308.21
49.4935_8.985	2096.14
49.4897_9.5018	1839.67
49.997_1.4995	1280.45
50.014_10.0106	2210.66
50.0044_10.4892	2167.81
49.9943_11.0109	2193.38
50.0086_11.4872	2840.31
49.9944_12.0087	1812.13
50.0049_12.4852	1803.29
49.9865_13.0064	1672.18
49.9932_13.483	2195.22
49.9984_14.003	2417.64
50.0014_14.4798	1910.81
50.0024_15	2140.64
50.0014_15.5202	2354.28
49.9984_15.9969	2336.59
49.9932_16.517	2358.99
49.9865_16.9936	3383.38
50.0049_17.5147	1705.07
49.9944_17.9913	1697.77
50.0086_18.5128	1973.26
49.9943_18.9891	2157.42
50.0044_19.5108	2044.15
49.9925_1.984	1726.86
49.9905_2.5113	1617.03
50.014_19.9894	1966
49.9921_20.5085	2023.25
49.9979_20.9872	1700.59
49.9997_21.5091	1861.07
50.0016_21.9879	1749.84
49.9991_22.5098	1747.04
49.9972_22.9886	1987.26
49.9906_23.5104	1866.22
50.0125_23.9938	1925.84
50.0097_2.9891	1472.39
50.0035_3.5164	1463.38
49.9912_4.0006	1581.24
50.0046_4.4789	1568.42
49.9921_5.0059	1554.7
50.0017_5.4844	1909.11
50.0125_6.0062	2357.66
49.9906_6.4896	2323.38
49.9972_7.0114	2564.06
49.9991_7.4902	1994.53
50.0016_8.0121	2880.33
49.9997_8.4909	2353.42
49.9979_9.0128	2565.1
49.9921_9.4915	1669.53
50.4967_-3.9985	1001.72
50.5049_-4.4974	1077.01
50.5112_-4.9965	1069.95
50.4883_10.0079	1068.11
50.5065_10.4885	2085.03
50.4964_11.0154	1522.4
50.5107_11.4964	1767.05
50.4954_11.9793	1735.32
50.5069_12.5042	1678.82
50.4877_12.9868	1452.1
50.495_13.5118	2739.68
50.4998_13.9932	2369.61
50.5029_14.5185	2083.23
50.5038_15	2777.53
50.5029_15.4815	2159.27
50.4998_16.0068	2690.4
50.495_16.4882	2491.43
50.4877_17.0132	2316.88
50.5069_17.4957	2140.28
50.4954_18.0207	2258.9
50.5107_18.5036	2043.83
50.4964_18.9846	2079.08
50.5065_19.5115	1480.15
50.5008_1.9861	1399.88
50.4988_2.5186	1439.49
50.4883_19.9921	1709.04
50.4942_20.519	2096.36
50.5_21.0024	1993.41
50.5039_21.4858	2129.08
50.5035_22.0129	2002.39
50.5035_22.4965	2061.14
50.5016_22.9799	2244.03
50.495_23.5069	1543.95
50.4893_23.9902	1669.45
50.4904_3.0078	1560.14
50.5076_3.4904	1917.59
50.4954_3.9795	1634.06
50.5126_4.5059	1658.42
50.4964_4.9947	2084.38
50.5061_5.4779	1706.25
50.4893_6.0098	1317.14
50.495_6.4931	1722.29
50.5016_7.0201	1912.37
50.5035_7.5035	2211.08
50.5035_7.9871	2154.97
50.5039_8.5142	2098.81
50.5_8.9976	2226.6
50.4942_9.481	1719.85
51.0116_-0.48358	1707.17
51.0009_-1.0212	1248.25
50.9937_-1.5153	1741.25
51.0117_-2.0185	1328.65
51.0006_-2.5125	1357.46
50.9876_-3.0062	1684.54
50.9997_-3.5098	1464.54
51.0098_-4.0136	1520.93
50.9909_-4.507	959.116
51.0149_0.010742	1601.6
50.9888_0.51309	1591.68
50.9901_10.0024	1868.84
51.0082_10.4879	1793.06
50.9981_11.02	1908.32
51.0124_11.5057	1690.56
50.997_11.9934	2108.72
51.0076_12.4795	2154.8
50.9892_13.011	1761.4
50.9959_13.497	1531.17
51.0007_13.9832	1979.06
51.0038_14.5137	1452.2
51.0048_15	1645.06
51.0038_15.4863	1721.65
51.0007_16.0168	1527.96
50.9959_16.503	1846.06
50.9892_16.989	2117.28
51.0076_17.5205	2332.5
50.997_18.0065	2152.65
51.0124_18.4942	1693.73
50.9981_18.98	2212.49
51.0082_19.5121	1910.8
51.0023_2.4824	1591.58
50.9901_19.9975	1964.63
50.9978_20.4856	1470.45
51.0016_21.0179	1793.26
51.0054_21.5061	2024.74
51.0074_21.9945	1758.05
51.0075_22.4828	1550.4
51.0029_23.0151	1583.6
50.9991_23.5034	1596.52
50.9933_23.9915	1769.44
51.0134_24.4848	1769.64
50.9982_3.0201	1580.81
50.9878_3.514	1506.62
51.0031_4.0017	1792.27
50.9889_4.4954	1629.64
51.0004_4.9832	1822.57
51.0134_5.5152	1587.6
50.9933_6.0085	1748.92
50.9991_6.4966	1733.64
51.0029_6.9849	1926.53
51.0075_7.5172	2014.74
51.0074_8.0055	2075.93
51.0054_8.4938	2602.68
51.0016_8.9821	2544.92
50.9978_9.5144	1707.01
51.4916_-0.49802	1914.75
51.4864_-0.99701	1668.75
51.5064_-1.505	1306.31
51.4973_-2.004	1574.11
51.4862_-2.5028	1437.65
51.4853_-3.5099	1554.99
51.4949_0.0010986	1568.32
51.4914_9.9969	2272.17
51.5095_10.4872	1917.18
51.4981_10.98	2637.57
51.5137_11.5153	1775.67
51.4983_12.0079	1739.81
51.5088_12.4988	1850.25
51.4896_12.991	1854.08
51.4963_13.4819	2005.73
51.5015_14.0177	2212.79
51.5043_14.5088	2536.72
51.5053_15	2030.82
51.5043_15.4912	1989.75
51.5015_15.9823	1832.32
51.4963_16.5181	1876.3
51.4896_17.009	2155.72
51.5088_17.5012	1801.65
51.4983_17.9921	1471.96
51.5137_18.4847	1790.24
51.4981_19.02	1873.37
51.5095_19.5128	1775.64
51.4914_20.0031	2365.27
51.4991_20.4961	2002.21
51.5049_20.9892	2021.48
51.5088_21.4824	2365.94
51.5084_22.0201	2021.88
51.5084_22.5134	1717.94
51.5065_23.0066	1775.46
51.5027_23.4998	1977.73
51.497_23.9929	1981.27
51.4894_24.4858	1865.83
51.5065_3.9801	1354.41
51.4961_4.523	1601.41
51.5075_5.0159	1773.06
51.4894_5.5142	1884.57
51.497_6.0071	1793.97
51.5027_6.5002	1760.56
51.5065_6.9934	1717.4
51.5084_7.4866	1631.97
51.5084_7.9799	1569.05
51.5088_8.5176	1525.33
51.5049_9.0108	2224.69
51.4991_9.5039	1560.12
51.9983_-0.52136	1445.4
51.9985_-0.98132	1545.16
51.9914_-1.4854	1268.46
52.0124_-9.9905	914.106
52.0095_-1.9988	1580.06
51.9985_-2.5028	1661.92
51.9855_-3.0065	1298.01
51.9976_-3.5203	1236.92
52.0141_-3.9904	1570.56
51.9954_-4.4938	1256.25
52.0016_-5.008	996.687
52.0118_-8.007	1199.56
52.0041_-8.5212	1314.48
52.0026_-8.9921	1195.19
51.991_-9.506	890.375
52.0017_-0.017151	1294.36
52.0031_0.48712	1433.82
52.0026_0.99142	1555.71
51.9922_9.9912	1484.99
52.0104_10.4865	1805.64
51.9989_10.9843	1739.97
52.0133_11.4799	1980.56
51.998_11.9776	1999.92
52.0094_12.5185	1927.1
51.9902_13.0157	2003.13
51.9968_13.5117	1812.8
52.0015_14.0077	2045.97
52.0044_14.5038	1939.01
52.0053_15	2204.95
52.0044_15.4962	1967.46
52.0015_15.9923	2111.75
51.9968_16.4883	1702.05
51.9902_16.9843	1757.35
52.0094_17.4815	1869.56
51.998_18.0224	1882.99
52.0133_18.52	1560.13
51.9989_19.0157	1749.65
52.0104_19.5135	1538.38
51.9922_20.0088	1715.89
51.9999_20.5067	1653.36
52.0056_21.0049	1795.57
52.0095_21.5031	1982.18
52.0114_22.0013	1416.91
52.0115_22.4996	1738.56
52.0096_22.9979	2027.53
52.0058_23.4961	1630.29
52.0001_23.9942	2348.48
51.9925_24.4922	2041.57
51.9991_4.5065	1739.65
52.0105_5.0044	1713.07
51.9925_5.5078	1611.09
52.0001_6.0058	1914.77
52.0058_6.5039	1744.31
52.0096_7.0021	1434.59
52.0115_7.5004	1648.47
52.0114_7.9987	1732.21
52.0095_8.4969	1367.37
52.0056_8.9951	1819.71
51.9999_9.4932	1906.36
52.5099_-0.50052	1548.81
52.5047_-1.0099	1400.72
52.4975_-1.5193	1437.53
52.4941_-1.9838	1262.09
52.5102_-2.5027	1334.24
52.4972_-3.0117	1490.13
52.5156_-3.4865	1708.64
52.4988_-3.9953	1290.98
52.507_-6.4932	1456.61
52.5053_-7.0128	1221.79
52.5093_-7.4886	1640.51
52.5036_-8.0081	1690.66
52.5039_-8.4838	1574.08
52.4944_-9.0031	1651.26
52.4911_-9.4787	1506.42
52.5132_0.0090027	1634.37
52.5145_0.51855	1664.78
52.509_0.98325	1589.38
52.5065_1.4927	1488.78
52.4925_9.9854	1801.83
52.5107_10.4857	2146.1
52.4992_10.9887	2126.5
52.5135_11.4894	1850.29
52.4982_11.9922	2017.62
52.5087_12.4931	2108.84
52.4896_12.9954	2244.95
52.4963_13.4964	1817.52
52.5011_13.9975	2423.16
52.5039_14.4987	1963.65
52.5049_15	1976.62
52.5039_15.5013	2155.37
52.5011_16.0025	1911.18
52.4963_16.5036	1903.26
52.4896_17.0046	1668.7
52.5087_17.5069	1692.88
52.4982_18.0078	1969.3
52.5135_18.5106	1669.64
52.4992_19.0113	1622.19
52.5107_19.5143	2104.54
52.4925_20.0146	1799.02
52.5002_20.5177	1749.59
52.5058_21.0209	1781.54
52.5119_21.4788	2032.78
52.5139_21.9822	2002.76
52.514_22.4856	1876.81
52.5122_22.989	1613.03
52.5084_23.4923	1976
52.5027_23.9956	2070.26
52.4951_24.4987	1935.1
52.5131_4.9927	1295.51
52.4951_5.5013	1378.94
52.5027_6.0044	1690.05
52.5084_6.5077	1673.24
52.5122_7.011	1720.35
52.514_7.5144	1435.39
52.5139_8.0178	1700.2
52.5119_8.5212	1662.75
52.5058_8.9791	1682.94
52.5002_9.4823	1741.07
52.9884_-0.51553	1421.39
52.9886_-0.98492	1760.16
53.0086_-1.5088	1581.19
52.9994_-2.0233	1327.81
52.9943_-2.4926	1634.14
53.0084_-3.0171	1696.89
52.9997_-3.4864	1498.96
53.0099_-4.011	1030.78
52.9982_-6.4789	808.248
52.9965_-7.0037	1646.3
53.0005_-7.4843	1646.33
52.9948_-8.0091	1458.17
52.9952_-8.4897	1208.78
52.9856_-9.0143	1475.74
52.9917_-0.00097656	1539.08
52.9923_9.9795	1893.59
53.0104_10.485	1785.88
52.999_10.9932	2029.53
53.0132_11.4991	2185.54
52.9979_12.007	2066.01
53.0083_12.5132	2336.76
52.9892_13.0207	2117.27
52.9952_13.4808	2153.59
53_13.9872	1923
53.0029_14.4936	2188.06
53.0039_15	1805.33
53.0029_15.5064	1724.98
53_16.0128	2210.11
52.9952_16.5192	2019.41
52.9892_16.9793	2014.61
53.0083_17.4868	1617.25
52.9979_17.993	1727.28
53.0132_18.5009	2635.88
52.999_19.0068	1760.88
53.0104_19.515	1617.82
52.9923_20.0205	1729.2
53.0018_20.4828	1813.19
53.0076_20.9913	1831.32
53.0115_21.4999	2182.43
53.0134_22.0085	1874.39
52.9858_22.5128	1877.43
53.0142_22.9799	1990.93
53.0105_23.4885	1953.08
53.0048_23.997	1910.54
52.9972_24.5053	1649.04
52.9972_5.4947	1531.98
53.0048_6.003	1577.81
53.0105_6.5115	1369.29
53.0142_7.0201	1690.15
52.9858_7.4872	1609.03
53.0134_7.9915	1609.89
53.0115_8.5001	1608.15
53.0076_9.0087	1795
53.0018_9.5171	1631.85
53.4988_-0.4942	1667.05
53.4936_-1.0142	1727.73
53.492_-1.4885	1521.46
53.494_-10.0107	904.519
53.51_-2.0181	1223.27
53.5049_-2.4925	2014.87
53.4919_-3.0121	1359.4
53.5081_-6.5214	1396.68
53.4872_-6.9944	1479.65
53.4911_-7.48	1350.43
53.4855_-8.0102	1306.06
53.5123_-8.5092	1468.67
[truncated: 900 more rows]

## Sheet: Figure 3b
Location (Lat_Lon)	Fraction curtailment
35.4912_-0.51297	0.194318
35.4968_-0.99698	0.232142
35.4926_-5.5083	0.414919
35.5002_-6.0005	0.257851
35.4883_0.0041504	0.234189
35.5048_0.48187	0.228315
35.4967_0.99902	0.214751
35.513_1.5103	0.240282
35.51_9.9918	0.241232
35.507_10.5002	0.261135
35.5014_11.0085	0.28742
35.495_1.994	0.226635
35.5061_2.5055	0.231876
35.5001_24.013	0.371691
35.5104_2.9836	0.234486
35.4892_3.5002	0.201432
35.5002_36.0005	0.189692
35.5054_36.4927	0.467524
35.5007_37.0176	0.415123
35.5008_37.5099	0.420859
35.4984_38.0023	0.399736
35.4936_38.4945	0.414594
35.5126_38.9966	0.363023
35.5028_39.4888	0.327026
35.4924_4.0118	0.185683
35.4895_4.4899	0.243622
35.5167_39.9913	0.358184
35.4876_5.0015	0.249296
35.5104_5.509	0.261998
35.5001_5.987	0.227135
35.4905_6.4985	0.278146
35.5056_7.0065	0.277414
35.4906_7.5178	0.259145
35.498_7.9922	0.258621
35.5054_8.5005	0.224003
35.5101_9.0088	0.201647
35.5103_9.4834	0.226293
36.0124_0.50534	0.275631
35.9993_0.99298	0.250225
35.9885_1.514	0.204725
36.0066_9.9875	0.245657
36.0036_10.4998	0.251087
35.9976_1.9957	0.198169
36.0088_2.5111	0.19464
36.0131_2.993	0.268023
35.9917_3.5136	0.202674
36.0148_35.9949	0.168149
35.9935_36.4821	0.477292
35.9888_37.011	0.474208
35.9889_37.507	0.404314
35.9865_38.003	0.40262
36.0081_38.5088	0.417267
36.0007_39.0049	0.41406
35.9908_39.5008	0.371606
35.9911_3.9954	0.244411
35.9918_4.511	0.205914
36.0047_40.007	0.368442
35.9864_4.9927	0.248675
36.0093_5.5041	0.215356
35.999_5.9858	0.278523
35.9893_6.5013	0.205324
36.0044_7.0132	0.241132
35.9868_7.4945	0.260157
35.9968_8.0065	0.251828
36.0018_8.4847	0.289138
36.0066_8.9969	0.252321
36.0088_9.5092	0.328492
36.5121_-4.9893	0.31465
36.4887_-5.5138	0.30173
36.4963_-6.0136	0.28032
36.4918_1.5119	0.248977
36.5038_9.9831	0.304033
36.5009_10.4993	0.266181
36.501_1.9974	0.203211
36.5078_2.4829	0.307485
36.4885_29.4984	0.205346
36.4891_3.0077	0.255908
36.491_3.4932	0.262659
36.4992_29.9898	0.279378
36.5021_30.5151	0.340083
36.5041_32.5154	0.267665
36.4999_33.007	0.238625
36.4932_33.4986	0.382389
36.5109_33.9981	0.183007
36.5015_36.5135	0.491442
36.5041_37.0135	0.474422
36.5042_37.5135	0.425355
36.5018_38.0135	0.407209
36.4968_38.5134	0.386076
36.4894_39.0132	0.382801
36.5141_39.4905	0.38446
36.4943_4.0128	0.194627
36.4913_4.4983	0.206915
36.5018_39.9903	0.375399
36.4893_5.0179	0.281154
36.5088_5.4992	0.175456
36.4986_5.9846	0.284005
36.4889_6.5041	0.31859
36.5012_6.9857	0.217587
36.5138_7.5018	0.258762
36.4938_7.9868	0.251845
36.5012_8.5029	0.32752
36.5038_8.9849	0.336613
36.506_9.5011	0.335984
36.9882_-2.0126	0.255166
36.9864_-2.5079	0.254357
37.0092_-3.011	0.271044
37.0024_-3.5065	0.224348
36.9933_-4.0018	0.31645
37.0085_-4.5053	0.226605
36.9944_-5.0005	0.258798
37.0047_-5.5042	0.27749
37.0123_-6.0081	0.281839
36.9908_-6.5029	0.247094
37.0035_10.0132	0.320064
36.9918_10.9845	0.321914
36.9881_14.5156	0.334219
36.9893_15	0.294224
37.014_22.4875	0.34692
36.9914_25.5146	0.340357
36.9931_26.9826	0.296449
37.0118_27.5115	0.200686
36.9958_28.4902	0.398067
37.0115_28.9853	0.237399
36.9925_29.5085	0.478973
37.0031_30.0038	0.27956
37.0113_30.4992	0.240298
36.9899_30.9879	0.301873
36.9932_31.4833	0.208151
36.9882_32.0126	0.204304
36.9864_32.5079	0.307671
37.0091_33.011	0.185763
37.0024_33.5065	0.225667
36.9933_34.0018	0.202337
37.0085_34.5053	0.372506
36.9944_35.0005	0.37942
37.0046_35.5042	0.33335
37.0123_36.0081	0.388407
36.9908_36.5029	0.398652
36.9935_37.0067	0.446198
36.9936_37.5105	0.389166
36.9912_38.0143	0.415111
36.9943_38.4849	0.389375
37.0134_38.9989	0.39365
37.0035_39.5027	0.378136
36.9911_40.0063	0.367979
36.9891_6.5069	0.383855
37.014_7.5125	0.221484
37.0037_9.0071	0.247866
37.0039_9.4929	0.273785
37.4974_-1.5092	0.184964
37.4981_-2.0086	0.191805
37.4964_-2.5079	0.231292
37.4921_-3.0073	0.247762
37.4854_-3.5065	0.252078
37.5031_-4.0138	0.259184
37.4915_-4.513	0.316641
37.511_-4.9867	0.285226
37.4945_-5.4857	0.270535
37.5022_-5.9935	0.290677
37.5075_-6.5013	0.221993
37.5101_-7.0092	0.298592
37.5102_-7.5172	0.323114
37.5156_-7.9916	0.294714
37.5108_-8.4995	0.353938
37.5036_13.5	0.39968
37.5096_13.9883	0.325824
37.5135_14.5116	0.317698
37.487_15	0.339243
37.4946_21.9841	0.247156
37.5122_22.5114	0.29565
37.5022_23.0009	0.21225
37.5097_27.9991	0.371076
37.5005_28.4923	0.405239
37.4889_28.9853	0.381674
37.5021_29.4844	0.436892
37.5076_30.0179	0.275068
37.4886_30.5106	0.330627
37.4942_31.0099	0.294378
37.4974_31.5092	0.309705
37.4981_32.0086	0.264047
37.4964_32.5079	0.521749
37.4921_33.0073	0.430279
37.4854_33.5065	0.464624
37.5031_34.0138	0.521556
37.4915_34.5129	0.488457
37.511_34.9867	0.203897
37.4945_35.4857	0.16363
37.5022_35.9935	0.298863
37.5074_36.5013	0.493402
37.5101_37.0092	0.411391
37.5102_37.5172	0.384435
37.5156_37.9916	0.404427
37.5108_38.4995	0.391424
37.5034_39.0073	0.401924
37.4934_39.515	0.368212
37.4894_39.9893	0.352597
38.0047_-0.99771	0.271089
38.0079_-1.5011	0.276445
38.0086_-2.0045	0.237209
38.0069_-2.5079	0.213315
38.0026_-3.0113	0.285793
37.9959_-3.5146	0.24456
37.9932_-3.9836	0.278883
38.0085_-4.4951	0.318265
37.9944_-4.9981	0.303422
38.0046_-5.5098	0.261634
37.9855_-6.0125	0.274944
37.998_-6.4904	0.305154
38.0007_-7.0023	0.283648
38.0008_-7.5141	0.323408
38.0062_-7.9923	0.292613
38.0014_-8.5042	0.348567
37.9933_12.9961	0.238759
38.0019_13.4882	0.302232
38.0083_14.0155	0.306626
38.0119_14.5077	0.352297
38.0131_15	0.246264
38.0083_15.9845	0.257472
37.9985_21.5108	0.245371
37.9935_22.0042	0.330208
38.0135_22.5007	0.461626
38.0037_22.9941	0.291296
37.9914_23.4872	0.238536
38.0042_23.9841	0.331077
38.0114_24.5161	0.258011
37.9944_27.4946	0.268175
37.9876_27.9916	0.27885
38.0057_28.4944	0.294162
37.9941_28.9914	0.385343
38.0072_29.4945	0.380549
37.9907_29.9912	0.346114
37.9989_30.4944	0.184626
38.0047_30.9977	0.189764
38.0079_31.5011	0.309438
38.0086_32.0045	0.26119
38.0069_32.5079	0.380731
38.0026_33.0113	0.281876
37.9959_33.5146	0.367305
37.9932_33.9836	0.356652
38.0085_34.4951	0.325293
37.9944_34.9981	0.257538
38.0046_35.5098	0.256416
37.9855_36.0125	0.31734
37.998_36.4904	0.57982
38.0007_37.0023	0.320219
38.0008_37.5141	0.369809
38.0062_37.9923	0.336718
38.0014_38.5042	0.355334
37.9939_39.0159	0.43112
37.9923_39.494	0.494833
38.0062_40.0164	0.471664
38.5045_-0.51276	0.187256
38.5102_-1.0201	0.240927
38.4918_-1.4856	0.238897
38.4926_-1.993	0.226918
38.4909_-2.5002	0.300471
38.4867_-3.0075	0.306898
38.5133_-3.4883	0.2703
38.5042_-3.9956	0.328457
38.4925_-4.5027	0.313357
38.5053_-5.0184	0.314601
38.4956_-5.491	0.291716
38.5033_-6.0069	0.290971
38.5158_-6.4887	0.318991
38.4918_-6.9952	0.260175
38.492_-7.5111	0.317837
38.4974_-7.993	0.311005
38.4925_-8.5089	0.316701
38.4932_-8.9908	0.334987
38.5072_15.9923	0.408636
38.5012_16.4884	0.317677
38.5003_21.492	0.334094
38.4953_21.9893	0.480373
38.4879_22.4865	0.408007
38.5056_22.9871	0.444891
38.5062_23.9851	0.328433
38.5057_25.9852	0.269894
38.5063_26.4864	0.277367
38.5044_26.9876	0.273064
38.5001_27.4887	0.268243
38.4934_27.9898	0.466809
38.5115_28.4966	0.324606
38.4999_28.9976	0.324847
38.513_29.5048	0.318602
38.4964_30.0055	0.455184
38.5045_30.5128	0.451149
38.5102_31.0201	0.173082
38.4918_31.4856	0.51153
38.4926_31.993	0.263071
38.4909_32.5002	0.410011
38.4867_33.0075	0.497957
38.5133_33.4883	0.405276
38.5042_33.9956	0.477069
38.4925_34.5027	0.365039
38.5053_35.0184	0.228604
38.4956_35.491	0.232686
38.5033_36.0069	0.430192
38.5158_36.4887	0.315011
38.4918_36.9952	0.401895
38.492_37.511	0.533415
38.4974_37.993	0.391849
38.4925_38.5089	0.526944
38.4932_38.9908	0.389659
38.5098_39.5172	0.344266
38.5057_39.9992	0.349384
38.9888_-0.48944	0.286318
38.9945_-1.0008	0.230668
38.9977_-1.5122	0.251398
39.0042_-1.9887	0.274542
39.0025_-2.5002	0.202636
38.9983_-3.0116	0.24406
38.9979_-3.4882	0.307065
38.9887_-3.9994	0.340751
39.004_-4.5191	0.310788
38.9966_-4.9956	0.336771
39.0069_-5.5156	0.319931
38.9949_-5.9919	0.329413
39.0001_-6.512	0.339586
39.0102_-6.9977	0.344017
39.0103_-7.5179	0.286527
38.9891_-7.9937	0.316924
38.9922_-8.4794	0.333636
39.0114_-9.0099	0.362775
38.9905_1.5071	0.324637
39.0006_16.5004	0.29348
38.9921_17.0003	0.268147
39.0004_21.5085	0.396626
38.9952_22.0098	0.345091
38.9877_22.511	0.344148
39.0053_23.0156	0.259176
39.0085_26.5076	0.311616
39.0066_27.0128	0.375607
39.0021_27.518	0.317132
38.9997_27.9879	0.251813
38.9905_28.4929	0.385638
39.0062_29.0039	0.2439
38.992_29.5087	0.418192
39.0078_29.9849	0.446411
38.9888_30.4894	0.50496
38.9945_31.0008	0.254112
38.9977_31.5122	0.501941
39.0042_31.9887	0.452163
39.0025_32.5002	0.210872
38.9983_33.0116	0.41883
38.9979_33.4882	0.342405
38.9887_33.9994	0.496463
39.004_34.5191	0.404158
38.9966_34.9956	0.411704
39.0069_35.5156	0.487249
38.9948_35.9919	0.438123
39.0001_36.512	0.351777
39.0102_36.9977	0.300348
39.0103_37.5179	0.366471
38.9891_37.9937	0.341744
38.9922_38.4794	0.422884
39.0114_39.0099	0.368092
39.0097_39.4958	0.562187
38.9972_40.0157	0.529993
39.003_8.9929	0.285246
39.4954_-0.50806	0.249002
39.5065_-0.98828	0.243546
39.5098_-1.5039	0.327256
39.5105_-2.0196	0.272903
39.4875_-2.4923	0.243496
39.5104_-3.0157	0.294176
39.51_-3.4963	0.309185
39.5008_-4.0118	0.23916
39.4957_-4.4922	0.30246
39.5085_-5.0162	0.336001
39.4988_-5.4965	0.291019
39.5065_-6.0208	0.309718
39.4921_-6.5009	0.312036
39.5023_-6.9904	0.336628
39.5025_-7.5148	0.314847
39.5079_-8.0046	0.289646
39.5109_-8.4944	0.363486
39.5035_-9.0187	0.309704
39.5065_16.0084	0.203246
39.5004_16.5125	0.255057
39.509_2.4878	0.261253
39.5039_20.5143	0.197691
39.5057_20.9839	0.281563
39.5031_21.4893	0.252095
39.4981_21.9947	0.389145
39.4906_22.5	0.404517
39.5083_23.0087	0.317718
39.5025_25.0013	0.238247
39.5133_27.0029	0.414524
39.5089_27.5122	0.31908
39.5065_27.9859	0.352283
39.4973_28.4951	0.305839
39.4856_29.004	0.303916
39.5037_29.4839	0.461235
39.5134_2.9971	0.274506
39.4872_29.9926	0.465941
39.4954_30.5081	0.340962
39.5065_30.9883	0.486744
39.5098_31.5039	0.278551
39.5105_32.0196	0.53319
39.4875_32.4923	0.325536
39.5104_33.0157	0.292525
39.51_33.4963	0.319573
39.5008_34.0118	0.416612
39.4957_34.4922	0.478432
39.5085_35.0162	0.509019
39.4988_35.4965	0.432975
39.5065_36.0208	0.224378
39.4921_36.5009	0.294755
39.5023_36.9904	0.507053
39.5025_37.5148	0.403325
39.5079_38.0046	0.47306
39.5109_38.4944	0.36718
39.5035_39.0187	0.218453
39.5018_39.5085	0.217017
39.4978_39.9983	0.255085
39.5032_8.5107	0.245709
39.5057_9.0162	0.303136
39.5039_9.4857	0.308533
40.0078_-0.4913	0.202191
39.9863_-1.0039	0.240646
39.9951_-1.4881	0.247713
39.9959_-2.0078	0.255782
40.0001_-2.4922	0.266802
39.9959_-3.0119	0.276824
39.9955_-3.4962	0.263428
39.9928_-3.9805	0.316605
40.0081_-4.5087	0.305668
40.0008_-4.993	0.339905
39.9841_-5.5123	0.349164
39.999_-6.0056	0.339277
40.0115_-6.4992	0.315108
39.9949_-6.9831	0.327521
39.9951_-7.5117	0.309662
40.0005_-8.0054	0.313881
40.0035_-8.4992	0.261685
39.9943_-0.0072632	0.283805
40.0069_16.0167	0.257702
40.0012_16.4886	0.321362
40.0029_20.0135	0.323085
40.0069_20.4868	0.325217
40.0068_20.9964	0.291879
40.0041_21.506	0.412867
39.999_22.0155	0.279748
39.994_22.4888	0.279048
39.9993_23.5111	0.310249
39.9876_23.9841	0.305771
39.9909_26.5099	0.309172
39.9931_26.9874	0.470718
39.9887_27.5007	0.329149
40.0093_28.0198	0.335284
40.0046_28.4973	0.3323
39.9929_29.0105	0.370377
40.0109_29.4943	0.477832
39.9943_30.0073	0.230043
40.0078_30.4913	0.533972
39.9863_31.0039	0.192049
39.9951_31.4881	0.457202
39.9959_32.0078	0.440452
40.0001_32.4922	0.498017
39.9959_33.0119	0.44319
39.9954_33.4962	0.398851
39.9928_33.9805	0.317723
40.0081_34.5087	0.241685
40.0008_34.993	0.439038
39.9841_35.5123	0.503112
39.9989_36.0056	0.503483
40.0115_36.4992	0.233755
39.9949_36.9831	0.334074
39.995_37.5117	0.402457
40.0004_38.0054	0.327658
40.0035_38.4992	0.25121
40.0042_38.993	0.368381
40.0026_39.4868	0.419962
39.9904_4.0034	0.300975
39.9987_39.9806	0.324985
40.0041_8.494	0.312893
40.0068_9.0036	0.392927
40.0069_9.5132	0.261978
40.488_-0.5032	0.229413
40.4992_-0.99124	0.277819
40.5024_-1.5153	0.208383
40.5089_-2.0036	0.237417
40.5131_-2.492	0.338325
40.5089_-3.0161	0.31646
40.5084_-3.5045	0.304635
40.5057_-3.9929	0.301944
40.494_-4.5168	0.241057
40.4866_-5.0049	0.19368
40.5038_-5.5022	0.313956
40.4918_-5.9903	0.351307
40.5044_-6.4878	0.327909
40.5071_-7.0208	0.296323
40.488_-7.5085	0.215159
40.4935_-8.0062	0.388241
40.4965_-8.504	0.314243
40.5071_0.013824	0.207898
40.4912_0.50171	0.258095
40.5126_15	0.37226
40.5114_15.5125	0.32595
40.508_15.9884	0.312715
40.5019_16.5008	0.282437
40.511_17.4898	0.349554
40.4977_18.002	0.36453
40.4998_19.5045	0.348545
40.5044_20.0182	0.234626
40.5085_20.4954	0.152831
40.5083_21.0092	0.432929
40.5078_21.4865	0.283431
40.5028_22.0003	0.212468
40.4952_22.5139	0.386989
40.4879_22.991	0.417382
40.5032_23.5082	0.420028
40.4964_27.4947	0.348774
40.5005_29.0171	0.388742
40.4912_29.4983	0.393226
40.5071_29.9862	0.472913
40.488_30.5032	0.338785
40.4992_30.9912	0.335264
40.5024_31.5153	0.350418
40.5089_32.0036	0.217608
40.5131_32.492	0.428556
40.5089_33.0161	0.216378
40.5084_33.5045	0.441144
40.5057_33.9929	0.482422
40.494_34.5168	0.506593
40.4866_35.0049	0.479371
40.5038_35.5022	0.457011
40.4918_35.9903	0.496423
40.5044_36.4878	0.241595
40.5071_37.0208	0.268963
40.488_37.5085	0.324745
40.4934_38.0062	0.31155
40.4965_38.504	0.184555
40.4972_39.0018	0.191559
40.4955_39.4996	0.239422
40.4915_39.9974	0.272206
40.5078_8.5135	0.317512
40.5083_8.9908	0.237836
40.5085_9.5046	0.262897
41.0012_-0.48615	0.214022
41.007_-1.0145	0.19273
40.9885_-1.4993	0.252169
40.9951_-1.9915	0.219228
40.9994_-2.4839	0.235121
40.9952_-3.0122	0.316815
40.9947_-3.5045	0.271038
40.9919_-3.9969	0.263397
41.0139_-4.498	0.317303
41.0066_-4.9904	0.316159
40.997_-5.4826	0.336868
41.0047_-6.0199	0.326238
40.9903_-6.5118	0.343354
41.0004_-7.0136	0.436887
41.0082_-7.5155	0.34106
40.9868_-8.007	0.206802
40.9899_-8.5089	0.247318
40.9877_0.0058594	0.236171
40.9992_0.49097	0.24755
41.0091_14.0034	0.353448
41.0125_14.4832	0.221088
41.0138_15	0.382073
41.0125_15.5168	0.288585
41.0091_15.9966	0.274539
41.003_16.5133	0.259385
40.9951_16.9929	0.334028
41.0017_19.5049	0.327892
41.0081_19.9861	0.359735
41.0104_20.5042	0.474957
41.0122_20.9854	0.299318
41.0096_21.5035	0.404854
41.0069_21.9847	0.382109
40.9994_22.5027	0.359182
40.9921_22.9837	0.382129
41.0075_23.5052	0.373712
40.9957_23.9862	0.385716
41.0061_24.5079	0.420298
40.9898_24.9886	0.386433
40.9952_25.5104	0.376353
41.002_25.9957	0.300108
41.0025_26.5177	0.330326
41.0046_27.0031	0.365608
41.0045_27.4886	0.337681
40.9992_29.509	0.344849
40.9877_29.9941	0.44764
41.0012_30.4861	0.48739
41.007_31.0145	0.276228
40.9885_31.4993	0.457094
40.9951_31.9915	0.508839
40.9993_32.4839	0.335267
40.9951_33.0122	0.186491
40.9947_33.5045	0.23304
40.9919_33.9969	0.463123
41.0139_34.498	0.455944
41.0066_34.9904	0.459836
40.997_35.4826	0.226574
41.0047_36.0198	0.264789
40.9903_36.5118	0.264734
41.0004_37.0136	0.232666
41.0082_37.5155	0.312552
40.9905_39.0108	0.276248
40.9888_39.5126	0.262598
40.9933_39.9794	0.207464
41.0122_9.0146	0.276991
41.0104_9.4958	0.292558
41.5094_-0.50534	0.326349
41.4933_-0.99432	0.32393
41.5022_-1.4907	0.254699
41.5088_-1.9871	0.206857
41.5071_-2.52	0.293899
41.5089_-3.0165	0.277002
41.5084_-3.5131	0.287243
41.5056_-4.0096	0.37134
41.5005_-4.5061	0.348694
41.4931_-5.0024	0.414998
41.5103_-5.5081	0.408018
41.4983_-6.0043	0.413748
41.5108_-6.5103	0.423964
41.4941_-7.0063	0.364637
41.5019_-7.5123	0.370528
41.5073_-8.0184	0.332331
41.4916_-8.4782	0.261803
41.496_-0.0091553	0.328656
41.5076_0.48007	0.398332
41.4944_1.0126	0.324249
41.5014_1.502	0.264931
41.4964_12.9904	0.36567
41.505_13.5113	0.418397
41.5106_13.9951	0.210394
41.4864_14.5163	0.444121
41.4875_15	0.316231
41.4864_15.4837	0.324581
41.5061_1.9914	0.290769
41.5104_19.9907	0.210991
41.5126_20.5131	0.462065
41.4866_20.9956	0.491103
41.514_21.4837	0.339176
41.5089_22.006	0.415642
41.5039_22.4912	0.239167
41.4939_23.0134	0.310913
41.5121_23.5022	0.449835
41.5003_23.9872	0.428695
41.5107_24.5134	0.251557
41.4943_24.9981	0.260795
41.5034_25.4874	0.347527
41.5064_26.0137	0.275587
41.5108_26.5032	0.368879
41.513_26.9927	0.423822
41.5086_27.5191	0.437965
41.5061_28.0086	0.255767
41.5088_31.9871	0.322102
41.5071_32.52	0.51291
41.5089_33.0165	0.408233
41.5084_33.5131	0.474492
41.5056_34.0096	0.510771
41.5005_34.5061	0.401076
41.4931_35.0024	0.484273
41.5103_35.5081	0.214685
41.4983_36.0043	0.270072
41.4866_9.0045	0.272161
41.996_-0.4808	0.322302
42.0018_-1.018	0.317451
42.0105_-1.5186	0.346644
41.9897_-2.0114	0.221439
41.9939_-2.5119	0.225372
41.9958_-3.0125	0.308509
41.9953_-3.5132	0.248975
41.9925_-4.0138	0.284753
41.9873_-4.5143	0.395031
42.0138_-4.9876	0.403192
42.0042_-5.4882	0.432475
41.9922_-5.9886	0.429829
42.0048_-6.4987	0.369634
41.9881_-6.9988	0.310116
41.9959_-7.509	0.424848
42.0013_-8.0194	0.24022
42.0123_-8.4939	0.291742
42.0098_0.012451	0.369462
41.9939_0.51266	0.333816
42.0031_1.0061	0.32289
42.0101_1.4996	0.280027
42.0032_11.9971	0.283451
41.9878_12.4859	0.372046
41.9988_13.011	0.343786
42.0067_13.4987	0.440043
42.0124_13.9866	0.396896
41.9882_14.5123	0.279424
42.0066_19.506	0.343389
41.9873_1.9993	0.298258
41.9898_2.4928	0.241976
42.013_19.9953	0.320436
41.9893_20.4821	0.217175
41.9891_21.0087	0.465515
41.9886_21.4979	0.496841
42.0137_21.9903	0.216043
42.0061_22.517	0.450626
41.9988_23.0062	0.43626
41.9893_23.4952	0.438096
42.0052_23.9883	0.385529
41.9879_24.5145	0.248736
41.9992_25.0078	0.461909
42.0082_25.5012	0.465673
41.9873_25.9897	0.354032
41.9918_26.4831	0.381724
41.9899_27.0137	0.287601
41.9897_27.5072	0.279169
41.9873_28.0007	0.286401
41.9899_2.9863	0.290914
41.9953_33.5132	0.221983
42.0138_34.9876	0.396491
41.9891_8.9913	0.294962
42.5048_-0.50027	0.287407
42.4887_-0.99753	0.318392
42.4975_-1.5022	0.356091
42.5041_-2.007	0.357374
42.5083_-2.512	0.352551
42.5101_-3.0169	0.283109
42.5096_-3.5219	0.204005
42.5133_-3.9901	0.341985
42.5083_-4.495	0.395965
42.5009_-4.9999	0.418756
42.4912_-5.5045	0.404584
42.506_-6.0189	0.402515
42.499_-6.4869	0.347895
42.5092_-7.0015	0.253723
42.4902_-7.5057	0.437368
42.5035_-7.984	0.302484
42.5066_-8.4988	0.231675
42.4913_0.0042725	0.25242
42.5028_0.50177	0.316236
42.5121_0.99942	0.205455
42.4916_1.5036	0.270818
42.4913_11.5178	0.275033
42.506_12.0093	0.28506
42.4905_12.5023	0.322886
42.5007_12.994	0.261673
42.5087_13.4859	0.22508
42.4869_14.0163	0.331531
42.4913_18.4822	0.213
42.5009_19.0132	0.324433
42.5095_19.5065	0.172583
42.4963_2.0013	0.204718
42.4988_2.499	0.25255
42.488_19.9976	0.239682
42.4921_20.4909	0.458547
42.4939_20.9843	0.484122
42.4913_21.5154	0.491373
42.4885_22.0087	0.259543
42.5112_22.5055	0.46523
42.504_22.9988	0.466189
42.4944_23.4921	0.246054
42.5104_23.9894	0.456799
42.4964_24.4825	0.452355
42.5043_25.0176	0.434308
42.4856_25.5103	0.419609
42.4923_26.0079	0.467381
42.4967_26.5056	0.424942
42.4989_27.0033	0.395511
42.4989_2.9967	0.258985
42.494_9.0157	0.283498
42.4921_9.5091	0.317755
42.9865_-0.51273	0.218729
43.0032_-0.98422	0.176641
43.0121_-1.4934	0.209258
42.9914_-1.9946	0.273325
42.9956_-2.5037	0.183762
42.9975_-3.0129	0.181634
43.0034_-3.4849	0.387851
43.0007_-3.9941	0.181036
42.9956_-4.5033	0.237941
42.9882_-5.0123	0.369149
43.0125_-5.494	0.199456
43.0004_-6.003	0.24099
42.986_-6.5117	0.179165
43.0037_-6.9939	0.418654
43.0115_-7.5129	0.373487
42.998_-7.9847	0.252933
43.0011_-8.5038	0.289153
43.01_-8.9865	0.227482
43.0004_-0.011139	0.233048
43.0121_0.49066	0.238366
42.9939_0.9993	0.213683
43.0009_1.5012	0.183315
43.004_10.9905	0.422748
42.9932_11.4879	0.329358
43.008_11.9837	0.432155
42.9935_12.519	0.411272
43.0036_13.015	0.21945
43.0115_13.5111	0.337032
42.9935_17.481	0.261419
43.008_18.0163	0.260399
42.9932_18.5121	0.208029
43.004_19.0095	0.418793
43.0126_19.507	0.511313
43.0056_2.0032	0.200772
43.008_2.5052	0.288041
42.9911_20.0023	0.255534
42.9951_20.4999	0.477287
42.997_20.9975	0.204931
42.9965_21.4951	0.193374
42.9938_21.9927	0.510363
42.9888_22.4902	0.316787
43.0094_22.9914	0.42984
42.9999_23.4889	0.24103
42.9881_23.9862	0.495888
43.0018_24.4879	0.467764
43.0132_24.9897	0.411378
42.9946_25.4867	0.466551
43.0014_25.9886	0.369604
43.0059_26.4906	0.297385
43.0081_26.9927	0.233956
43.008_27.4948	0.380296
43.0081_3.0073	0.293213
43.5011_-0.49503	0.321025
43.5123_-1.0085	0.376062
43.4938_-1.5142	0.232553
43.4999_-5.5107	0.265381
43.495_-5.9868	0.243548
43.5076_-6.5101	0.284373
43.4984_-6.9861	0.221924
43.5062_-7.5096	0.264578
43.4927_-7.9854	0.234016
43.515_0.011017	0.344625
43.494_0.48633	0.330273
43.5033_0.99249	0.280875
43.5104_1.4988	0.236742
43.4881_10.4946	0.424007
43.5073_10.9943	0.41925
43.4965_11.496	0.420486
43.5112_11.9961	0.354761
43.4958_12.4976	0.306394
43.506_12.9978	0.316363
43.5139_13.4982	0.327706
43.4917_16.0008	0.209955
43.506_17.0022	0.247795
43.4958_17.5024	0.174931
43.5112_18.0039	0.191061
43.4965_18.504	0.215469
43.5073_19.0057	0.616452
43.4881_19.5054	0.328001
43.4875_2.0114	0.38624
43.4899_2.5176	0.209029
43.4944_20.0072	0.245121
43.4984_20.5091	0.436624
43.5002_21.011	0.294087
43.4997_21.5129	0.413873
43.4968_22.0148	0.308673
43.4918_22.5166	0.216151
43.515_22.9839	0.417147
43.5055_23.4857	0.485669
43.4937_23.9873	0.41924
43.5074_24.4933	0.486369
43.491_24.9947	0.516021
43.5001_25.5009	0.508189
43.5068_26.0071	0.384365
43.5112_26.5135	0.34864
43.4857_27.0142	0.158578
43.4899_27.4824	0.250293
43.4875_27.9886	0.1908
43.5104_28.5012	0.223779
43.4857_2.9858	0.386313
43.5113_3.4865	0.354981
43.5001_4.4991	0.198516
43.491_5.0053	0.187566
43.5074_5.5067	0.353664
43.4937_6.0127	0.348019
43.5055_6.5143	0.298641
44.0106_-0.51514	0.358286
43.9998_-0.98734	0.33858
43.9971_0.0026245	0.384884
44.0086_0.51312	0.262455
43.9855_0.99231	0.316058
43.9925_1.5028	0.375672
43.9915_10.494	0.431956
44.0108_10.9981	0.237415
43.9999_11.5042	0.27176
43.9867_12.0101	0.303331
43.9991_12.5145	0.366712
43.9978_15.5048	0.306884
43.9944_16.0095	0.351688
43.9886_16.5142	0.294602
44.0086_17.0197	0.198369
43.9991_17.4855	0.351285
43.9867_17.9899	0.501548
43.9999_18.4958	0.289666
44.0108_19.0019	0.19545
43.9915_19.506	0.350922
43.9971_2.0135	0.365827
43.9951_2.4858	0.263318
43.9978_20.0121	0.432884
44.0018_20.5184	0.242077
44.0057_20.9859	0.240685
44.0052_21.4922	0.297665
44.0025_21.9986	0.55825
43.9975_22.5048	0.321142
43.9902_23.0109	0.480512
44.0113_23.4824	0.395094
43.9995_23.9885	0.438887
44.0132_24.4989	0.457297
43.9968_25.0047	0.35928
44.0058_25.5153	0.351127
43.9886_25.9822	0.391721
43.9931_26.4928	0.39231
43.9953_27.0035	0.308426
43.9951_27.5142	0.273874
43.9971_27.9865	0.209147
43.9925_28.4972	0.24883
43.9953_2.9965	0.351137
43.9931_3.5072	0.223291
43.9886_4.0178	0.394961
44.0058_4.4847	0.352969
43.9968_4.9953	0.324203
44.0132_5.5011	0.237644
43.9995_6.0115	0.287116
44.0113_6.5176	0.250625
43.9902_6.9891	0.307091
43.9975_7.4952	0.411506
44.0025_8.0014	0.280952
44.4981_-0.48962	0.367555
44.5093_-1.012	0.350842
44.5067_-0.013214	0.312411
44.4908_0.50888	0.333473
44.4952_0.98532	0.421443
44.5022_1.5004	0.391737
44.5014_9.9828	0.253899
44.4951_10.4935	0.455205
44.4865_11.004	0.442335
44.5035_11.5126	0.466749
44.4892_11.9838	0.484666
44.5006_14.4908	0.260607
44.5006_15.5092	0.434033
44.4971_16.0184	0.240081
44.4919_16.4883	0.187315
44.5119_16.9983	0.386768
44.5017_17.5074	0.364644
44.4892_18.0162	0.443264
44.5035_18.4874	0.463025
44.4865_18.996	0.498293
44.4951_19.5065	0.545484
44.5069_2.0156	0.423115
44.5049_2.4922	0.388939
44.5014_20.0171	0.522126
44.5073_20.4888	0.337743
44.5092_20.9995	0.313103
44.5087_21.5103	0.275715
44.5083_21.9821	0.153832
44.5033_22.4928	0.54432
44.4961_23.0034	0.295812
44.4865_23.5139	0.492747
44.5054_23.9896	0.50665
44.4913_24.4999	0.42651
44.5027_25.0148	0.441522
44.4876_25.486	0.445725
44.4943_26.001	0.420009
44.4988_26.5161	0.418197
44.505_26.9926	0.342733
44.5049_27.5078	0.337705
44.5069_27.9844	0.43798
44.5022_28.4996	0.359411
44.505_3.0074	0.317892
44.4988_3.4839	0.327687
44.4944_3.999	0.259268
44.4876_4.514	0.38247
44.5027_4.9852	0.271153
44.4913_5.5001	0.249006
44.5054_6.0104	0.336408
44.4865_6.4861	0.212725
44.4961_6.9966	0.270188
44.5034_7.5072	0.375904
44.5083_8.0179	0.417543
44.5087_8.4897	0.441426
44.5092_9.0005	0.204335
44.5073_9.5112	0.229618
45.0077_-0.51001	0.417859
44.997_-0.99054	0.32592
44.9942_0.016846	0.332235
45.0006_0.49747	0.348879
45.0099_1.0171	0.394767
45.0121_1.4979	0.367978
45.0069_10.0172	0.498401
44.9988_10.4929	0.498011
44.9902_11.008	0.492668
45.0059_11.4816	0.509772
44.9928_11.9965	0.517208
45.0004_14.0121	0.404514
45.0047_15	0.213001
45.0035_15.5137	0.243816
45.0004_15.9879	0.399297
44.9947_16.5016	0.508891
44.9868_17.015	0.249831
45.0053_17.4901	0.528818
44.9928_18.0035	0.524885
45.0059_18.5184	0.527676
44.9902_18.992	0.513615
44.9988_19.5071	0.453895
44.9847_1.9851	0.256304
44.9871_2.5048	0.248392
45.0069_19.9828	0.432953
45.011_20.498	0.337998
45.0128_21.0134	0.205651
45.0145_21.4893	0.407367
45.0117_22.0046	0.226512
45.0067_22.5199	0.225517
45.002_22.9957	0.495869
44.9925_23.5107	0.490186
45.0114_23.9908	0.488224
44.9973_24.5056	0.470801
45.0121_24.9859	0.482064
44.9935_25.5005	0.534866
45.004_25.981	0.548153
45.0085_26.5008	0.377935
45.0106_27.0206	0.326177
44.9871_27.4952	0.353414
44.9847_28.0149	0.416186
45.0121_28.5021	0.454896
45.0006_29.5025	0.212848
45.0106_2.9794	0.268393
45.0085_3.4992	0.195096
45.004_4.019	0.321944
44.9935_4.4995	0.361496
45.0121_5.0141	0.327613
44.9973_5.4944	0.214253
45.0114_6.0092	0.222492
44.9925_6.4893	0.269076
45.0021_7.0043	0.256819
45.0067_7.4801	0.384969
45.0117_7.9953	0.43356
45.0145_8.5107	0.477028
45.0128_8.9866	0.463838
45.011_9.5019	0.44173
45.4954_-0.48401	0.324546
45.5039_0.00085449	0.201245
45.5105_0.48584	0.219105
45.4923_1.0171	0.331508
45.4945_1.5021	0.229829
45.5106_10.0124	0.448587
45.5026_10.4924	0.434694
45.4939_11.012	0.422146
45.5096_11.4899	0.423333
45.4965_12.0094	0.438486
45.5033_14.0032	0.283034
45.5065_14.4817	0.237887
45.5077_15	0.398608
45.5065_15.5183	0.562733
45.5033_15.9968	0.487087
45.4976_16.515	0.544661
45.4903_16.9933	0.502711
45.508_17.5124	0.362026
45.4965_17.9906	0.425307
45.5096_18.5101	0.477594
45.4939_18.988	0.428217
45.5026_19.5076	0.394774
45.4946_1.987	0.235232
45.497_2.5114	0.304579
45.5106_19.9876	0.351522
45.4868_20.5048	0.349817
45.4906_20.9847	0.401623
45.4902_21.5045	0.495816
45.4898_21.9844	0.501932
45.5127_22.5078	0.513425
45.5081_22.9879	0.384223
45.4985_23.5076	0.472773
45.4897_23.9875	0.249378
45.5034_24.5114	0.224798
45.4904_24.9911	0.226256
45.4994_25.5153	0.230048
45.5099_26.0001	0.196899
45.4906_26.4794	0.267523
45.4928_27.0037	0.301939
45.497_27.4886	0.380678
45.4946_28.013	0.320541
45.4944_28.4979	0.327127
45.5105_29.5142	0.219883
45.4929_2.9963	0.154103
45.4907_3.5206	0.204984
45.5099_3.9999	0.178558
45.4994_4.4847	0.300186
45.4904_5.0089	0.38618
45.5034_5.4886	0.295776
45.4897_6.0125	0.464469
45.4985_6.4924	0.56861
45.5081_7.0121	0.218013
45.5127_7.4922	0.33161
45.4899_8.0156	0.369905
45.4902_8.4955	0.429291
45.4907_9.0153	0.468457
45.4868_9.4952	0.484781
46.0051_-0.50473	0.294813
45.9944_-0.99384	0.305899
45.9863_-0.0079346	0.298453
45.9979_0.52084	0.237481
46.0022_1.0102	0.230472
46.0044_1.4995	0.32647
45.9865_10.0099	0.40921
46.0064_10.4918	0.222034
45.9977_11.0161	0.296087
46.0134_11.4984	0.281705
45.9991_11.9824	0.514295
46.0116_12.5051	0.392403
45.9931_12.9887	0.432078
46.001_13.5115	0.412825
46.0063_13.9942	0.563563
46.0096_14.5172	0.529888
46.0106_15	0.256199
46.0096_15.4828	0.428159
46.0063_16.0058	0.494112
46.001_16.4885	0.495412
45.9931_17.0113	0.262505
46.0116_17.4949	0.391095
45.9991_18.0176	0.453196
46.0134_18.5016	0.38768
45.9977_18.9839	0.401989
46.0063_19.5082	0.358868
46.0045_1.989	0.204284
46.0069_2.5181	0.181868
45.9865_19.9901	0.361085
45.9905_20.5144	0.402385
45.9943_20.9987	0.449289
45.9961_21.483	0.510837
45.9933_22.0074	0.519753
45.9908_22.4918	0.487888
46.0113_23.02	0.229327
46.0046_23.5044	0.371902
45.9958_23.9886	0.336133
46.0095_24.5174	0.520161
45.9964_25.0014	0.424434
46.0091_25.4905	0.29339
45.9881_26.0141	0.579161
45.9965_26.5032	0.181532
46.0027_26.9925	0.252539
46.0069_27.4819	0.403355
46.0045_28.011	0.210844
46.0044_28.5005	0.198271
46.0022_28.9898	0.330246
45.9979_29.4792	0.373513
46.0027_3.0075	0.212845
45.9965_3.4968	0.361808
45.9863_30.0079	0.30175
45.9881_3.9859	0.324366
46.0091_4.5095	0.327392
45.9964_4.9986	0.338384
46.0095_5.4826	0.195369
45.9958_6.0114	0.439307
46.0046_6.4956	0.241989
46.0114_6.98	0.193842
45.9909_7.5082	0.179286
45.9934_7.9926	0.273566
45.9961_8.517	0.404863
45.9943_9.0013	0.508723
45.9905_9.4856	0.251768
46.4927_-0.47818	0.27154
46.504_-1.0195	0.286772
46.4911_-1.5129	0.24353
46.5013_0.015442	0.229191
46.5077_0.50922	0.211363
46.512_1.0031	0.231487
46.4867_1.5038	0.182432
46.4902_10.0049	0.193552
46.5101_10.4912	0.244163
46.5_10.9798	0.199395
46.4892_11.5088	0.344706
46.5028_11.9954	0.204281
46.4864_12.4836	0.452583
46.4966_13.011	0.41826
46.5039_13.4979	0.415519
46.5092_13.985	0.189502
46.5126_14.5128	0.206478
46.5136_15	0.444903
46.5126_15.4872	0.327721
46.5092_16.015	0.337403
46.5039_16.5021	0.484744
46.4966_16.989	0.374052
46.4864_17.5164	0.363263
46.5027_18.0046	0.422714
46.4891_18.4912	0.325349
46.5_19.0202	0.410454
46.5101_19.5088	0.380206
46.4868_1.9975	0.172521
46.5125_2.4849	0.245019
46.4902_19.9951	0.38247
46.4961_20.4837	0.341975
46.498_21.0129	0.350585
46.4996_21.5016	0.448507
46.4993_21.9904	0.541229
46.4968_22.4792	0.543642
46.4896_23.0082	0.438247
46.5107_23.5011	0.575271
46.5019_23.9898	0.580413
46.4911_24.4783	0.564476
46.5024_25.0119	0.369273
46.4873_25.5001	0.350955
46.4978_25.9937	0.242099
46.5062_26.4873	0.345005
46.5084_27.0213	0.343445
46.5124_27.5151	0.374209
46.4868_28.0025	0.403592
46.4867_28.4962	0.193177
46.512_28.9969	0.30698
46.5077_29.4908	0.300477
46.5084_2.9787	0.269596
46.5062_3.5127	0.275752
46.5013_29.9846	0.406596
46.4927_30.4782	0.275466
46.4978_4.0063	0.429349
46.4873_4.4999	0.307755
46.5024_4.9881	0.475914
46.4911_5.5217	0.327414
46.5019_6.0102	0.34582
46.5107_6.4989	0.221441
46.4896_6.9917	0.240163
46.4968_7.5208	0.192288
46.4993_8.0096	0.202321
46.4996_8.4983	0.322251
46.498_8.9871	0.264743
46.4961_9.5163	0.235986
47.0024_-0.49924	0.220044
46.9917_-0.99728	0.181955
47.0062_-1.5035	0.247716
46.9912_-2.0013	0.280561
47.011_-0.00097656	0.230055
46.99_0.50476	0.227028
46.9943_1.003	0.226048
46.9966_1.5013	0.206239
46.9939_9.9999	0.331144
46.9859_10.4929	0.275694
47.0037_10.9837	0.236081
46.9928_11.5175	0.209982
47.0063_12.0087	0.378673
46.9899_12.5013	0.44522
46.9993_12.9926	0.153248
47.0067_13.4841	0.219715
47.0124_14.0166	0.20684
46.9875_14.5085	0.335456
46.9886_15	0.282952
46.9875_15.4914	0.529021
47.0124_15.9833	0.523086
47.0067_16.5159	0.423161
46.9993_17.0074	0.395594
46.9899_17.4987	0.211429
47.0063_17.9913	0.297675
46.9928_18.4825	0.366013
47.0037_19.0163	0.388286
46.9859_19.5071	0.346297
46.9967_1.9996	0.279884
46.9947_2.4978	0.29811
46.9939_20.0001	0.360402
46.9998_20.4933	0.326571
47.0036_20.9865	0.358973
47.0031_21.5206	0.355573
47.0027_22.0139	0.39905
47.0001_22.5072	0.525804
46.9955_23.0004	0.44965
46.9889_23.4934	0.423139
47.0079_23.991	0.484557
46.997_24.484	0.599945
47.0118_24.9819	0.329981
46.9932_25.5153	0.272854
47.0036_26.0134	0.212088
47.012_26.5117	0.44179
46.9905_27.0039	0.483224
46.9947_27.5022	0.193591
46.9967_28.0004	0.42449
46.9965_28.4987	0.165548
46.9943_28.997	0.307605
46.99_29.4952	0.359522
46.9905_2.9961	0.352037
47.012_3.4883	0.339293
47.011_30.001	0.309342
47.0024_30.4992	0.307677
47.0036_3.9866	0.178276
46.9932_4.4847	0.37082
47.0119_5.0181	0.428359
46.997_5.516	0.275838
47.0079_6.009	0.149236
46.9889_6.5066	0.156604
46.9955_6.9996	0.445136
47.0001_7.4928	0.322925
47.0027_7.9861	0.194106
47.0031_8.4794	0.367036
47.0036_9.0135	0.181506
46.9998_9.5067	0.284073
47.4845_-0.5127	0.225841
47.5066_-0.98288	0.210731
47.4939_-1.4855	0.247106
47.5063_-1.9965	0.268461
47.4931_-0.01004	0.199537
47.4997_0.49277	0.239782
47.504_0.9957	0.210235
47.5063_1.4987	0.243583
47.4974_9.9947	0.19103
47.4894_10.4923	0.212366
47.5073_10.9877	0.237906
47.4951_11.4852	0.239865
47.5088_11.9809	0.267558
47.4933_12.5194	0.512507
47.5027_13.0153	0.152038
47.5099_13.5114	0.254498
47.4872_14.008	0.220522
47.4903_14.504	0.334664
47.4914_15	0.192604
47.4903_15.496	0.267895
47.4872_15.992	0.169312
47.5099_16.4886	0.368609
47.5027_16.9847	0.34426
47.4933_17.4806	0.288536
47.5088_18.0191	0.297497
47.4951_18.5148	0.228795
47.5073_19.0123	0.280363
47.4894_19.5077	0.43951
47.5064_2.0016	0.258187
47.5044_2.5046	0.179519
47.4974_20.0053	0.45471
47.5033_20.5031	0.354839
47.5071_21.0009	0.362561
47.5088_21.4987	0.357229
47.5084_21.9966	0.341483
47.506_22.4945	0.369554
47.5014_22.9923	0.241663
47.4947_23.49	0.582992
47.5138_23.9922	0.548674
47.5029_24.4898	0.513874
47.49_24.9872	0.452129
47.5026_25.4898	0.167225
47.5132_25.9926	0.389176
47.4939_26.4896	0.325306
47.5002_26.9924	0.435165
47.5044_27.4954	0.46235
47.5064_27.9984	0.34265
47.5063_28.5013	0.367469
47.504_29.0043	0.265891
47.4997_29.5072	0.237337
47.5002_3.0076	0.185863
47.4939_3.5104	0.379453
47.4931_30.01	0.287542
47.4845_30.5127	0.356408
47.5066_30.9829	0.284224
47.5132_4.0074	0.281559
47.5026_4.5102	0.197825
47.49_5.0128	0.287789
47.5029_5.5102	0.341291
47.5138_6.0078	0.225625
47.4948_6.51	0.225527
47.5014_7.0077	0.31303
47.506_7.5055	0.452029
47.5084_8.0034	0.423891
47.5088_8.5013	0.386612
47.5071_8.9991	0.374202
47.5033_9.4969	0.290547
47.9993_-0.49353	0.24306
47.9886_-1.0009	0.246398
48.003_-1.5165	0.236107
47.9939_-1.9828	0.226439
48.0041_-2.4987	0.259667
47.9849_-3.0055	0.251251
47.9971_-3.4808	0.262008
48.0009_-3.9969	0.257256
48.0078_0.013977	0.244435
48.0092_0.48056	0.209484
47.9861_0.99551	0.214864
47.9883_1.503	0.232699
48.0008_9.9894	0.221098
47.9929_10.4917	0.225243
48.0107_10.9917	0.206024
47.9985_11.4939	0.240195
48.0121_11.9943	0.36158
47.9957_12.4962	0.339949
48.0052_12.9967	0.361392
48.0125_13.4974	0.362982
47.9898_13.9987	0.294992
47.993_14.4993	0.182689
47.994_15	0.189613
47.993_15.5007	0.216271
47.9898_16.0013	0.200439
48.0125_16.5026	0.319193
48.0052_17.0033	0.293956
47.9957_17.5038	0.320208
48.0121_18.0057	0.319115
47.9985_18.5061	0.322312
48.0107_19.0082	0.180765
47.9929_19.5083	0.338321
47.9884_2.0106	0.227486
48.0139_2.5116	0.251057
48.0008_20.0106	0.380487
48.0067_20.513	0.326676
48.0104_21.0155	0.440314
48.0121_21.5181	0.381545
48.0116_22.0206	0.346937
48.0116_22.4816	0.486154
48.0071_22.9841	0.550216
48.0005_23.4865	0.448221
47.9918_23.9888	0.562848
48.0086_24.4958	0.238795
47.9957_24.9979	0.205561
48.0083_25.5052	0.231097
47.9911_26.007	0.360998
47.9994_26.5144	0.390599
48.0056_27.022	0.256344
48.0139_27.4884	0.2555
47.9884_27.9894	0.356675
47.9883_28.497	0.245123
47.9861_29.0045	0.358003
48.0092_29.5194	0.311697
48.0056_2.978	0.205947
47.9994_3.4856	0.396892
48.0078_29.986	0.226544
47.9993_30.4935	0.255022
47.9886_31.0009	0.33466
47.9911_3.993	0.30606
48.0083_4.4948	0.217079
47.9957_5.0021	0.226692
48.0087_5.5042	0.245074
47.9918_6.0112	0.28471
48.0005_6.5135	0.169837
48.0071_7.0159	0.175866
48.0116_7.5184	0.33013
48.0116_7.9794	0.414821
48.0121_8.4819	0.486079
48.0104_8.9845	0.371714
48.0067_9.487	0.339021
48.5085_-0.51532	0.259034
48.5032_-0.98621	0.196923
48.4904_-1.4982	0.233214
48.5027_-2.0189	0.227946
48.4916_-2.4895	0.233247
48.4996_-3.0103	0.212787
48.5118_-3.4902	0.218717
48.4884_-4.0014	0.244863
48.4967_-4.4814	0.25187
48.4897_0.0049133	0.245236
48.4961_0.51715	0.23035
48.4955_0.98804	0.201426
48.4978_1.5004	0.242945
48.5041_9.984	0.328724
48.4961_10.4911	0.26742
48.486_10.998	0.253746
48.5017_11.5028	0.340289
48.4874_12.0095	0.384263
48.4989_12.5146	0.235011
48.5082_13.0198	0.259104
48.487_13.4839	0.39195
48.4923_13.9892	0.447039
48.4954_14.4946	0.530325
48.4965_15	0.224001
48.4954_15.5054	0.205001
48.4923_16.0107	0.363584
48.487_16.5161	0.220604
48.5082_16.9802	0.451735
48.4989_17.4854	0.332216
48.4874_17.9905	0.481906
48.5017_18.4972	0.239287
48.486_19.002	0.300122
48.4961_19.5089	0.310094
48.4978_2.0128	0.241807
48.4914_2.4836	0.233884
48.5041_20.016	0.589093
48.5118_20.4811	0.466484
48.4879_20.9853	0.49167
48.4896_21.4923	0.569054
48.4892_21.9994	0.422039
48.4867_22.5065	0.616484
48.5099_23.0177	0.533285
48.5061_23.483	0.324694
48.4973_23.99	0.184902
48.4865_24.4969	0.197887
48.5012_25.0087	0.487686
48.4861_25.5154	0.296925
48.5003_25.9857	0.423264
48.5087_26.498	0.272307
48.4873_27.0042	0.242037
48.4914_27.5164	0.387531
48.4978_27.9872	0.290212
48.4977_28.4996	0.240318
48.4955_29.012	0.279536
48.4961_29.4828	0.314991
48.4873_2.9958	0.235801
48.5087_3.502	0.278979
48.4897_29.9951	0.265971
48.5085_30.5153	0.339969
48.5032_30.9862	0.230479
48.5003_4.0143	0.273536
48.4861_4.4846	0.298927
48.5012_4.9913	0.258035
48.4865_5.5031	0.206908
48.4973_6.01	0.270779
48.5061_6.517	0.349806
48.5099_6.9823	0.187857
48.4867_7.4935	0.526987
48.4892_8.0006	0.292598
48.4896_8.5077	0.243008
48.4879_9.0147	0.508768
48.5118_9.5189	0.204687
48.9954_-0.48761	0.194615
49.0121_-1.013	0.228156
49.0049_-1.4883	0.236386
48.9987_-0.012268	0.211159
49.0052_0.50494	0.216094
49.0047_0.98038	0.265932
49.0069_1.4977	0.199052
49.0071_9.9786	0.21423
48.9992_10.4905	0.253303
48.9891_11.0022	0.22453
49.0047_11.5119	0.233057
48.9893_11.9809	0.310971
49.0009_12.4908	0.314029
49.0103_13.0009	0.462255
48.9897_13.512	0.211373
48.9945_13.9796	0.229358
48.9977_14.4898	0.422964
48.9988_15	0.296073
48.9977_15.5102	0.271151
48.9945_16.0204	0.287243
48.9897_16.488	0.53225
49.0103_16.9991	0.440521
49.0009_17.5092	0.415448
48.9893_18.0191	0.221708
49.0047_18.4881	0.272691
48.9891_18.9978	0.213813
48.9992_19.5095	0.327519
49.007_2.0151	0.237688
49.0006_2.4904	0.3111
49.0071_20.0214	0.192117
48.987_20.4881	0.50242
48.9908_21	0.557279
48.9925_21.5119	0.347922
48.9944_21.9815	0.529152
48.992_22.4935	0.352598
48.9874_23.0053	0.249269
49.0084_23.5216	0.186999
49.0027_23.9912	0.272925
48.9918_24.503	0.221189
49.0065_25.0198	0.374898
48.995_25.4891	0.259308
49.0055_26.0062	0.292151
48.9861_26.5173	0.278924
48.9965_26.9923	0.234533
49.0006_27.5096	0.25906
49.007_27.9849	0.253766
49.0069_28.5023	0.255892
49.0047_29.0196	0.230528
49.0052_29.4951	0.335426
48.9965_3.0077	0.362926
48.9861_3.4827	0.19002
48.9987_30.0123	0.270637
48.9954_30.4876	0.314102
49.0121_31.013	0.403134
49.0049_31.4883	0.225102
49.0055_3.9938	0.32198
48.995_4.5109	0.266658
49.0065_4.9802	0.381473
48.9918_5.497	0.362781
49.0027_6.0088	0.217568
49.0084_6.4784	0.292348
48.9874_6.9947	0.310766
48.992_7.5065	0.313007
48.9944_8.0185	0.331217
48.9925_8.4881	0.228939
48.9908_9	0.355868
48.987_9.5119	0.336293
49.4861_-1.5115	0.252038
49.4866_0.50024	0.333298
49.4909_1.0223	0.230027
49.4884_1.5022	0.23704
49.5116_10.0158	0.250905
49.5019_10.4898	0.232349
49.4918_11.0065	0.338108
49.5062_11.4782	0.263324
49.492_11.9947	0.221514
49.5035_12.5095	0.214795
49.5121_12.9816	0.289112
49.4916_13.4976	0.231417
49.4968_14.0127	0.268512
49.4997_14.4848	0.198355
49.5007_15	0.316823
49.4997_15.5151	0.173417
49.4968_15.9873	0.196036
49.4916_16.5024	0.205074
49.5121_17.0184	0.475217
49.5035_17.4905	0.542778
49.492_18.0053	0.486704
49.5062_18.5218	0.172523
49.4918_18.9935	0.164583
49.5019_19.5102	0.529368
49.5159_2.0174	0.266287
49.5095_2.4974	0.232565
49.5116_19.9842	0.41456
49.4897_20.4982	0.18156
49.4935_21.015	0.143602
49.4973_21.4891	0.150752
49.497_22.006	0.124432
49.497_22.4802	0.190828
49.4925_22.997	0.217255
49.4858_23.5138	0.210493
49.5078_23.9925	0.195286
49.4969_24.5092	0.220874
49.515_24.9884	0.271307
49.4999_25.5049	0.270789
49.5142_25.9845	0.243875
49.495_26.5006	0.248325
49.5053_26.9803	0.219762
49.5095_27.5026	0.252324
49.5159_27.9826	0.270414
49.4883_28.4978	0.252308
49.5053_3.0197	0.201449
49.495_3.4994	0.207573
49.5142_4.0155	0.274995
49.4999_4.4951	0.321081
49.515_5.0116	0.233029
49.4969_5.4908	0.29076
49.5078_6.0075	0.215546
49.4858_6.4862	0.214477
49.4925_7.003	0.205638
49.497_7.5198	0.228194
49.497_7.9939	0.175467
49.4973_8.5109	0.422361
49.4935_8.985	0.249926
49.4897_9.5018	0.236756
49.997_1.4995	0.209336
50.014_10.0106	0.308202
50.0044_10.4892	0.290844
49.9943_11.0109	0.328007
50.0086_11.4872	0.497185
49.9944_12.0087	0.196247
50.0049_12.4852	0.225424
49.9865_13.0064	0.259506
49.9932_13.483	0.295078
49.9984_14.003	0.318111
50.0014_14.4798	0.23184
50.0024_15	0.260143
50.0014_15.5202	0.355348
49.9984_15.9969	0.36063
49.9932_16.517	0.341044
49.9865_16.9936	0.61267
50.0049_17.5147	0.145027
49.9944_17.9913	0.194974
50.0086_18.5128	0.258112
49.9943_18.9891	0.294692
50.0044_19.5108	0.30333
49.9925_1.984	0.252422
49.9905_2.5113	0.250602
50.014_19.9894	0.267717
49.9921_20.5085	0.275206
49.9979_20.9872	0.187054
49.9997_21.5091	0.169554
50.0016_21.9879	0.240921
49.9991_22.5098	0.222063
49.9972_22.9886	0.264218
49.9906_23.5104	0.246476
50.0125_23.9938	0.201242
50.0097_2.9891	0.217172
50.0035_3.5164	0.202973
49.9912_4.0006	0.178738
50.0046_4.4789	0.180572
49.9921_5.0059	0.204833
50.0017_5.4844	0.222743
50.0125_6.0062	0.322387
49.9906_6.4896	0.344663
49.9972_7.0114	0.446479
49.9991_7.4902	0.267314
50.0016_8.0121	0.559279
49.9997_8.4909	0.336933
49.9979_9.0128	0.408302
49.9921_9.4915	0.203407
50.4967_-3.9985	0.220983
50.5049_-4.4974	0.247553
50.5112_-4.9965	0.241332
50.4883_10.0079	0.206893
50.5065_10.4885	0.274126
50.4964_11.0154	0.230338
50.5107_11.4964	0.184753
50.4954_11.9793	0.220791
50.5069_12.5042	0.188317
50.4877_12.9868	0.191471
50.495_13.5118	0.449998
50.4998_13.9932	0.367003
50.5029_14.5185	0.286855
50.5038_15	0.512724
50.5029_15.4815	0.326886
50.4998_16.0068	0.447329
50.495_16.4882	0.325034
50.4877_17.0132	0.35083
50.5069_17.4957	0.298273
50.4954_18.0207	0.310013
50.5107_18.5036	0.211136
50.4964_18.9846	0.226883
50.5065_19.5115	0.165475
50.5008_1.9861	0.294391
50.4988_2.5186	0.200057
50.4883_19.9921	0.227992
50.4942_20.519	0.294503
50.5_21.0024	0.298016
50.5039_21.4858	0.287678
50.5035_22.0129	0.193061
50.5035_22.4965	0.223007
50.5016_22.9799	0.238453
50.495_23.5069	0.221841
50.4893_23.9902	0.246855
50.4904_3.0078	0.190497
50.5076_3.4904	0.257637
50.4954_3.9795	0.212388
50.5126_4.5059	0.199837
50.4964_4.9947	0.279039
50.5061_5.4779	0.188239
50.4893_6.0098	0.198843
50.495_6.4931	0.194724
50.5016_7.0201	0.21849
50.5035_7.5035	0.27441
50.5035_7.9871	0.330565
50.5039_8.5142	0.300895
50.5_8.9976	0.281019
50.4942_9.481	0.208709
51.0116_-0.48358	0.269758
51.0009_-1.0212	0.247136
50.9937_-1.5153	0.248047
51.0117_-2.0185	0.23812
51.0006_-2.5125	0.232089
50.9876_-3.0062	0.259086
50.9997_-3.5098	0.238556
51.0098_-4.0136	0.255368
50.9909_-4.507	0.206021
51.0149_0.010742	0.264971
50.9888_0.51309	0.276404
50.9901_10.0024	0.248686
51.0082_10.4879	0.231027
50.9981_11.02	0.251302
51.0124_11.5057	0.198173
50.997_11.9934	0.251692
51.0076_12.4795	0.297157
50.9892_13.011	0.192558
50.9959_13.497	0.219403
51.0007_13.9832	0.221135
51.0038_14.5137	0.200274
51.0048_15	0.202154
51.0038_15.4863	0.181321
51.0007_16.0168	0.192711
50.9959_16.503	0.229386
50.9892_16.989	0.28582
51.0076_17.5205	0.347282
50.997_18.0065	0.273489
51.0124_18.4942	0.20807
50.9981_18.98	0.245299
51.0082_19.5121	0.210211
51.0023_2.4824	0.237219
50.9901_19.9975	0.204988
50.9978_20.4856	0.197109
51.0016_21.0179	0.174343
51.0054_21.5061	0.228464
51.0074_21.9945	0.208406
51.0075_22.4828	0.230355
51.0029_23.0151	0.224217
50.9991_23.5034	0.245837
50.9933_23.9915	0.236992
51.0134_24.4848	0.225045
50.9982_3.0201	0.23087
50.9878_3.514	0.226291
51.0031_4.0017	0.232771
50.9889_4.4954	0.228076
51.0004_4.9832	0.219721
51.0134_5.5152	0.191197
50.9933_6.0085	0.22502
50.9991_6.4966	0.251041
51.0029_6.9849	0.313837
51.0075_7.5172	0.223261
51.0074_8.0055	0.243662
51.0054_8.4938	0.310812
51.0016_8.9821	0.384774
50.9978_9.5144	0.228836
51.4916_-0.49802	0.269967
51.4864_-0.99701	0.268026
51.5064_-1.505	0.237971
51.4973_-2.004	0.233586
51.4862_-2.5028	0.255588
51.4853_-3.5099	0.26395
51.4949_0.0010986	0.280328
51.4914_9.9969	0.294364
51.5095_10.4872	0.220622
51.4981_10.98	0.425268
51.5137_11.5153	0.200287
51.4983_12.0079	0.255289
51.5088_12.4988	0.217141
51.4896_12.991	0.193748
51.4963_13.4819	0.226948
51.5015_14.0177	0.289564
51.5043_14.5088	0.402479
51.5053_15	0.195941
51.5043_15.4912	0.214795
51.5015_15.9823	0.225126
51.4963_16.5181	0.234138
51.4896_17.009	0.217935
51.5088_17.5012	0.229598
51.4983_17.9921	0.210219
51.5137_18.4847	0.230548
51.4981_19.02	0.235423
51.5095_19.5128	0.218549
51.4914_20.0031	0.296995
51.4991_20.4961	0.258627
51.5049_20.9892	0.259283
51.5088_21.4824	0.300766
51.5084_22.0201	0.248124
51.5084_22.5134	0.252362
51.5065_23.0066	0.236679
51.5027_23.4998	0.217225
51.497_23.9929	0.199123
51.4894_24.4858	0.23684
51.5065_3.9801	0.249973
51.4961_4.523	0.215134
51.5075_5.0159	0.228919
51.4894_5.5142	0.243359
51.497_6.0071	0.243207
51.5027_6.5002	0.240245
51.5065_6.9934	0.212104
51.5084_7.4866	0.212746
51.5084_7.9799	0.2097
51.5088_8.5176	0.225798
51.5049_9.0108	0.333772
51.4991_9.5039	0.201764
51.9983_-0.52136	0.225866
51.9985_-0.98132	0.252632
51.9914_-1.4854	0.243936
52.0124_-9.9905	0.153039
52.0095_-1.9988	0.227041
51.9985_-2.5028	0.232991
51.9855_-3.0065	0.240597
51.9976_-3.5203	0.203655
52.0141_-3.9904	0.211907
51.9954_-4.4938	0.211828
52.0016_-5.008	0.190773
52.0118_-8.007	0.289644
52.0041_-8.5212	0.267463
52.0026_-8.9921	0.256126
51.991_-9.506	0.138792
52.0017_-0.017151	0.23061
52.0031_0.48712	0.239187
52.0026_0.99142	0.243204
51.9922_9.9912	0.182433
52.0104_10.4865	0.225461
51.9989_10.9843	0.238699
52.0133_11.4799	0.263214
51.998_11.9776	0.296148
52.0094_12.5185	0.186917
51.9902_13.0157	0.236085
51.9968_13.5117	0.155602
52.0015_14.0077	0.225046
52.0044_14.5038	0.190192
52.0053_15	0.22753
52.0044_15.4962	0.218505
52.0015_15.9923	0.236204
51.9968_16.4883	0.222536
51.9902_16.9843	0.223723
52.0094_17.4815	0.233848
51.998_18.0224	0.213663
52.0133_18.52	0.241945
51.9989_19.0157	0.238408
52.0104_19.5135	0.213627
51.9922_20.0088	0.236107
51.9999_20.5067	0.199671
52.0056_21.0049	0.269373
52.0095_21.5031	0.255657
52.0114_22.0013	0.222977
52.0115_22.4996	0.265537
52.0096_22.9979	0.273196
52.0058_23.4961	0.252442
52.0001_23.9942	0.272763
51.9925_24.4922	0.258234
51.9991_4.5065	0.261731
52.0105_5.0044	0.250028
51.9925_5.5078	0.222228
52.0001_6.0058	0.254399
52.0058_6.5039	0.242251
52.0096_7.0021	0.216152
52.0115_7.5004	0.214403
52.0114_7.9987	0.236174
52.0095_8.4969	0.269237
52.0056_8.9951	0.222738
51.9999_9.4932	0.197905
52.5099_-0.50052	0.270341
52.5047_-1.0099	0.250513
52.4975_-1.5193	0.222306
52.4941_-1.9838	0.255186
52.5102_-2.5027	0.375352
52.4972_-3.0117	0.216172
52.5156_-3.4865	0.245548
52.4988_-3.9953	0.200625
52.507_-6.4932	0.25193
52.5053_-7.0128	0.275042
52.5093_-7.4886	0.308178
52.5036_-8.0081	0.311465
52.5039_-8.4838	0.263683
52.4944_-9.0031	0.312957
52.4911_-9.4787	0.249759
52.5132_0.0090027	0.24812
52.5145_0.51855	0.24432
52.509_0.98325	0.270821
52.5065_1.4927	0.256427
52.4925_9.9854	0.219222
52.5107_10.4857	0.279096
52.4992_10.9887	0.27605
52.5135_11.4894	0.171146
52.4982_11.9922	0.260101
52.5087_12.4931	0.306733
52.4896_12.9954	0.314504
52.4963_13.4964	0.258326
52.5011_13.9975	0.366354
52.5039_14.4987	0.249435
52.5049_15	0.166573
52.5039_15.5013	0.187373
52.5011_16.0025	0.181016
52.4963_16.5036	0.250824
52.4896_17.0046	0.205425
52.5087_17.5069	0.23974
52.4982_18.0078	0.236671
52.5135_18.5106	0.245699
52.4992_19.0113	0.23074
52.5107_19.5143	0.214844
52.4925_20.0146	0.279154
52.5002_20.5177	0.288436
52.5058_21.0209	0.277148
52.5119_21.4788	0.276803
52.5139_21.9822	0.24293
52.514_22.4856	0.241326
52.5122_22.989	0.23883
52.5084_23.4923	0.242825
52.5027_23.9956	0.213952
52.4951_24.4987	0.286977
52.5131_4.9927	0.257434
52.4951_5.5013	0.279171
52.5027_6.0044	0.277134
52.5084_6.5077	0.212279
52.5122_7.011	0.230108
52.514_7.5144	0.260197
52.5139_8.0178	0.236788
52.5119_8.5212	0.196767
52.5058_8.9791	0.198717
52.5002_9.4823	0.202602
52.9884_-0.51553	0.259557
52.9886_-0.98492	0.237413
53.0086_-1.5088	0.244928
52.9994_-2.0233	0.24263
52.9943_-2.4926	0.25701
53.0084_-3.0171	0.21745
52.9997_-3.4864	0.205852
53.0099_-4.011	0.253602
52.9982_-6.4789	0.121572
52.9965_-7.0037	0.26934
53.0005_-7.4843	0.279076
52.9948_-8.0091	0.263648
52.9952_-8.4897	0.23567
52.9856_-9.0143	0.290221
52.9917_-0.00097656	0.267423
52.9923_9.9795	0.194163
53.0104_10.485	0.248892
52.999_10.9932	0.26267
53.0132_11.4991	0.297252
52.9979_12.007	0.299926
53.0083_12.5132	0.32776
52.9892_13.0207	0.28323
52.9952_13.4808	0.216646
53_13.9872	0.232939
53.0029_14.4936	0.281965
53.0039_15	0.20093
53.0029_15.5064	0.185822
53_16.0128	0.22495
52.9952_16.5192	0.23329
52.9892_16.9793	0.238118
53.0083_17.4868	0.215183
52.9979_17.993	0.211929
53.0132_18.5009	0.383427
52.999_19.0068	0.268381
53.0104_19.515	0.223626
52.9923_20.0205	0.271091
53.0018_20.4828	0.278848
53.0076_20.9913	0.272837
53.0115_21.4999	0.286485
53.0134_22.0085	0.256035
52.9858_22.5128	0.199581
53.0142_22.9799	0.230242
53.0105_23.4885	0.25405
53.0048_23.997	0.234361
52.9972_24.5053	0.279588
52.9972_5.4947	0.262711
53.0048_6.003	0.274458
53.0105_6.5115	0.272861
53.0142_7.0201	0.254119
52.9858_7.4872	0.216554
53.0134_7.9915	0.22356
53.0115_8.5001	0.201919
53.0076_9.0087	0.245246
53.0018_9.5171	0.215556
53.4988_-0.4942	0.237457
53.4936_-1.0142	0.246528
53.492_-1.4885	0.260887
53.494_-10.0107	0.181949
53.51_-2.0181	0.26405
53.5049_-2.4925	0.270312
53.4919_-3.0121	0.234765
53.5081_-6.5214	0.226285
53.4872_-6.9944	0.24194
53.4911_-7.48	0.229609
53.4855_-8.0102	0.251909
53.5123_-8.5092	0.288436
[truncated: 900 more rows]

## Sheet: Figure 3c
	Utilization Cost ($ per MWh)	Percent Curtailment
Solar Only	79.0068	40.6333
Solar when combined with Wind	50.9601	27.4029
Wind Only	78.0633	32.1333
Wind when combined with Solar	46.5856	22.5281

## Sheet: Figure 3d
	Utilization Cost ($ per MWh)	Percent Curtailment
Solar Only	75.9538	35.4333
Solar when combined with Wind	67.7147	30.5919
Wind Only	120.883	36.7
Wind when combined with Solar	53.7107	21.8926

## Sheet: Figure 3e
	Utilization Cost ($ per MWh)	Percent Curtailment
Solar Only	164.584	54.9667
Solar when combined with Wind	55.229	23.4606
Wind Only	73.8669	34.3833
Wind when combined with Solar	55.9699	21.6419

## Sheet: Figure 3f
	Utilization Cost ($ per MWh)	Percent Curtailment
Solar Only	155.937	62.95
Solar when combined with Wind	81.9557	20.6557
Wind Only	116.353	36.8
Wind when combined with Solar	78.99	22.0873
