# Supplementary material for: Cost efficiency versus energy utilization in green ammonia production from intermittent renewable energy
Source: Nat Chem Eng. 2025 Apr 18;2(4):261–72. doi: 10.1038/s44286-025-00207-9 (PMC12018267; doi:10.1038/s44286-025-00207-9)
Supplement: Supplementary file 5 — Statistical source data. [file 44286_2025_207_MOESM5_ESM.xlsx]

## Sheet: Figure 4a
Location (Lat_Lon)	LCOA ($ per tonne)
35.500_-0.500	916.349
35.500_-1.000	901.441
35.500_-5.500	1308.51
35.500_-6.000	932.773
35.500_0.000_	956.902
35.500_0.500_	927.803
35.500_1.000_	996.892
35.500_1.500_	962.662
35.500_10.000	868.896
35.500_10.500	887.923
35.500_11.000	877.868
35.500_2.000_	885.599
35.500_2.500_	870.72
35.500_24.000	1159.33
35.500_3.000_	874.43
35.500_3.500_	874.313
35.500_36.000	1105.38
35.500_36.500	1117.78
35.500_37.000	1023.32
35.500_37.500	1008.84
35.500_38.000	984.173
35.500_38.500	976.882
35.500_39.000	947.221
35.500_39.500	949.818
35.500_4.000_	848.688
35.500_4.500_	871.53
35.500_40.000	974.254
35.500_5.000_	862.717
35.500_5.500_	873.135
35.500_6.000_	918.472
35.500_6.500_	954.457
35.500_7.000_	1022.11
35.500_7.500_	913.408
35.500_8.000_	936.513
35.500_8.500_	903.88
35.500_9.000_	886.7
35.500_9.500_	876.378
36.000_0.500_	931.336
36.000_1.000_	971.944
36.000_1.500_	1090.99
36.000_10.000	900.835
36.000_10.500	896.006
36.000_2.000_	1054.22
36.000_2.500_	994.532
36.000_3.000_	999.392
36.000_3.500_	887.592
36.000_36.000	1157.8
36.000_36.500	1129.58
36.000_37.000	1114.1
36.000_37.500	1027.7
36.000_38.000	1026.22
36.000_38.500	1012.53
36.000_39.000	1019.96
36.000_39.500	978.357
36.000_4.000_	908.714
36.000_4.500_	892.841
36.000_40.000	973.983
36.000_5.000_	937.381
36.000_5.500_	909.047
36.000_6.000_	921.962
36.000_6.500_	916.74
36.000_7.000_	917.624
36.000_7.500_	918.746
36.000_8.000_	938.792
36.000_8.500_	937.542
36.000_9.000_	974.199
36.000_9.500_	1061.91
36.500_-5.000	938.533
36.500_-5.500	997.022
36.500_-6.000	931.097
36.500_1.500_	1061.5
36.500_10.000	947.372
36.500_10.500	906.248
36.500_2.000_	1099.17
36.500_2.500_	1002.19
36.500_29.500	1019.09
36.500_3.000_	1096.13
36.500_3.500_	1226.98
36.500_30.000	1060.02
36.500_30.500	1032.87
36.500_32.500	1599.99
36.500_33.000	1166.61
36.500_33.500	1011.22
36.500_34.000	978.071
36.500_36.500	1183.44
36.500_37.000	1110.75
36.500_37.500	1054.63
36.500_38.000	1035.21
36.500_38.500	1044.83
36.500_39.000	1022.02
36.500_39.500	1022.76
36.500_4.000_	1083.02
36.500_4.500_	1031.14
36.500_40.000	1019.74
36.500_5.000_	1093.33
36.500_5.500_	1079.94
36.500_6.000_	993.264
36.500_6.500_	1005.83
36.500_7.000_	1010.07
36.500_7.500_	1025.87
36.500_8.000_	1142.31
36.500_8.500_	966.41
36.500_9.000_	1025.6
36.500_9.500_	980.235
37.000_-2.000	865.705
37.000_-2.500	875.254
37.000_-3.000	958.419
37.000_-3.500	926.094
37.000_-4.000	977.327
37.000_-4.500	950.083
37.000_-5.000	924.508
37.000_-5.500	986.602
37.000_-6.000	900.719
37.000_-6.500	865.288
37.000_10.000	962.035
37.000_11.000	949.994
37.000_14.500	936.946
37.000_15.000	1000.29
37.000_22.500	1022.55
37.000_23.000	1304.57
37.000_25.500	1011.79
37.000_27.000	1530.3
37.000_27.500	1017.49
37.000_28.500	1090.34
37.000_29.000	1128.54
37.000_29.500	1127.72
37.000_30.000	1059.73
37.000_30.500	1070.1
37.000_31.000	1024.04
37.000_31.500	1141.68
37.000_32.000	1864.07
37.000_32.500	1278.29
37.000_33.000	1127.26
37.000_33.500	1344.3
37.000_34.000	1413.56
37.000_34.500	1130.19
37.000_35.000	1025.57
37.000_35.500	1015.39
37.000_36.000	1032.35
37.000_36.500	1365.78
37.000_37.000	1202.65
37.000_37.500	1112.98
37.000_38.000	1090.78
37.000_38.500	1073.45
37.000_39.000	1064.35
37.000_39.500	1029.91
37.000_40.000	1047.93
37.000_6.500_	1098.54
37.000_7.500_	1129.43
37.000_9.000_	1101.71
37.000_9.500_	966.136
37.500_-1.500	905.377
37.500_-2.000	904.278
37.500_-2.500	955.902
37.500_-3.000	940.359
37.500_-3.500	919.508
37.500_-4.000	1007.45
37.500_-4.500	974.52
37.500_-5.000	918.592
37.500_-5.500	916.527
37.500_-6.000	907.386
37.500_-6.500	908.703
37.500_-7.000	925.413
37.500_-7.500	949.325
37.500_-8.000	933.853
37.500_-8.500	1001.48
37.500_13.500	1058.77
37.500_14.000	1010.32
37.500_14.500	986.683
37.500_15.000	987.988
37.500_22.000	1160.91
37.500_22.500	1098.86
37.500_23.000	1043.28
37.500_28.000	1171.19
37.500_28.500	1209.97
37.500_29.000	1033.25
37.500_29.500	1105.84
37.500_30.000	1077.85
37.500_30.500	1054.61
37.500_31.000	1113.32
37.500_31.500	1245.14
37.500_32.000	1252.24
37.500_32.500	1217
37.500_33.000	1260.47
37.500_33.500	1207.94
37.500_34.000	1321.32
37.500_34.500	1669.3
37.500_35.000	1249.49
37.500_35.500	1226.78
37.500_36.000	1076.22
37.500_36.500	2077.9
37.500_37.000	1173.03
37.500_37.500	1170.49
37.500_38.000	1149.96
37.500_38.500	1106.01
37.500_39.000	1120.35
37.500_39.500	1109.31
37.500_40.000	1124.85
38.000_-1.000	896.155
38.000_-1.500	967.861
38.000_-2.000	922.569
38.000_-2.500	934.105
38.000_-3.000	1110.37
38.000_-3.500	934.927
38.000_-4.000	937.111
38.000_-4.500	949.05
38.000_-5.000	990.953
38.000_-5.500	968.189
38.000_-6.000	989.021
38.000_-6.500	954.696
38.000_-7.000	1014.27
38.000_-7.500	962.585
38.000_-8.000	959.751
38.000_-8.500	972.536
38.000_13.000	1031.05
38.000_13.500	1076.45
38.000_14.000	1138.03
38.000_14.500	1362.15
38.000_15.000	1307.18
38.000_16.000	1021.98
38.000_21.500	1087.45
38.000_22.000	1206.76
38.000_22.500	1217.98
38.000_23.000	1011.97
38.000_23.500	1051.3
38.000_24.000	1073.63
38.000_24.500	1238.28
38.000_27.500	1135.99
38.000_28.000	1264.51
38.000_28.500	1149.19
38.000_29.000	1026.87
38.000_29.500	1091.8
38.000_30.000	1063.97
38.000_30.500	1128.58
38.000_31.000	1241.92
38.000_31.500	1148.45
38.000_32.000	1211.47
38.000_32.500	1113.77
38.000_33.000	1211.29
38.000_33.500	1266.62
38.000_34.000	1257.14
38.000_34.500	1213.7
38.000_35.000	1442.07
38.000_35.500	1227.4
38.000_36.000	1358.27
38.000_36.500	1423.8
38.000_37.000	1417.93
38.000_37.500	1393.37
38.000_38.000	1564.73
38.000_38.500	1219.43
38.000_39.000	1166.18
38.000_39.500	1258.3
38.000_40.000	1288.51
38.500_-0.500	902.303
38.500_-1.000	954.723
38.500_-1.500	910.754
38.500_-2.000	948.046
38.500_-2.500	2380.53
38.500_-3.000	1022.34
38.500_-3.500	995.413
38.500_-4.000	1011.38
38.500_-4.500	1072.24
38.500_-5.000	966.729
38.500_-5.500	964.384
38.500_-6.000	962.564
38.500_-6.500	954.342
38.500_-7.000	1023.73
38.500_-7.500	977.096
38.500_-8.000	992.356
38.500_-8.500	993.84
38.500_-9.000	1022.6
38.500_16.000	1103.12
38.500_16.500	1029.92
38.500_21.500	1210.36
38.500_22.000	1428.1
38.500_22.500	1070.87
38.500_23.000	1204.77
38.500_24.000	2047.58
38.500_26.000	1297.45
38.500_26.500	1107.05
38.500_27.000	1055.04
38.500_27.500	1525.56
38.500_28.000	1160.64
38.500_28.500	1144.47
38.500_29.000	1082.24
38.500_29.500	1054.28
38.500_30.000	1122.61
38.500_30.500	1304.41
38.500_31.000	1435.1
38.500_31.500	1295.06
38.500_32.000	1247.92
38.500_32.500	1335.38
38.500_33.000	1327.11
38.500_33.500	1150.83
38.500_34.000	1240.31
38.500_34.500	1442.61
38.500_35.000	1312.04
38.500_35.500	1397
38.500_36.000	1451.07
38.500_36.500	1472.45
38.500_37.000	1330.43
38.500_37.500	1402.14
38.500_38.000	1310
38.500_38.500	1248.27
38.500_39.000	1397.36
38.500_39.500	1469.03
38.500_40.000	1293.16
39.000_-0.500	1010.6
39.000_-1.000	1024.86
39.000_-1.500	942.36
39.000_-2.000	943.192
39.000_-2.500	961.954
39.000_-3.000	977.156
39.000_-3.500	947.299
39.000_-4.000	973.638
39.000_-4.500	1002.25
39.000_-5.000	1047.45
39.000_-5.500	989.478
39.000_-6.000	977.883
39.000_-6.500	992.879
39.000_-7.000	977.972
39.000_-7.500	1000.84
39.000_-8.000	1027.31
39.000_-8.500	1038.98
39.000_-9.000	1032.23
39.000_1.500_	967.862
39.000_16.500	1107.07
39.000_17.000	1016.98
39.000_21.500	1187.57
39.000_22.000	1401.71
39.000_22.500	1157.64
39.000_23.000	1255.96
39.000_26.500	1128.67
39.000_27.000	1065.66
39.000_27.500	1141.36
39.000_28.000	1208.2
39.000_28.500	1073.95
39.000_29.000	1131.33
39.000_29.500	1141.44
39.000_30.000	1365.73
39.000_30.500	1269.81
39.000_31.000	1353.4
39.000_31.500	1342.3
39.000_32.000	1333.15
39.000_32.500	1402.48
39.000_33.000	1254.49
39.000_33.500	1222.86
39.000_34.000	1257.55
39.000_34.500	1300.62
39.000_35.000	1394.91
39.000_35.500	1431.18
39.000_36.000	1470.58
39.000_36.500	1681.98
39.000_37.000	1776.51
39.000_37.500	1412.67
39.000_38.000	1457.63
39.000_38.500	1444.58
39.000_39.000	1305.53
39.000_39.500	1399.44
39.000_40.000	1469.4
39.000_9.000_	994.397
39.500_-0.500	966.895
39.500_-1.000	1026.45
39.500_-1.500	1005.19
39.500_-2.000	957.746
39.500_-2.500	977.701
39.500_-3.000	941.958
39.500_-3.500	926.776
39.500_-4.000	1009.58
39.500_-4.500	1045.02
39.500_-5.000	1045.44
39.500_-5.500	1103.61
39.500_-6.000	999.94
39.500_-6.500	994.886
39.500_-7.000	989.076
39.500_-7.500	1021.92
39.500_-8.000	1072.39
39.500_-8.500	1064
39.500_-9.000	1108.42
39.500_16.000	1292.4
39.500_16.500	1192.13
39.500_2.500_	984.68
39.500_20.500	1187.99
39.500_21.000	1259.08
39.500_21.500	1381.63
39.500_22.000	1192.36
39.500_22.500	1201.3
39.500_23.000	1285.3
39.500_25.000	1309.14
39.500_27.000	1146.23
39.500_27.500	1402.61
39.500_28.000	1389.47
39.500_28.500	1311.89
39.500_29.000	1301.96
39.500_29.500	1233.16
39.500_3.000_	972.827
39.500_30.000	1269.55
39.500_30.500	1306.85
39.500_31.000	1355.57
39.500_31.500	1298.91
39.500_32.000	1274.24
39.500_32.500	1339.35
39.500_33.000	1346.46
39.500_33.500	1393.01
39.500_34.000	1403.66
39.500_34.500	1374
39.500_35.000	1350.66
39.500_35.500	1480.05
39.500_36.000	1579.42
39.500_36.500	1549.94
39.500_37.000	1521.4
39.500_37.500	1952.68
39.500_38.000	1426.72
39.500_38.500	1339.35
39.500_39.000	2126.01
39.500_39.500	2004.05
39.500_40.000	1953.83
39.500_8.500_	1308.76
39.500_9.000_	991.184
39.500_9.500_	1158.37
40.000_-0.500	1008.4
40.000_-1.000	1050.75
40.000_-1.500	1040.61
40.000_-2.000	1063.12
40.000_-2.500	1015.88
40.000_-3.000	965.549
40.000_-3.500	948.226
40.000_-4.000	958.786
40.000_-4.500	965.446
40.000_-5.000	984.937
40.000_-5.500	1006.56
40.000_-6.000	1038.1
40.000_-6.500	1015.72
40.000_-7.000	1050.35
40.000_-7.500	1033.81
40.000_-8.000	1198
40.000_-8.500	1144.61
40.000_0.000_	993.138
40.000_16.000	1300.72
40.000_16.500	1111.68
40.000_20.000	1174.83
40.000_20.500	1239.11
40.000_21.000	2337.68
40.000_21.500	1254.17
40.000_22.000	1161.93
40.000_22.500	2304.73
40.000_23.500	1238.41
40.000_24.000	1322.47
40.000_26.500	1268.59
40.000_27.000	1479.29
40.000_27.500	1593.04
40.000_28.000	1528.78
40.000_28.500	1440.63
40.000_29.000	1370.95
40.000_29.500	1368.28
40.000_30.000	1465.22
40.000_30.500	1517.98
40.000_31.000	1323.13
40.000_31.500	1311.77
40.000_32.000	1273.59
40.000_32.500	1247.73
40.000_33.000	1337.56
40.000_33.500	1413.46
40.000_34.000	1365.65
40.000_34.500	1449.27
40.000_35.000	1482.99
40.000_35.500	1306.71
40.000_36.000	1411.78
40.000_36.500	1632.25
40.000_37.000	1761.77
40.000_37.500	1627.29
40.000_38.000	1791.65
40.000_38.500	1445.73
40.000_39.000	1526.13
40.000_39.500	1535.7
40.000_4.000_	1065.69
40.000_40.000	1623.4
40.000_8.500_	1031.35
40.000_9.000_	1152.82
40.000_9.500_	1191.77
40.500_-0.500	1051.98
40.500_-1.000	1131.26
40.500_-1.500	1018.47
40.500_-2.000	1182.09
40.500_-2.500	1010.7
40.500_-3.000	1064.18
40.500_-3.500	982.433
40.500_-4.000	1011.87
40.500_-4.500	1020.1
40.500_-5.000	1139.71
40.500_-5.500	1067.54
40.500_-6.000	1098.63
40.500_-6.500	1150.4
40.500_-7.000	1062.67
40.500_-7.500	1215.32
40.500_-8.000	1180.01
40.500_-8.500	1133.45
40.500_0.000_	1063.3
40.500_0.500_	1014.38
40.500_15.000	1084.98
40.500_15.500	1233.32
40.500_16.000	1234.68
40.500_16.500	1087.79
40.500_17.000	1105.9
40.500_17.500	1069.13
40.500_18.000	1056.23
40.500_19.500	1130.24
40.500_20.000	1252.89
40.500_20.500	1189.47
40.500_21.000	1303.43
40.500_21.500	1308.22
40.500_22.000	1294.13
40.500_22.500	1199.67
40.500_23.000	1172.74
40.500_23.500	1375.98
40.500_27.500	1425.4
40.500_29.000	1382.21
40.500_29.500	1361.41
40.500_30.000	1408.6
40.500_30.500	1383.64
40.500_31.000	1385.41
40.500_31.500	1507
40.500_32.000	1360.13
40.500_32.500	1341.95
40.500_33.000	1392.66
40.500_33.500	1534.32
40.500_34.000	1448.85
40.500_34.500	1355.14
40.500_35.000	1428.52
40.500_35.500	1382.07
40.500_36.000	1332.77
40.500_36.500	1347.09
40.500_37.000	1448.11
40.500_37.500	1356.41
40.500_38.000	1441.69
40.500_38.500	1505.91
40.500_39.000	1627.99
40.500_39.500	1395.51
40.500_40.000	1953.13
40.500_8.500_	1114.32
40.500_9.000_	1095.97
40.500_9.500_	1074.08
41.000_-0.500	972.956
41.000_-1.000	1002.34
41.000_-1.500	1001.57
41.000_-2.000	1051.13
41.000_-2.500	1063.97
41.000_-3.000	1050.79
41.000_-3.500	1213.39
41.000_-4.000	1333.77
41.000_-4.500	1043.83
41.000_-5.000	1003.2
41.000_-5.500	1022.03
41.000_-6.000	1041.48
41.000_-6.500	1083.74
41.000_-7.000	1201.16
41.000_-7.500	1216.88
41.000_-8.000	1250.95
41.000_-8.500	1239.37
41.000_0.000_	991.386
41.000_0.500_	1032.56
41.000_14.000	1066.56
41.000_14.500	2356.23
41.000_15.000	1270.73
41.000_15.500	1226.31
41.000_16.000	1185.66
41.000_16.500	1124.79
41.000_17.000	1094.64
41.000_19.500	1104.09
41.000_20.000	1159.86
41.000_20.500	1372.96
41.000_21.000	1270.22
41.000_21.500	1291.73
41.000_22.000	1273.15
41.000_22.500	1207.87
41.000_23.000	1211.5
41.000_23.500	1160.8
41.000_24.000	1259.12
41.000_24.500	1335.1
41.000_25.000	1235.75
41.000_25.500	1282.66
41.000_26.000	1298.63
41.000_26.500	1289.57
41.000_27.000	1346.12
41.000_27.500	1403.99
41.000_29.500	1537.14
41.000_30.000	1569.61
41.000_30.500	1457.88
41.000_31.000	1579.6
41.000_31.500	1514.16
41.000_32.000	1529.15
41.000_32.500	1362.87
41.000_33.000	1429.87
41.000_33.500	1344.86
41.000_34.000	1298.01
41.000_34.500	1295.42
41.000_35.000	1372.04
41.000_35.500	1408.25
41.000_36.000	1444.2
41.000_36.500	1466.35
41.000_37.000	1615.95
41.000_37.500	1485.31
41.000_39.000	1600.45
41.000_39.500	1510.84
41.000_40.000	1440.97
41.000_9.000_	1264
41.000_9.500_	1096.59
41.500_-0.500	1056.65
41.500_-1.000	1047.94
41.500_-1.500	1027.25
41.500_-2.000	1035.01
41.500_-2.500	1045.18
41.500_-3.000	1091.83
41.500_-3.500	1108.03
41.500_-4.000	1119.77
41.500_-4.500	1077.56
41.500_-5.000	1064.22
41.500_-5.500	1072.66
41.500_-6.000	1165.84
41.500_-6.500	1148.24
41.500_-7.000	1210.74
41.500_-7.500	1235.08
41.500_-8.000	1303.85
41.500_-8.500	1241.38
41.500_0.000_	1061.75
41.500_0.500_	1124.76
41.500_1.000_	984.774
41.500_1.500_	1020.13
41.500_13.000	1103.14
41.500_13.500	1297.75
41.500_14.000	1196.88
41.500_14.500	1353.38
41.500_15.000	1335.77
41.500_15.500	1091.68
41.500_2.000_	1003.91
41.500_20.000	1426.39
41.500_20.500	1299.3
41.500_21.000	1448.14
41.500_21.500	1282.08
41.500_22.000	1295.74
41.500_22.500	1364.27
41.500_23.000	1328.25
41.500_23.500	1311.46
41.500_24.000	1320.68
41.500_24.500	1280.97
41.500_25.000	1328.29
41.500_25.500	1421.87
41.500_26.000	1347.41
41.500_26.500	1342.65
41.500_27.000	1356.19
41.500_27.500	1373.47
41.500_28.000	1454.02
41.500_32.000	1450.58
41.500_32.500	1553.34
41.500_33.000	1423.68
41.500_33.500	1354.75
41.500_34.000	1381.05
41.500_34.500	1288.64
41.500_35.000	1401.65
41.500_35.500	1546.21
41.500_36.000	1466.3
41.500_9.000_	1092.23
42.000_-0.500	1031.21
42.000_-1.000	1022.36
42.000_-1.500	1073.74
42.000_-2.000	1097.58
42.000_-2.500	1073.92
42.000_-3.000	1242.34
42.000_-3.500	1235.07
42.000_-4.000	1078.48
42.000_-4.500	1103.44
42.000_-5.000	1054.12
42.000_-5.500	1097.74
42.000_-6.000	1103.34
42.000_-6.500	1208.02
42.000_-7.000	1294.58
42.000_-7.500	1369.74
42.000_-8.000	1343.57
42.000_-8.500	1407.17
42.000_0.000_	1044.25
42.000_0.500_	1002.42
42.000_1.000_	1093.01
42.000_1.500_	1043.63
42.000_12.000	1090.57
42.000_12.500	1077.87
42.000_13.000	1224.47
42.000_13.500	1243.83
42.000_14.000	1503.1
42.000_14.500	1329.32
42.000_19.500	1200.36
42.000_2.000_	1018.91
42.000_2.500_	1089.78
42.000_20.000	1491.96
42.000_20.500	1909.04
42.000_21.000	1345.24
42.000_21.500	1355.46
42.000_22.000	1257.11
42.000_22.500	1296.08
42.000_23.000	1297.05
42.000_23.500	1323.85
42.000_24.000	1328.75
42.000_24.500	1432.82
42.000_25.000	1396.59
42.000_25.500	1406.61
42.000_26.000	1361.53
42.000_26.500	1392.16
42.000_27.000	1420.68
42.000_27.500	1551.67
42.000_28.000	1582.28
42.000_3.000_	1067.29
42.000_33.500	1508.29
42.000_35.000	1472.36
42.000_9.000_	1277.58
42.500_-0.500	1089.34
42.500_-1.000	1102.13
42.500_-1.500	1104.68
42.500_-2.000	1128.29
42.500_-2.500	1174.74
42.500_-3.000	1258.79
42.500_-3.500	1316.42
42.500_-4.000	1218.68
42.500_-4.500	1120.86
42.500_-5.000	1119.61
42.500_-5.500	1094.62
42.500_-6.000	1114.03
42.500_-6.500	1407.29
42.500_-7.000	1280.93
42.500_-7.500	1354.99
42.500_-8.000	1362.57
42.500_-8.500	1460.44
42.500_0.000_	1098.5
42.500_0.500_	1083.65
42.500_1.000_	1552.86
42.500_1.500_	1276.41
42.500_11.500	1104.86
42.500_12.000	1110.16
42.500_12.500	1501.46
42.500_13.000	1548.63
42.500_13.500	2031.9
42.500_14.000	1160.56
42.500_18.500	1306.12
42.500_19.000	1307.81
42.500_19.500	1444.46
42.500_2.000_	1124.73
42.500_2.500_	1127.2
42.500_20.000	1577.34
42.500_20.500	1458.26
42.500_21.000	1432.87
42.500_21.500	1363.73
42.500_22.000	1500.68
42.500_22.500	1390.07
42.500_23.000	1440.23
42.500_23.500	1510.14
42.500_24.000	1379.16
42.500_24.500	1475.63
42.500_25.000	1394.16
42.500_25.500	1379.65
42.500_26.000	1430.85
42.500_26.500	1462.19
42.500_27.000	1466.77
42.500_3.000_	1346.99
42.500_9.000_	2181.95
42.500_9.500_	1107.34
43.000_-0.500	1518.49
43.000_-1.000	2023.86
43.000_-1.500	1325.17
43.000_-2.000	2558.44
43.000_-2.500	1527.35
43.000_-3.000	1449.96
43.000_-3.500	1366.33
43.000_-4.000	1376.03
43.000_-4.500	1290.12
43.000_-5.000	1504.34
43.000_-5.500	1623.89
43.000_-6.000	1458.02
43.000_-6.500	1733.52
43.000_-7.000	1744.91
43.000_-7.500	1423.5
43.000_-8.000	1435.67
43.000_-8.500	1393.1
43.000_-9.000	1474.32
43.000_0.000_	2493.51
43.000_0.500_	1549.13
43.000_1.000_	2341.56
43.000_1.500_	1979.72
43.000_11.000	1139.93
43.000_11.500	1229.02
43.000_12.000	1214.55
43.000_12.500	1258.37
43.000_13.000	1437.07
43.000_13.500	1283.34
43.000_17.500	1229.37
43.000_18.000	1297.74
43.000_18.500	1427.99
43.000_19.000	1547.35
43.000_19.500	1793.26
43.000_2.000_	1287.68
43.000_2.500_	2636.5
43.000_20.000	1470.07
43.000_20.500	1569.71
43.000_21.000	1811.59
43.000_21.500	1560.78
43.000_22.000	1574.52
43.000_22.500	1595.6
43.000_23.000	1588.47
43.000_23.500	1428.33
43.000_24.000	1654.16
43.000_24.500	1451.83
43.000_25.000	1486.1
43.000_25.500	1459.18
43.000_26.000	1586.91
43.000_26.500	1568.92
43.000_27.000	1472.9
43.000_27.500	1504.33
43.000_3.000_	1124.18
43.500_-0.500	1284.92
43.500_-1.000	1329.7
43.500_-1.500	1320.15
43.500_-5.500	1362.1
43.500_-6.000	1432.45
43.500_-6.500	2395.75
43.500_-7.000	1441.41
43.500_-7.500	1458.86
43.500_-8.000	1479.66
43.500_0.000_	1272.57
43.500_0.500_	1237.52
43.500_1.000_	1273.89
43.500_1.500_	1260.15
43.500_10.500	1323.63
43.500_11.000	1233.22
43.500_11.500	1325.5
43.500_12.000	1467.71
43.500_12.500	1528.82
43.500_13.000	1361.77
43.500_13.500	1236.72
43.500_16.000	1203.35
43.500_17.000	1297.8
43.500_17.500	1343.05
43.500_18.000	1482.13
43.500_18.500	1633.27
43.500_19.000	2354.79
43.500_19.500	1617.95
43.500_2.000_	1416.57
43.500_2.500_	1596.21
43.500_20.000	1696.04
43.500_20.500	1558.69
43.500_21.000	1555.31
43.500_21.500	1574.2
43.500_22.000	1589.05
43.500_22.500	1648.96
43.500_23.000	1631.22
43.500_23.500	1748.07
43.500_24.000	1775
43.500_24.500	1617.42
43.500_25.000	1794.61
43.500_25.500	1776.95
43.500_26.000	1592.46
43.500_26.500	1645.56
43.500_27.000	1583.71
43.500_27.500	1576.88
43.500_28.000	1488.12
43.500_28.500	1482.33
43.500_3.000_	1301.45
43.500_3.500_	1141.93
43.500_4.500_	1112.6
43.500_5.000_	1122.55
43.500_5.500_	1153.69
43.500_6.000_	1183.91
43.500_6.500_	1151.62
44.000_-0.500	1369.23
44.000_-1.000	1357.89
44.000_0.000_	1346.77
44.000_0.500_	1300.07
44.000_1.000_	1316.97
44.000_1.500_	1439.13
44.000_10.500	1557.16
44.000_11.000	1434.91
44.000_11.500	1418.32
44.000_12.000	1490.99
44.000_12.500	1339.17
44.000_15.500	1205.9
44.000_16.000	1179.16
44.000_16.500	1573.88
44.000_17.000	1724.63
44.000_17.500	1511.73
44.000_18.000	1638.77
44.000_18.500	1516.15
44.000_19.000	1469.78
44.000_19.500	1871.68
44.000_2.000_	1394.22
44.000_2.500_	1507.54
44.000_20.000	1502.91
44.000_20.500	1514.92
44.000_21.000	1606.85
44.000_21.500	1645.62
44.000_22.000	1710.5
44.000_22.500	1730.4
44.000_23.000	1805.89
44.000_23.500	1787.06
44.000_24.000	1790.8
44.000_24.500	1852.48
44.000_25.000	1848.41
44.000_25.500	1940.25
44.000_26.000	1707.63
44.000_26.500	1749.24
44.000_27.000	1650.03
44.000_27.500	1590.44
44.000_28.000	1667.36
44.000_28.500	1579.31
44.000_3.000_	2231.84
44.000_3.500_	1425.81
44.000_39.500	2786.23
44.000_4.000_	1254.47
44.000_4.500_	1168.13
44.000_40.000	2073.84
44.000_5.000_	1099.38
44.000_5.500_	1158.35
44.000_6.000_	1077.2
44.000_6.500_	1352.08
44.000_7.000_	1281.99
44.000_7.500_	1791.25
44.000_8.000_	1163.71
44.500_-0.500	1409.62
44.500_-1.000	1375.86
44.500_0.000_	1353.91
44.500_0.500_	1383.07
44.500_1.000_	1427.17
44.500_1.500_	1402.38
44.500_10.000	1564.41
44.500_10.500	1419.59
44.500_11.000	1386.21
44.500_11.500	1339.82
44.500_12.000	1361.62
44.500_14.500	1340.33
44.500_15.500	1678.88
44.500_16.000	2301.66
44.500_16.500	1614.27
44.500_17.000	1547.68
44.500_17.500	1566.12
44.500_18.000	1598.26
44.500_18.500	1515.23
44.500_19.000	1577.94
44.500_19.500	1688.34
44.500_2.000_	1387.97
44.500_2.500_	1392.04
44.500_20.000	1525.48
44.500_20.500	1536.23
44.500_21.000	1540.69
44.500_21.500	1650.2
44.500_22.000	2103.52
44.500_22.500	1684.06
44.500_23.000	1728.32
44.500_23.500	1751.23
44.500_24.000	1720.34
44.500_24.500	1877.82
44.500_25.000	1839.78
44.500_25.500	1778.12
44.500_26.000	1596.29
44.500_26.500	1878.99
44.500_27.000	1779.98
44.500_27.500	1713.69
44.500_28.000	1620.03
44.500_28.500	1621.26
44.500_3.000_	1460.92
44.500_3.500_	1423.53
44.500_34.000	2447.5
44.500_38.500	1691.55
44.500_39.000	1804.69
44.500_39.500	1532.47
44.500_4.000_	1482.56
44.500_4.500_	1265.92
44.500_40.000	1399.79
44.500_5.000_	1280.63
44.500_5.500_	1236.24
44.500_6.000_	1129.51
44.500_6.500_	2014.8
44.500_7.000_	1637.76
44.500_7.500_	1271.16
44.500_8.000_	1329.03
44.500_8.500_	1483.49
44.500_9.000_	1487.37
44.500_9.500_	1661.97
45.000_-0.500	1402.31
45.000_-1.000	1439.16
45.000_0.000_	1425.37
45.000_0.500_	1447.5
45.000_1.000_	1467.5
45.000_1.500_	1415.14
45.000_10.000	1491.38
45.000_10.500	1483.25
45.000_11.000	1483.46
45.000_11.500	1479.4
45.000_12.000	1476.03
45.000_14.000	1327.58
45.000_15.000	1664.65
45.000_15.500	1757.14
45.000_16.000	1695.68
45.000_16.500	1655.99
45.000_17.000	1829.89
45.000_17.500	1627.86
45.000_18.000	1593.58
45.000_18.500	1610.31
45.000_19.000	1571.02
45.000_19.500	1559.85
45.000_2.000_	1461.27
45.000_2.500_	2812.26
45.000_20.000	1565.45
45.000_20.500	1506.25
45.000_21.000	1538.88
45.000_21.500	1612.87
45.000_22.000	1663.04
45.000_22.500	1695.73
45.000_23.000	1627.06
45.000_23.500	1586.54
45.000_24.000	1587.85
45.000_24.500	1571.64
45.000_25.000	1607.8
45.000_25.500	1659.49
45.000_26.000	1652.59
45.000_26.500	1774.5
45.000_27.000	1723.04
45.000_27.500	1728.6
45.000_28.000	1706
45.000_28.500	1634.53
45.000_29.500	1509.87
45.000_3.000_	1427.87
45.000_3.500_	1566.41
45.000_34.000	1523.01
45.000_34.500	1539.53
45.000_35.000	1553.49
45.000_37.500	1555.95
45.000_38.000	1746.4
45.000_38.500	1722.16
45.000_39.000	1630.89
45.000_39.500	1698.31
45.000_4.000_	2129.78
45.000_4.500_	1892.27
45.000_40.000	1767.61
45.000_5.000_	1400.88
45.000_5.500_	1642.24
45.000_6.000_	2021.32
45.000_6.500_	1730.95
45.000_7.000_	2502.34
45.000_7.500_	1242.24
45.000_8.000_	1369.24
45.000_8.500_	1439.72
45.000_9.000_	1430.35
45.000_9.500_	1401.06
45.500_-0.500	1392.39
45.500_0.000_	1413.23
45.500_0.500_	1462.69
45.500_1.000_	1470.82
45.500_1.500_	1487.75
45.500_10.000	1411.98
45.500_10.500	1371.71
45.500_11.000	1458.95
45.500_11.500	1360.72
45.500_12.000	1338.48
45.500_13.500	1408.2
45.500_14.000	1527.75
45.500_14.500	1878.73
45.500_15.000	1820.74
45.500_15.500	1711.58
45.500_16.000	1620.69
45.500_16.500	1639.83
45.500_17.000	1538.28
45.500_17.500	1477.68
45.500_18.000	1513.31
45.500_18.500	1609.88
45.500_19.000	1600.75
45.500_19.500	1611.56
45.500_2.000_	1453.82
45.500_2.500_	1467.33
45.500_20.000	1566.14
45.500_20.500	1595.8
45.500_21.000	1582.18
45.500_21.500	1608.69
45.500_22.000	1688.38
45.500_22.500	2048.57
45.500_23.000	1593.4
45.500_23.500	1632.84
45.500_24.000	2519.26
45.500_24.500	1506.33
45.500_25.000	1744.28
45.500_25.500	1589.57
45.500_26.000	2792.87
45.500_26.500	1604.8
45.500_27.000	1682.21
45.500_27.500	1845.46
45.500_28.000	1694.41
45.500_28.500	1721.42
45.500_29.000	1703.84
45.500_29.500	1583.07
45.500_3.000_	2071.8
45.500_3.500_	1603.89
45.500_33.000	1634.25
45.500_33.500	1704.37
45.500_34.000	1741.02
45.500_34.500	1780.41
45.500_35.000	1726.08
45.500_35.500	1785.84
45.500_36.000	1780.56
45.500_37.500	1670.48
45.500_38.000	1747.26
45.500_38.500	1737.47
45.500_39.000	1806.63
45.500_39.500	1856.66
45.500_4.000_	1525.4
45.500_4.500_	1621.25
45.500_40.000	1832.46
45.500_5.000_	1524.42
45.500_5.500_	1592.61
45.500_6.000_	1424.09
45.500_6.500_	2211.16
45.500_7.000_	3036.3
45.500_7.500_	2898
45.500_8.000_	1327.56
45.500_8.500_	1339.42
45.500_9.000_	1443.84
45.500_9.500_	1481.39
46.000_-0.500	1391.98
46.000_-1.000	1350.19
46.000_0.000_	1437.84
46.000_0.500_	1524.41
46.000_1.000_	1563.49
46.000_1.500_	1608.28
46.000_10.000	1589.14
46.000_10.500	2775.96
46.000_11.000	1349.74
46.000_11.500	1380.29
46.000_12.000	1669.45
46.000_12.500	1308.48
46.000_13.000	1360.91
46.000_13.500	1454.33
46.000_14.000	2046.49
46.000_14.500	1678.33
46.000_15.000	1719.66
46.000_15.500	1700.47
46.000_16.000	1522.06
46.000_16.500	1606.37
46.000_17.000	1614.69
46.000_17.500	1609.61
46.000_18.000	1610.92
46.000_18.500	1608.84
46.000_19.000	1653.1
46.000_19.500	1628.5
46.000_2.000_	1546.62
46.000_2.500_	1555.1
46.000_20.000	1569.57
46.000_20.500	1625.31
46.000_21.000	1639.48
46.000_21.500	1638.83
46.000_22.000	1649.62
46.000_22.500	1652.49
46.000_23.000	1662.45
46.000_23.500	1546.04
46.000_24.000	1608.97
46.000_24.500	1648.87
46.000_25.000	1606.99
46.000_25.500	2188.34
46.000_26.000	1904.02
46.000_26.500	1606.38
46.000_27.000	1715.69
46.000_27.500	1961.79
46.000_28.000	1815.59
46.000_28.500	1807.55
46.000_29.000	1808.48
46.000_29.500	1822.13
46.000_3.000_	1389.93
46.000_3.500_	1733.78
46.000_30.000	1792.69
46.000_33.500	1749.37
46.000_34.000	1745.92
46.000_34.500	1783.15
46.000_35.000	1844.92
46.000_38.000	1632.27
46.000_38.500	1872.9
46.000_39.000	1902.29
46.000_39.500	1972.52
46.000_4.000_	1534.42
46.000_4.500_	1725.71
46.000_40.000	1971.7
46.000_5.000_	1607.2
46.000_5.500_	1638.36
46.000_6.000_	1510.93
46.000_6.500_	2156.54
46.000_7.000_	2654.89
46.000_7.500_	2990.56
46.000_8.000_	1855.06
46.000_8.500_	3423.36
46.000_9.000_	1772.62
46.000_9.500_	1602.54
46.500_-0.500	1491.25
46.500_-1.000	1406.92
46.500_-1.500	1394.78
46.500_0.000_	1517.24
46.500_0.500_	1532.35
46.500_1.000_	1534.26
46.500_1.500_	1571.7
46.500_10.000	2843.21
46.500_10.500	3588.66
46.500_11.000	1204.97
46.500_11.500	1403.93
46.500_12.000	1386.7
46.500_12.500	1514.3
46.500_13.000	1565.45
46.500_13.500	1948.33
46.500_14.000	3122.39
46.500_14.500	1592.11
46.500_15.000	1729.75
46.500_15.500	1515.65
46.500_16.000	1563.32
46.500_16.500	1631.3
46.500_17.000	1586.93
46.500_17.500	1584.47
46.500_18.000	1596.25
46.500_18.500	1649.96
46.500_19.000	1599.79
46.500_19.500	1599.18
46.500_2.000_	1548.66
46.500_2.500_	1495.4
46.500_20.000	1613.16
46.500_20.500	1688.37
46.500_21.000	1697.67
46.500_21.500	1647.83
46.500_22.000	1696.53
46.500_22.500	1853.72
46.500_23.000	1699.27
46.500_23.500	2010.26
46.500_24.000	1748.43
46.500_24.500	1749.37
46.500_25.000	2702.47
46.500_25.500	1759.17
46.500_26.000	1601.42
46.500_26.500	1579.41
46.500_27.000	1810.17
46.500_27.500	1906.91
46.500_28.000	1959.95
46.500_28.500	2058.2
46.500_29.000	2000.52
46.500_29.500	1990.08
46.500_3.000_	1596.15
46.500_3.500_	1591.57
46.500_30.000	1893.34
46.500_30.500	1824.38
46.500_31.500	1771.95
46.500_32.000	1691.05
46.500_32.500	1696.99
46.500_33.000	1790.08
46.500_33.500	1887.06
46.500_34.000	1796.38
46.500_34.500	1855.99
46.500_35.000	1814.38
46.500_35.500	1860.26
46.500_36.000	1851.03
46.500_36.500	1888.92
46.500_37.500	1892.65
46.500_38.000	1928.16
46.500_38.500	1995.5
46.500_39.000	2081.26
46.500_39.500	2160.64
46.500_4.000_	1635.12
46.500_4.500_	1708.69
46.500_40.000	2241.51
46.500_5.000_	1738.11
46.500_5.500_	1661.8
46.500_6.000_	1553.86
46.500_6.500_	1639.51
46.500_7.000_	1592.38
46.500_7.500_	3755.05
46.500_8.000_	2533.06
46.500_8.500_	2684.05
46.500_9.000_	1570.58
46.500_9.500_	3261.84
47.000_-0.500	1500.62
47.000_-1.000	1536.59
47.000_-1.500	1448.13
47.000_-2.000	1433.98
47.000_0.000_	1514.8
47.000_0.500_	1555.79
47.000_1.000_	1604.17
47.000_1.500_	1626.06
47.000_10.000	3297.04
47.000_10.500	2758.03
47.000_11.000	2320.58
47.000_11.500	1892.17
47.000_12.000	2725.5
47.000_12.500	1555.81
47.000_13.000	2585.42
47.000_13.500	1440.47
47.000_14.000	1616.83
47.000_14.500	1479.08
47.000_15.000	1470
47.000_15.500	1579.23
47.000_16.000	1658.48
47.000_16.500	1854.33
47.000_17.000	1605.09
47.000_17.500	1578.92
47.000_18.000	1674.75
47.000_18.500	1632.65
47.000_19.000	1613.09
47.000_19.500	1636.54
47.000_2.000_	1604.7
47.000_2.500_	1615.94
47.000_20.000	1659.63
47.000_20.500	1687.35
47.000_21.000	1738.37
47.000_21.500	1734.91
47.000_22.000	1714.56
47.000_22.500	1675.23
47.000_23.000	1639.55
47.000_23.500	1769.12
47.000_24.000	1894.1
47.000_24.500	1780.97
47.000_25.000	1865.29
47.000_25.500	1747.42
47.000_26.000	1606.72
47.000_26.500	1940.7
47.000_27.000	1760.68
47.000_27.500	2032.94
47.000_28.000	1999.53
47.000_28.500	1894.57
47.000_29.000	1986.26
47.000_29.500	2041.53
47.000_3.000_	1686.96
47.000_3.500_	1719.55
47.000_30.000	2028.23
47.000_30.500	1968.2
47.000_31.000	1974.29
47.000_31.500	1937.09
47.000_32.000	1853.74
47.000_32.500	2015.96
47.000_33.000	2056.57
47.000_33.500	1982.4
47.000_34.000	1990.53
47.000_34.500	1996.37
47.000_35.000	2034.69
47.000_35.500	1983.91
47.000_36.000	2065.68
47.000_36.500	2115.5
47.000_37.000	2117.87
47.000_37.500	2007.01
47.000_38.000	2012.02
47.000_38.500	2023.31
47.000_39.000	2235.94
47.000_39.500	2331.62
47.000_4.000_	1756.83
47.000_4.500_	1673.38
47.000_40.000	2349.53
47.000_5.000_	1711.68
47.000_5.500_	1747.24
47.000_6.000_	2430.43
47.000_6.500_	1650.44
47.000_7.000_	1743.98
47.000_7.500_	1761.85
47.000_8.000_	2060.7
47.000_8.500_	1631.57
47.000_9.000_	1719.28
47.000_9.500_	2986.49
47.500_-0.500	1557.12
47.500_-1.000	1540.85
47.500_-1.500	1561.99
47.500_-2.000	1553.3
47.500_0.000_	1592.92
47.500_0.500_	1623.47
47.500_1.000_	1676.46
47.500_1.500_	1729
47.500_10.000	1711.13
47.500_10.500	2402.46
47.500_11.000	2046.1
47.500_11.500	2054.69
47.500_12.000	1513
47.500_12.500	1849.17
47.500_13.000	2864.81
47.500_13.500	2904.86
47.500_14.000	1608.72
47.500_14.500	1795.24
47.500_15.000	1680.87
47.500_15.500	2793.23
47.500_16.000	1799.18
47.500_16.500	1599.48
47.500_17.000	1668.75
47.500_17.500	1667.94
47.500_18.000	1680.16
47.500_18.500	1717.66
47.500_19.000	1641.06
47.500_19.500	1742.82
47.500_2.000_	1802.32
47.500_2.500_	1756.01
47.500_20.000	1853.16
47.500_20.500	1788.35
47.500_21.000	1768.47
47.500_21.500	1812.73
47.500_22.000	1810.36
47.500_22.500	1736.01
47.500_23.000	1867.16
47.500_23.500	1904.27
47.500_24.000	1924.81
47.500_24.500	2498.92
47.500_25.000	1911.85
47.500_25.500	1788.6
47.500_26.000	1686.76
47.500_26.500	1770.62
47.500_27.000	2012.57
47.500_27.500	1970.3
47.500_28.000	1961.49
47.500_28.500	1993.54
47.500_29.000	2072.18
47.500_29.500	2102.45
47.500_3.000_	1749.99
47.500_3.500_	1798.52
47.500_30.000	2074.58
47.500_30.500	2060.52
47.500_31.000	2081.57
47.500_31.500	2126.21
47.500_32.000	2198.23
47.500_32.500	2222.91
47.500_33.000	2241.85
47.500_33.500	2203.01
47.500_34.000	2069.32
47.500_34.500	2079.27
47.500_35.000	2016.89
47.500_35.500	2093.57
47.500_36.000	2079.83
47.500_36.500	2215.27
47.500_37.000	2299.5
47.500_37.500	2336.67
47.500_38.000	2395.77
47.500_38.500	2428.66
47.500_39.000	2447.39
47.500_39.500	2457.77
47.500_4.000_	1741
47.500_4.500_	1866.42
47.500_40.000	2269.08
47.500_5.000_	1743.47
47.500_5.500_	1743.05
47.500_6.000_	1757.42
47.500_6.500_	1764.76
47.500_7.000_	1705.43
47.500_7.500_	1694.49
47.500_8.000_	1859.71
47.500_8.500_	1749.79
47.500_9.000_	1754.88
47.500_9.500_	1706.34
48.000_-0.500	1597.13
48.000_-1.000	1604.79
48.000_-1.500	1588.69
48.000_-2.000	1649.6
48.000_-2.500	1642
48.000_-3.000	1661.59
48.000_-3.500	1689.04
48.000_-4.000	1792.07
48.000_0.000_	1632.57
48.000_0.500_	1676.61
48.000_1.000_	1674.66
48.000_1.500_	1681.75
48.000_10.000	1747.23
48.000_10.500	1765.74
48.000_11.000	1688.1
48.000_11.500	1778.07
48.000_12.000	1777.7
48.000_12.500	1848.7
48.000_13.000	1822.72
48.000_13.500	1942.66
48.000_14.000	1858.46
48.000_14.500	1947.89
48.000_15.000	2817.77
48.000_15.500	3257.76
48.000_16.000	1672.43
48.000_16.500	1702.25
48.000_17.000	1801.25
48.000_17.500	1732.95
48.000_18.000	1713.89
48.000_18.500	1906.91
48.000_19.000	1895.7
48.000_19.500	1719.84
48.000_2.000_	1763.8
48.000_2.500_	1742.14
48.000_20.000	1727.61
48.000_20.500	1944.77
48.000_21.000	1872.05
48.000_21.500	2008.14
48.000_22.000	1902.48
48.000_22.500	1937.95
48.000_23.000	1912.9
48.000_23.500	2011.17
48.000_24.000	1974.95
48.000_24.500	1922.62
48.000_25.000	1677.71
48.000_25.500	1752.16
48.000_26.000	2039.41
48.000_26.500	2060.24
48.000_27.000	2156.87
48.000_27.500	2177.3
48.000_28.000	2196.72
48.000_28.500	2092.57
48.000_29.000	2156.64
48.000_29.500	2191.24
48.000_3.000_	1784.91
48.000_3.500_	1818.78
48.000_30.000	2244.62
48.000_30.500	2187.16
48.000_31.000	2243.68
48.000_31.500	2251.53
48.000_32.000	2316.1
48.000_32.500	2394.41
48.000_33.000	2418.06
48.000_33.500	2289.97
48.000_34.000	2378.38
48.000_34.500	2277.98
48.000_35.000	2135.31
48.000_35.500	2189.2
48.000_36.000	2246.05
48.000_36.500	2293.26
48.000_37.000	2333.74
48.000_37.500	2225.94
48.000_38.000	2318.21
48.000_38.500	2313.48
48.000_39.000	2301.86
48.000_39.500	2375.93
48.000_4.000_	1796.24
48.000_4.500_	1865.23
48.000_40.000	2411.93
48.000_5.000_	1892.38
48.000_5.500_	1916.09
48.000_6.000_	1832.45
48.000_6.500_	1976.1
48.000_7.000_	3135.57
48.000_7.500_	1687.65
48.000_8.000_	2293.65
48.000_8.500_	1758.32
48.000_9.000_	1848.15
48.000_9.500_	1807.36
48.500_-0.500	1699.38
48.500_-1.000	1709.02
48.500_-1.500	1713.8
48.500_-2.000	1692.47
48.500_-2.500	1663.08
48.500_-3.000	1662.3
48.500_-3.500	1743.7
48.500_-4.000	1756
48.500_-4.500	1735.58
48.500_0.000_	1733.93
48.500_0.500_	1784.2
48.500_1.000_	1771.86
48.500_1.500_	1712.99
48.500_10.000	1948.35
48.500_10.500	1940.95
48.500_11.000	1956.92
48.500_11.500	1972.3
48.500_12.000	1980.57
48.500_12.500	1982.42
48.500_13.000	1892.78
48.500_13.500	1991.88
48.500_14.000	1972.3
48.500_14.500	1834.29
48.500_15.000	1887.71
48.500_15.500	1870.88
48.500_16.000	1853.78
48.500_16.500	1862.93
48.500_17.000	1801.48
48.500_17.500	1995.49
48.500_18.000	1860.11
48.500_18.500	1909.63
48.500_19.000	2432.47
48.500_19.500	1921.5
48.500_2.000_	1748.06
48.500_2.500_	1800.68
48.500_20.000	1863.49
48.500_20.500	1856.97
48.500_21.000	1936.08
48.500_21.500	1920.26
48.500_22.000	2054.85
48.500_22.500	2053.48
48.500_23.000	2482.18
48.500_23.500	2350.14
48.500_24.000	2157.76
48.500_24.500	1983.74
48.500_25.000	1871.41
48.500_25.500	2015.12
48.500_26.000	2005.21
48.500_26.500	2211.86
48.500_27.000	2168.19
48.500_27.500	2152.94
48.500_28.000	2177.16
48.500_28.500	2271.86
48.500_29.000	2238.64
48.500_29.500	2244
48.500_3.000_	1831.74
48.500_3.500_	1773.17
48.500_30.000	2252.22
48.500_30.500	2312.28
48.500_31.000	2340.58
48.500_31.500	2387.25
48.500_32.000	2503.75
48.500_32.500	2460.19
48.500_33.000	2355.45
48.500_33.500	2327.26
48.500_34.000	2331.25
48.500_34.500	2276.61
48.500_35.000	2107.2
48.500_35.500	2367.62
48.500_36.000	2311.78
48.500_36.500	2379.11
48.500_37.000	2412.52
48.500_37.500	2411.8
48.500_38.000	2314.03
48.500_38.500	2301.06
48.500_39.000	2322.14
48.500_39.500	2329.75
48.500_4.000_	1734.7
48.500_4.500_	1797.94
48.500_40.000	2310.81
48.500_5.000_	1975.07
48.500_5.500_	1929.98
48.500_6.000_	1922.33
48.500_6.500_	1869.75
48.500_7.000_	2083.33
48.500_7.500_	1852.7
48.500_8.000_	2017.89
48.500_8.500_	1842.43
48.500_9.000_	1747.98
48.500_9.500_	1989.54
49.000_-0.500	1872.51
49.000_-1.000	1700.92
49.000_-1.500	1669.93
49.000_0.000_	1715.68
49.000_0.500_	1694.12
49.000_1.000_	1733.85
49.000_1.500_	1755.99
49.000_10.000	2075.83
49.000_10.500	2293.77
49.000_11.000	2242
49.000_11.500	2087.06
49.000_12.000	2084.96
49.000_12.500	2131.92
49.000_13.000	1913.98
49.000_13.500	1820.7
49.000_14.000	2393.46
49.000_14.500	1937.56
49.000_15.000	2038.75
49.000_15.500	2166.59
49.000_16.000	1979.83
49.000_16.500	2006.05
49.000_17.000	1981.83
49.000_17.500	1957.09
49.000_18.000	2228.45
49.000_18.500	2959.91
49.000_19.000	3449.72
49.000_19.500	2044.22
49.000_2.000_	1753.88
49.000_2.500_	1807.3
49.000_20.000	1832.27
49.000_20.500	1703.99
49.000_21.000	1851.89
49.000_21.500	2043.11
49.000_22.000	2145.71
49.000_22.500	2249.02
49.000_23.000	2297.85
49.000_23.500	3348.73
49.000_24.000	1900.76
49.000_24.500	1985.21
49.000_25.000	2128.27
49.000_25.500	2309.13
49.000_26.000	2258.97
49.000_26.500	2290.12
49.000_27.000	2274.92
49.000_27.500	2361.42
49.000_28.000	2362.75
49.000_28.500	2344.38
49.000_29.000	2232.82
49.000_29.500	2298.78
49.000_3.000_	1830.93
49.000_3.500_	1872.59
49.000_30.000	2406.21
49.000_30.500	2350.77
49.000_31.000	2449.32
49.000_31.500	2318.01
49.000_32.000	2385.96
49.000_32.500	2257.43
49.000_33.000	2341.81
49.000_33.500	2281.78
49.000_34.000	2244.08
49.000_34.500	2340.64
49.000_35.000	2402.91
49.000_35.500	2371.67
49.000_36.000	2423.72
49.000_36.500	2466.98
49.000_37.000	2391.01
49.000_37.500	2342.04
49.000_38.000	2368.96
49.000_38.500	2344.49
49.000_39.000	2261.76
49.000_39.500	2299.47
49.000_4.000_	1822.29
49.000_4.500_	1857.8
49.000_40.000	2331.48
49.000_5.000_	2038.79
49.000_5.500_	2049.3
49.000_6.000_	1997.48
49.000_6.500_	2017.27
49.000_7.000_	2051.61
49.000_7.500_	2157.79
49.000_8.000_	1940.51
49.000_8.500_	1862.95
49.000_9.000_	1968.12
49.000_9.500_	2076.41
49.500_-1.500	1728.64
49.500_0.500_	1756.15
49.500_1.000_	1822
49.500_1.500_	1873.23
49.500_10.000	2075.34
49.500_10.500	2356.25
49.500_11.000	1989.31
49.500_11.500	2807.03
49.500_12.000	2154.36
49.500_12.500	2227.71
49.500_13.000	2305.52
49.500_13.500	2234.3
49.500_14.000	2113.55
49.500_14.500	2148.4
49.500_15.000	2273.7
49.500_15.500	2195.76
49.500_16.000	2340.75
49.500_16.500	2170.34
49.500_17.000	2011.59
49.500_17.500	2080.04
49.500_18.000	2061.87
49.500_18.500	2330.52
49.500_19.000	2068.82
49.500_19.500	1974.74
49.500_2.000_	1777.22
49.500_2.500_	1798.4
49.500_20.000	1866.24
49.500_20.500	2299.16
49.500_21.000	2065.92
49.500_21.500	2564.67
49.500_22.000	2198.83
49.500_22.500	1982.06
49.500_23.000	1932.44
49.500_23.500	2105.06
49.500_24.000	2112.84
49.500_24.500	2231.39
49.500_25.000	2305.38
49.500_25.500	2507.77
49.500_26.000	2517.85
49.500_26.500	2540.3
49.500_27.000	2346.55
49.500_27.500	2363.09
49.500_28.000	2320.48
49.500_28.500	2277.25
49.500_29.000	2461.32
49.500_29.500	2479.71
49.500_3.000_	1854.74
49.500_3.500_	1905.48
49.500_30.000	2466.58
49.500_30.500	2550.83
49.500_31.000	2380.25
49.500_31.500	2328.24
49.500_32.000	2315.19
49.500_32.500	2381.09
49.500_33.000	2445.08
49.500_33.500	2466.96
49.500_34.000	2427.62
49.500_34.500	2222.72
49.500_35.000	2389.83
49.500_35.500	2271.89
49.500_36.000	2399.59
49.500_36.500	2374.59
49.500_37.000	2371.07
49.500_37.500	2405.82
49.500_38.000	2387.53
49.500_38.500	2387.22
49.500_39.000	2442.76
49.500_39.500	2290.67
49.500_4.000_	1867.33
49.500_4.500_	1914.99
49.500_40.000	2346.29
49.500_5.000_	2091.02
49.500_5.500_	2207.54
49.500_6.000_	2130.2
49.500_6.500_	2177.07
49.500_7.000_	2254.09
49.500_7.500_	2132.41
49.500_8.000_	2094.26
49.500_8.500_	2055.29
49.500_9.000_	2307.7
49.500_9.500_	2121.77
50.000_1.500_	1931.84
50.000_10.000	2133.03
50.000_10.500	2242.37
50.000_11.000	2272.85
50.000_11.500	2242.66
50.000_12.000	2453.88
50.000_12.500	2529.37
50.000_13.000	2632.29
50.000_13.500	2191.68
50.000_14.000	2096.64
50.000_14.500	2052.25
50.000_15.000	2094.63
50.000_15.500	2141.63
50.000_16.000	2136.43
50.000_16.500	2367.53
50.000_17.000	2375.41
50.000_17.500	2299.07
50.000_18.000	2002.06
50.000_18.500	1955.35
50.000_19.000	1956.59
50.000_19.500	1976.73
50.000_2.000_	1794.3
50.000_2.500_	1832.35
50.000_20.000	2128.49
50.000_20.500	1901.54
50.000_21.000	1979.39
50.000_21.500	2031.96
50.000_22.000	2040.46
50.000_22.500	2007.77
50.000_23.000	2081.71
50.000_23.500	2141.9
50.000_24.000	2156.61
50.000_24.500	2203.7
50.000_25.000	2240.11
50.000_25.500	2429.22
50.000_26.000	2547.4
50.000_26.500	2622.39
50.000_27.000	2585.75
50.000_27.500	2608.1
50.000_28.000	2529.85
50.000_28.500	2424.66
50.000_29.000	2495.92
50.000_29.500	2551.88
50.000_3.000_	1857.27
50.000_3.500_	1913.11
50.000_30.000	2612.76
50.000_30.500	2580.33
50.000_31.000	2429.11
50.000_31.500	2452.99
50.000_32.000	2607.96
50.000_32.500	2559.66
50.000_33.000	2517.09
50.000_33.500	2385.46
50.000_34.000	2457.29
50.000_34.500	2344.89
50.000_35.000	2532.24
50.000_35.500	2445.13
50.000_36.000	2363.38
50.000_36.500	2542.99
50.000_37.000	2450.49
50.000_37.500	2453.8
50.000_38.000	2524.95
50.000_38.500	2517.98
50.000_39.000	2540.6
50.000_39.500	2403.22
50.000_4.000_	2087.22
50.000_4.500_	2242.03
50.000_40.000	2350.92
50.000_5.000_	2288.66
50.000_5.500_	2242.06
50.000_6.000_	2205.28
50.000_6.500_	2220.89
50.000_7.000_	2150.11
50.000_7.500_	2198.9
50.000_8.000_	2060.51
50.000_8.500_	2163.78
50.000_9.000_	2146.23
50.000_9.500_	2258.35
50.500_-4.000	2171.82
50.500_-4.500	2027.91
50.500_-5.000	2029.08
50.500_10.000	2372.44
50.500_10.500	2667.48
50.500_11.000	2562.53
50.500_11.500	2445.73
50.500_12.000	2253.26
50.500_12.500	2368.57
50.500_13.000	2167.77
50.500_13.500	2182.97
50.500_14.000	2190.25
50.500_14.500	2297.5
50.500_15.000	2165.34
50.500_15.500	2274.05
50.500_16.000	2319.36
50.500_16.500	2235.16
50.500_17.000	1942.76
50.500_17.500	2001.08
50.500_18.000	2028.77
50.500_18.500	1991.86
50.500_19.000	2032.29
50.500_19.500	2099.18
50.500_2.000_	1908.79
50.500_2.500_	1804.25
50.500_20.000	2090.41
50.500_20.500	2004.71
50.500_21.000	2060.37
50.500_21.500	2032.98
50.500_22.000	2074.79
50.500_22.500	2105.79
50.500_23.000	2117.82
50.500_23.500	2302.56
50.500_24.000	2319.07
50.500_24.500	2410.94
50.500_25.000	2363.74
50.500_25.500	2395.39
50.500_26.000	2348.94
50.500_26.500	2465.99
50.500_27.000	2517.9
50.500_27.500	2426.82
50.500_28.000	2335.97
50.500_28.500	2343.09
50.500_29.000	2475.31
50.500_29.500	2510.91
50.500_3.000_	1830.08
50.500_3.500_	1878.57
50.500_30.000	2366.69
50.500_30.500	2291.12
50.500_31.000	2522.97
50.500_31.500	2548.06
50.500_32.000	2677.91
50.500_32.500	2485.16
50.500_33.000	2509.19
50.500_33.500	2501.3
50.500_34.000	2400.66
50.500_34.500	2465.67
50.500_35.000	2304.81
50.500_35.500	2489.38
50.500_36.000	2473.67
50.500_36.500	2496.38
50.500_37.000	2527.82
50.500_37.500	2579.05
50.500_38.000	2440.94
50.500_38.500	2487.4
50.500_39.000	2508.57
50.500_39.500	2387.26
50.500_4.000_	1906.07
50.500_4.500_	1928.67
50.500_40.000	2322.27
50.500_5.000_	2055.08
50.500_5.500_	2035
50.500_6.000_	2308.11
50.500_6.500_	2179.33
50.500_7.000_	2126.03
50.500_7.500_	2257.94
50.500_8.000_	2238.35
50.500_8.500_	2178.02
50.500_9.000_	2326.57
50.500_9.500_	2292.78
51.000_-0.500	1793.25
51.000_-1.000	1897.9
51.000_-1.500	1864.71
51.000_-2.000	2237.59
51.000_-2.500	1842.88
51.000_-3.000	1850.99
51.000_-3.500	2008.11
51.000_-4.000	1997.1
51.000_-4.500	2146.36
51.000_0.000_	1806.98
51.000_0.500_	1771.79
51.000_10.000	2301.87
51.000_10.500	2085.71
51.000_11.000	2019.98
51.000_11.500	1982.07
51.000_12.000	2369.54
51.000_12.500	2057.16
51.000_13.000	2071.46
51.000_13.500	2179.03
51.000_14.000	2187.93
51.000_14.500	2283.39
51.000_15.000	2202.42
51.000_15.500	1996.52
51.000_16.000	2029.11
51.000_16.500	1965.15
51.000_17.000	2029.35
51.000_17.500	2030.68
51.000_18.000	2016.12
51.000_18.500	2061.35
51.000_19.000	2081.33
51.000_19.500	2093.36
51.000_2.500_	1830.16
51.000_20.000	2152.31
51.000_20.500	2104.99
51.000_21.000	2138.6
51.000_21.500	2084.81
51.000_22.000	2169.26
51.000_22.500	2357.11
51.000_23.000	2276.9
51.000_23.500	2358.77
51.000_24.000	2367.5
51.000_24.500	2315.72
51.000_25.000	2467.51
51.000_25.500	2392.77
51.000_26.000	2402.97
51.000_26.500	2417.27
51.000_27.000	2429.68
51.000_27.500	2334.88
51.000_28.000	2344.54
51.000_28.500	2325.77
51.000_29.000	2333.12
51.000_29.500	2364.56
51.000_3.000_	1862.42
[truncated: 1,578 more rows]

## Sheet: Figure 4b
Location (Lat_Lon)	LCOA ($ per tonne)
33.5077_-6.5163	3052.7
33.5103_-6.994	3119.45
33.503_-7.5032	2908.98
33.4929_-8.0123	2492.64
33.5143_-8.4993	2209.98
33.499_-9.0082	1803.19
34.7073_9.919	2101.2
34.7321_10.4193	1550.7
34.7544_10.9199	1355.14
34.7741_11.4208	1374.78
34.7923_11.9555	1444.94
34.8066_12.4569	1952.39
34.8184_12.9586	2005.77
34.8276_13.4604	2069.85
34.8346_13.9959	2154.94
34.8385_14.4979	2239.12
34.8398_15	2328.83
34.8385_15.5021	2430.96
34.8346_16.0041	2482.55
33.5076_36.5163	2981.01
33.5103_36.994	1802.66
33.5029_37.5032	2713.96
33.4929_38.0123	1978.52
33.5143_38.4993	1938.64
33.499_39.0082	2073.02
33.5153_39.4955	1944.22
33.4947_40.0042	1276.8
34.4104_5.8683	2174.83
34.4559_6.3643	3166.66
34.5018_6.894	2623.66
34.5421_7.3913	1141.02
34.5799_7.8891	1198.81
34.6151_8.3875	1076.45
34.6478_8.8864	1548.75
34.678_9.3858	2205.62
33.9894_-4.0134	1568.16
34.0045_-4.4943	2813.35
34.0104_-5.0074	2796.18
33.9871_-5.5121	3147.98
33.9947_-5.9932	3221.03
33.9927_-6.5062	3618.3
33.9954_-6.9873	4957.81
33.988_-7.5003	3486.99
34.012_-7.9907	2428.58
34.709_9.9524	2090.4
34.7337_10.4526	1609.01
34.7558_10.9533	1342.06
34.7753_11.4542	1377.87
34.8282_13.4939	2074.39
33.9947_35.9932	1788.64
33.9927_36.5062	966.858
33.9954_36.9873	2389.35
33.988_37.5003	1256.14
34.012_37.9907	1533.04
33.9994_38.5036	2353.76
33.9921_38.9847	1953.04
34.0003_39.5071	1821.65
34.0141_39.9983	1668.58
34.4166_5.9344	2233.03
34.4618_6.4305	3105.6
34.5045_6.9271	2705.07
34.5447_7.4244	1312.39
34.5823_7.9223	1173.35
34.6196_8.454	1390.44
34.652_8.953	1307.09
34.6818_9.4525	2379.14
34.4866_-1.4968	1528.09
34.5084_-2.0131	1607.79
34.5067_-2.4899	1867.84
34.4966_-2.9992	1638.27
34.5105_-3.5159	1210.95
34.5014_-3.9926	1335.26
34.51_-4.5095	1760.89
34.496_-4.986	2173.46
34.4993_-5.5029	3449.94
34.507_-5.9877	3732.86
34.505_-6.5047	2590.75
34.5076_-6.9896	3125.76
34.7107_9.9857	1866.43
34.7352_10.486	1604.19
34.7572_10.9867	1335.69
34.7765_11.4876	1381.46
34.7933_11.9889	1449.48
34.8075_12.4904	1955.73
34.8191_12.9921	2010.4
34.4966_32.9992	1834.93
34.5104_33.5159	2086.12
34.5014_33.9926	2572.11
34.507_35.9877	2141.77
34.505_36.5047	2642.69
34.5076_36.9896	1432.17
34.5003_37.5065	2062.02
34.498_37.9914	1849.71
34.4853_38.508	2734.11
34.5042_39.0025	2717.85
34.4944_39.4872	1717.18
34.4999_40.0137	1685.2
34.5046_5.9893	2393.65
34.495_6.4931	3332.4
34.51_6.9934	2261.73
34.5498_7.4908	1732.9
34.5871_7.9888	1098.12
34.6219_8.4873	1524.04
34.654_8.9863	1404.21
34.6837_9.4858	2270.93
34.9895_-0.49545	2312.15
34.9897_-1.0087	2969.94
34.993_-1.489	3008.82
34.988_-2.0022	2552.59
35.0132_-2.4898	1567.74
35.003_-3.003	2475.54
34.9964_-3.4833	3228.13
35.0077_-4.0041	2825.99
34.9962_-4.4843	2326.08
35.0022_-5.0051	2382.94
35.0123_-5.4936	6833.01
34.9864_-6.0059	4708.97
34.9916_-6.4943	3349.69
34.9943_-6.9828	2315.98
35.0135_0.011475	2419.18
35.0029_0.49179	1751.08
34.9947_1.0049	1349.46
35.011_1.5124	1591.09
34.9866_9.9982	2052.97
35.0111_10.5006	1941.02
35.0055_11.0051	1613.84
34.9973_11.5094	1388.74
35.014_12.0123	1453.13
35.0006_12.5166	1499.36
35.0114_12.9862	2007.49
34.993_13.4901	2085.94
34.9995_13.9933	2163.8
35.0034_14.4966	2244.87
35.0047_15	2336.21
35.0034_15.5034	2443.49
34.9995_16.0067	2482.84
34.993_1.9923	1242.84
35.002_24.0118	2135.34
35.0122_24.4862	1410.28
34.9895_24.9899	1340.33
34.9914_25.4976	3215.84
34.9907_26.0053	2165.85
35.0132_32.4898	3041.38
35.003_33.003	3734.54
34.9964_33.4833	2876.62
35.0077_34.0041	1737.16
34.9962_34.4843	3141.93
34.9864_36.0059	2258.02
34.9916_36.4943	2331.53
34.9943_36.9828	2628.2
34.9869_37.5036	1370.75
35.011_38.0015	939.761
35.0062_38.4901	1326.44
34.9908_39.0107	1714.72
35.0072_39.5091	2220.18
34.9948_39.9974	2582.88
35.0122_5.5138	1488.04
35.002_5.9882	1441.95
34.9923_6.4958	2087.98
35.0074_6.9999	1377.22
34.9925_7.5073	1105.86
35.0024_8.0116	1329.54
35.0074_8.4825	1413.66
35.0122_8.987	1419.12
34.987_9.4938	1648.54
35.4912_-0.51297	2133.22
35.4968_-0.99698	2685.57
35.4945_-1.5142	1921.66
35.4952_-1.9982	1880.55
35.4935_-2.4823	1841.92
35.5102_-3.0068	1874.53
35.5035_-3.4909	1757.49
35.4881_-4.0078	1788.77
35.5032_-4.4997	2144.48
35.4893_-4.9835	3376.22
35.4926_-5.5083	2099.18
35.5002_-6.0005	1482.98
35.5054_-6.4927	1902.2
35.4883_0.0041504	2793.45
35.5048_0.48187	2653.85
35.4967_0.99902	2403.14
35.513_1.5103	2233.44
35.51_9.9918	2416.25
35.507_10.5002	1906.37
35.5014_11.0085	1835.6
35.4932_11.5167	1821.84
35.5088_11.9896	1428.3
35.4955_12.4977	1871.81
35.5071_13.0047	1982.03
35.4885_13.5125	2080.68
35.4945_13.9857	2157.25
35.4985_14.4928	2229.51
35.4998_15	2422.45
35.4985_15.5072	2474.41
35.495_1.994	2270.51
35.5061_2.5055	2421.69
35.5001_24.013	2113.09
35.5104_24.491	2153.04
35.4876_24.9986	1811.22
35.4895_25.5101	1746.16
35.4892_26.4998	1202.68
35.5104_27.0164	1381.01
35.5104_2.9836	2365.63
35.4892_3.5002	1792.17
35.5102_33.0068	1961.57
35.5035_33.4909	2112.09
35.4881_34.0078	2794.77
35.5032_34.4997	3561.06
35.5002_36.0005	2096.2
35.5054_36.4927	2682.15
35.5007_37.0176	3204.76
35.5008_37.5099	2552.29
35.4984_38.0023	1866.3
35.4936_38.4945	2054.84
35.5126_38.9966	2139.19
35.5028_39.4888	1054.36
35.4924_4.0118	1704.36
35.4895_4.4899	1865.99
35.5167_39.9913	2382.62
35.4876_5.0015	2311.83
35.5104_5.509	1476.42
35.5001_5.987	1291.53
35.4905_6.4985	2683.72
35.5056_7.0065	2225.66
35.4906_7.5178	2009.43
35.498_7.9922	2181.83
35.5054_8.5005	1336.03
35.5101_9.0088	1714.84
35.5103_9.4834	1962.9
35.9912_-3.0031	1592.89
35.9969_-5.0029	1534.19
36.0071_-5.4988	994.847
36.0148_-5.9949	1371.58
35.9935_-6.4821	1480.34
35.9888_-7.011	1486.85
35.9908_-0.0095825	1917.99
36.0124_0.50534	2073.39
35.9993_0.99298	1781.7
35.9885_1.514	1604.28
36.0066_9.9875	2053.76
36.0036_10.4998	1315.09
35.998_11.0119	1303.85
35.9885_11.49	1776.09
36.0053_12.0006	1811.04
35.9919_12.5126	1872.48
36.0118_13.5004	2028.96
35.9907_14.012	2164.93
35.9943_14.489	2219.87
35.9956_15	2340.02
35.9976_1.9957	1750.02
36.0088_2.5111	2190
36.0044_22.9869	1254.63
36.0093_24.4959	1564.8
35.9911_26.0046	1408.74
35.9917_26.4864	1322.76
35.9976_28.0043	1908.62
36.0131_2.993	1860.1
35.9917_3.5136	1170.43
35.9955_32.5154	2347.26
35.9912_33.0031	1868.6
36.0115_33.4986	1972.16
36.0024_33.9864	2160.62
36.011_34.5153	2994.22
35.9969_35.0029	3014.68
36.0071_35.4988	3036.94
36.0148_35.9949	1598.66
35.9935_36.4821	1996.72
35.9888_37.011	4034.67
35.9889_37.507	2800.94
35.9865_38.003	2421.43
36.0081_38.5088	1931.8
36.0007_39.0049	3111.61
35.9908_39.5008	2031.8
35.9911_3.9954	880.093
35.9918_4.511	964.552
36.0047_40.007	2028.66
35.9864_4.9927	1669.2
36.0093_5.5041	1705.93
35.999_5.9858	1884.27
35.9893_6.5013	1611.81
36.0044_7.0132	1599.41
35.9868_7.4945	2380.79
35.9968_8.0065	2002.46
36.0018_8.4847	1952.72
36.0066_8.9969	1590.46
36.0088_9.5092	1903.82
36.5041_-2.5154	1432.43
36.4999_-3.007	1595.35
36.4932_-3.4986	1902.57
36.5109_-3.9981	2367.16
36.4994_-4.4896	2965.77
36.5121_-4.9893	3171.17
36.4887_-5.5138	2654.62
36.4963_-6.0136	1578.34
36.5015_-6.5135	2026.78
36.5041_-7.0135	1787
36.5042_-7.5135	1721.94
36.5018_-8.0135	1592.56
36.5026_0.98685	1432.69
36.4918_1.5119	1804.26
36.5038_9.9831	1923.3
36.5009_10.4993	1113
36.4952_11.0155	1304.76
36.5133_11.4957	1633.02
36.5025_12.0118	1738.83
36.5083_13.4889	1967.93
36.4872_14.0044	2155.95
36.4908_14.485	2247.7
36.4921_15	2023.21
36.501_1.9974	2150.84
36.5078_2.4829	3531.02
36.5138_22.4982	1888.84
36.5012_23.0143	2285.88
36.4889_23.4959	1701.71
36.4986_24.0154	1691.77
36.5088_24.5008	1687.28
36.4893_24.9822	1539.96
36.4913_25.5017	1572.12
36.4943_25.9872	1452.51
36.491_26.5068	1430.21
36.4891_26.9923	1373.43
36.5078_27.5171	1596.94
36.501_28.0026	1903.53
36.4918_28.4881	1674.4
36.5026_29.0132	6113.23
36.4885_29.4984	2058.29
36.4891_3.0077	4109.23
36.491_3.4932	3416.88
36.4992_29.9898	2214
36.5021_30.5151	4506.06
36.5117_31.9902	10765.5
36.5041_32.5154	2027.75
36.4999_33.007	2841.01
36.4932_33.4986	3013.9
36.5109_33.9981	2977.96
36.4994_34.4896	3627.52
36.5121_34.9893	3425.5
36.4887_35.5138	2799.36
36.4963_36.0136	2151.49
36.5015_36.5135	3104.44
36.5041_37.0135	2023.1
36.5042_37.5135	2224.87
36.5018_38.0135	2796.3
36.4968_38.5134	2036.17
36.4894_39.0132	3506.64
36.5141_39.4905	2619.89
36.4943_4.0128	1904.02
36.4913_4.4983	1452.97
36.5018_39.9903	1802.09
36.4893_5.0179	1976.33
36.5088_5.4992	1687.49
36.4986_5.9846	3434.76
36.4889_6.5041	2464.69
36.5012_6.9857	1619.59
36.5138_7.5018	2802.9
36.4938_7.9868	4096.81
36.5012_8.5029	3004.08
36.5038_8.9849	2820.68
36.506_9.5011	2337.96
36.9882_-2.0126	1846
36.9864_-2.5079	1324.56
37.0092_-3.011	2143.12
37.0024_-3.5065	1503.21
36.9933_-4.0018	3835.44
37.0085_-4.5053	1143.63
36.9944_-5.0005	1353.59
37.0047_-5.5042	2696.74
37.0123_-6.0081	3096.99
36.9908_-6.5029	1691.08
36.9935_-7.0067	1616.83
36.9936_-7.5105	2061.1
36.9912_-8.0143	1674.7
36.9943_-8.4849	1479.37
37.0134_-8.9989	1083.81
37.0035_10.0132	1980.37
36.9988_10.4989	1640.89
36.9918_10.9845	1640.6
37.0112_11.503	1616.16
36.9993_11.9886	1720.91
37.0136_12.5074	1743.11
36.9968_12.9927	1734.5
37.0059_13.5117	2095.52
37.0119_13.9962	1734.44
36.9881_14.5156	3018.86
36.9893_15	1896.25
36.9989_21.5131	1991.46
36.9939_21.9987	3050.94
37.014_22.4875	2382.49
37.0014_23.0076	2747.38
36.9891_23.4931	2309.15
36.9988_24.0166	1787.21
37.0091_24.5059	1699.04
36.9895_24.991	1648.64
36.9914_25.5146	862.332
36.9943_26.0039	1403.72
36.9949_26.4933	1398.05
36.9931_26.9826	1136.21
37.0118_27.5115	1241.08
37.005_28.0009	4470.92
36.9958_28.4902	5391.16
37.0115_28.9853	2138.98
36.9925_29.5085	4743.05
37.0031_30.0038	2604.14
37.0113_30.4992	2029.61
36.9899_30.9879	4239.13
36.9932_31.4833	1879.24
36.9882_32.0126	1453.5
36.9864_32.5079	3050.59
37.0091_33.011	1093.46
37.0024_33.5065	1271.35
36.9933_34.0018	1155.68
37.0085_34.5053	5903.56
36.9944_35.0005	4397.81
37.0046_35.5042	3236.86
37.0123_36.0081	3480.29
36.9908_36.5029	1284.93
36.9935_37.0067	2831.41
36.9936_37.5105	2457.17
36.9912_38.0143	4766.61
36.9943_38.4849	3976.93
37.0134_38.9989	4734.44
37.0035_39.5027	3567.01
36.9911_40.0063	3552.22
36.9988_5.9834	2832.63
36.9891_6.5069	6457.22
37.0014_6.9924	2646.87
37.014_7.5125	1853.14
36.9939_8.0013	2571.58
36.9989_8.4869	2673.88
37.0037_9.0071	2508.56
37.0039_9.4929	1564.69
37.4942_-1.0099	2115.53
37.4974_-1.5092	1840.33
37.4981_-2.0086	1914.44
37.4964_-2.5079	1969.78
37.4921_-3.0073	2255.36
37.4854_-3.5065	3093.26
37.5031_-4.0138	2308.01
37.4915_-4.513	5262.72
37.511_-4.9867	3127.77
37.4945_-5.4857	2610.03
37.5022_-5.9935	4377.48
37.5075_-6.5013	2025.81
37.5101_-7.0092	3860.01
37.5102_-7.5172	2382.8
37.5156_-7.9916	2401.36
37.5108_-8.4995	2819.86
37.5034_-9.0073	1796.7
37.502_10.0089	1498.37
37.4974_10.4984	1542.99
37.4903_10.9879	1618.16
37.5098_11.5105	1745.6
37.4978_11.9998	1718.29
37.5111_12.4879	1724.43
37.4951_13.0118	1708.81
37.5036_13.5	2915.78
37.5096_13.9883	2415.02
37.5135_14.5116	2413.82
37.487_15	2297.9
37.5022_21.005	2012.75
37.4996_21.4946	2949.7
37.4946_21.9841	1305.89
37.5122_22.5114	1462.44
37.5022_23.0009	2244.3
37.4899_23.4902	3108.98
37.5028_23.9832	1847.04
37.5099_24.5109	1652
37.4903_24.9999	1692.31
37.4957_25.493	1274.88
37.4988_25.9863	1216.44
37.4955_26.514	1511.32
37.4935_27.0073	1634.55
37.4891_27.5004	7024.17
37.5097_27.9991	1984.42
37.5005_28.4923	3099.8
37.4889_28.9853	4312.58
37.5021_29.4844	3815.28
37.5076_30.0179	2115.03
37.4886_30.5106	3816.69
37.4942_31.0099	2356.32
37.4974_31.5092	2495.98
37.4981_32.0086	2351.65
37.4964_32.5079	4375.47
37.4921_33.0073	3973.62
37.4854_33.5065	3363.06
37.5031_34.0138	7099.29
37.4915_34.5129	4343.34
37.511_34.9867	1851.3
37.4945_35.4857	2540.42
37.5022_35.9935	4508.06
37.5074_36.5013	3597.97
37.5101_37.0092	4273.76
37.5102_37.5172	2307.08
37.5156_37.9916	4974.9
37.5108_38.4995	2577.61
37.5034_39.0073	3686.9
37.4934_39.515	2535.12
37.4894_39.9893	1283.47
37.5022_8.995	1816.79
37.5024_9.4845	1606.1
37.9989_-0.49442	2323.26
38.0047_-0.99771	3327.08
38.0079_-1.5011	3734.78
38.0086_-2.0045	2946.05
38.0069_-2.5079	1510.66
38.0026_-3.0113	2914.44
37.9959_-3.5146	2323.85
37.9932_-3.9836	4402.88
38.0085_-4.4951	5381.93
37.9944_-4.9981	3264.76
38.0046_-5.5098	2088.42
37.9855_-6.0125	2355.68
37.998_-6.4904	3492.05
38.0007_-7.0023	2918.49
38.0008_-7.5141	3242.63
38.0062_-7.9923	2108.37
38.0014_-8.5042	3880.4
37.9939_-9.0159	1781.61
38.0012_10.0046	1585.11
37.9965_10.498	1682.48
37.9894_10.9913	1845.67
38.0077_11.4829	1998.46
37.9969_12.0112	1889.39
38.0101_12.5031	1822.06
37.9933_12.9961	1727.93
38.0019_13.4882	2654.84
38.0083_14.0155	3365.88
38.0119_14.5077	4773.86
38.0131_15	1973.81
38.0119_15.4923	1904.49
38.0083_15.9845	3040.15
38.0034_20.4889	1717.1
38.0012_21.0174	2235.1
37.9985_21.5108	2019.08
37.9935_22.0042	2261.09
38.0135_22.5007	3158.44
38.0037_22.9941	968.625
37.9914_23.4872	1341.43
38.0042_23.9841	1432.23
38.0114_24.5161	967.515
37.9917_25.0089	1530.45
37.9971_25.506	1340.17
38_26.0032	1559.71
38.0006_26.5003	1796.71
37.9987_26.9975	2416.34
37.9944_27.4946	1828.21
37.9876_27.9916	1878.61
38.0057_28.4944	1904.08
37.9941_28.9914	4006.59
38.0072_29.4945	3658.19
37.9907_29.9912	2947.06
37.9989_30.4944	1382.1
38.0047_30.9977	1261.18
38.0079_31.5011	1833.5
38.0086_32.0045	1880.78
38.0069_32.5079	1462.81
38.0026_33.0113	2097.96
37.9959_33.5146	2565.31
37.9932_33.9836	2673.67
38.0085_34.4951	1835.33
37.9944_34.9981	1705
38.0046_35.5098	1318.93
37.9855_36.0125	1863.03
37.998_36.4904	4233.35
38.0007_37.0023	1142.76
38.0008_37.5141	1371.99
38.0062_37.9923	1872.45
38.0014_38.5042	1522.83
37.9939_39.0159	6817.61
37.9923_39.494	3745.26
38.0062_40.0164	4999.28
38.0034_9.5111	1597.74
38.5045_-0.51276	2424.84
38.5102_-1.0201	1696.37
38.4918_-1.4856	2302.36
38.4926_-1.993	2444.94
38.4909_-2.5002	2880.47
38.4867_-3.0075	3926.77
38.5133_-3.4883	2850.97
38.5042_-3.9956	4632.95
38.4925_-4.5027	3450.54
38.5053_-5.0184	4416.1
38.4956_-5.491	3610.52
38.5033_-6.0069	4058.15
38.5158_-6.4887	4039.63
38.4918_-6.9952	3174.4
38.492_-7.5111	2310.15
38.4974_-7.993	2446.07
38.4925_-8.5089	3309.16
38.4932_-8.9908	1207.17
38.5098_-9.5172	1300.93
38.4964_-0.0054626	2391.87
38.513_0.49527	2422.92
38.4999_1.0024	2372.81
38.5115_1.5034	2257.91
38.4962_10.4975	1915.73
38.4891_10.9947	2143.55
38.4954_11.9874	2386.59
38.4928_13.0156	2849.94
38.512_15	4255.75
38.5108_15.4962	3735.49
38.5072_15.9923	3946.87
38.5012_16.4884	1863.72
38.5031_20.4972	2415
38.5029_20.9946	1993.29
38.5003_21.492	3616.09
38.4953_21.9893	4877.41
38.4879_22.4865	2644.9
38.5056_22.9871	4307.67
38.4933_23.4843	2772.05
38.5062_23.9851	1320.63
38.4891_24.482	1518.1
38.4971_24.983	1432.9
38.5026_25.4841	1379.76
38.5057_25.9852	883.614
38.5063_26.4864	954.189
38.5044_26.9876	1825.56
38.5001_27.4887	1077.88
38.4934_27.9898	3399.76
38.5115_28.4966	2246.62
38.4999_28.9976	3316.78
38.513_29.5048	1987.89
38.4964_30.0055	3041.6
38.5045_30.5128	3366.37
38.5102_31.0201	1296.52
38.4918_31.4856	5644.57
38.4926_31.993	1532.77
38.4909_32.5002	2940.91
38.4867_33.0075	3574.87
38.5133_33.4883	1974.05
38.5042_33.9956	2495.07
38.4925_34.5027	2316.8
38.5053_35.0184	1699.16
38.4956_35.491	1280.23
38.5033_36.0069	2458.54
38.5158_36.4887	1464.87
38.4918_36.9952	1263.25
38.492_37.511	2466.51
38.4974_37.993	1550.87
38.4925_38.5089	7904.13
38.4932_38.9908	1855.23
38.5098_39.5172	2078.82
38.5057_39.9992	1498.38
38.5003_8.508	1625.35
38.9888_-0.48944	5174.61
38.9945_-1.0008	2186.67
38.9977_-1.5122	1471.77
38.9972_-10.0157	1359.66
39.0042_-1.9887	2551.23
39.0025_-2.5002	1423.79
38.9983_-3.0116	2457.63
38.9979_-3.4882	3177.39
38.9887_-3.9994	3455.59
39.004_-4.5191	2595.3
38.9966_-4.9956	4720.53
39.0069_-5.5156	3436.24
38.9949_-5.9919	3304.84
39.0001_-6.512	3834.08
39.0102_-6.9977	2765.33
39.0103_-7.5179	2053.49
38.9891_-7.9937	2630.59
38.9922_-8.4794	2883.29
39.0114_-9.0099	1799.55
39.0097_-9.4958	1625.85
39.0078_0.015106	1843.34
38.992_0.49127	2223.83
39.0062_0.99609	2379.84
38.9905_1.5071	3939.54
39.0066_16.0003	3870.07
39.0006_16.5004	2250.77
38.9921_17.0003	1738.31
38.9997_2.0121	2461.84
39.0021_2.482	2386.75
39.0033_20.5057	2359.39
39.003_21.0071	2534.26
39.0004_21.5085	3230.99
38.9952_22.0098	2330.77
38.9877_22.511	2763.84
39.0053_23.0156	1773.43
38.9929_23.5167	2900.06
39.0087_23.9861	2363.5
38.9916_24.487	1804.12
38.9995_24.992	1509.14
39.005_25.4972	1379.85
39.008_26.0024	1725.12
39.0085_26.5076	1492.25
39.0066_27.0128	1462.69
39.0021_27.518	1811.93
38.9997_27.9879	1416.21
38.9905_28.4929	2372.34
39.0062_29.0039	1315.05
38.992_29.5087	4983.87
39.0066_2.9872	2286.94
39.0078_29.9849	3347.55
38.9888_30.4894	3359.56
38.9945_31.0008	2463.23
38.9977_31.5122	4431.29
39.0042_31.9887	3158.27
39.0025_32.5002	1942.44
38.9983_33.0116	1864
38.9979_33.4882	1542.44
38.9887_33.9994	4035.43
39.004_34.5191	1731.95
38.9966_34.9956	2856.4
39.0069_35.5156	3278.22
38.9948_35.9919	2797.65
39.0001_36.512	2218.72
39.0102_36.9977	2078.24
39.0103_37.5179	1395.41
38.9891_37.9937	1277.68
38.9922_38.4794	1488.76
39.0114_39.0099	2258.81
39.0097_39.4958	14819.3
38.9972_40.0157	6330.72
38.9953_7.9902	1743.05
39.0004_8.4915	1479.57
39.003_8.9929	2235.73
39.0033_9.4943	1721.52
39.4954_-0.50806	3858.15
39.5065_-0.98828	1744.51
39.5098_-1.5039	4654.52
39.5105_-2.0196	2135.15
39.4875_-2.4923	1790.95
39.5104_-3.0157	2766.81
39.51_-3.4963	2930.89
39.5008_-4.0118	1823.23
39.4957_-4.4922	2984.29
39.5085_-5.0162	3853.7
39.4988_-5.4965	2719.98
39.5065_-6.0208	3619.57
39.4921_-6.5009	2557.73
39.5023_-6.9904	2934.23
39.5025_-7.5148	3536.75
39.5079_-8.0046	1934.84
39.5109_-8.4944	2074.04
39.5035_-9.0187	1856.56
39.5018_-9.5085	1507.27
39.4872_0.0073547	3124.3
39.5102_15.5042	4357.59
39.5065_16.0084	2367.74
39.5004_16.5125	1859.39
39.4918_17.0165	2231.5
39.5082_18.4946	2155.15
39.49_18.9982	1735.6
39.5065_2.0141	2581.4
39.509_2.4878	2962.09
39.5017_20.0089	3781.96
39.5039_20.5143	1689.79
39.5057_20.9839	3748.12
39.5031_21.4893	1911.44
39.4981_21.9947	5321.57
39.4906_22.5	4000
39.5083_23.0087	2268.91
39.4959_23.5139	3061.9
39.4946_24.4921	2040.53
39.5025_25.0013	937.457
39.5079_25.5105	1414.44
39.5108_26.0198	1647.2
39.4877_26.4884	3674.93
39.5133_27.0029	1852.07
39.5089_27.5122	1325.83
39.5065_27.9859	1731.35
39.4973_28.4951	1822.12
39.4856_29.004	2583.36
39.5037_29.4839	3724.28
39.5134_2.9971	2713.81
39.4877_3.5116	2346.33
39.4872_29.9926	2837.71
39.4954_30.5081	2320.43
39.5065_30.9883	3233.65
39.5098_31.5039	2136.07
39.5105_32.0196	4825.14
39.4875_32.4923	2581.11
39.5104_33.0157	2568.95
39.51_33.4963	2036.37
39.5008_34.0118	3403.19
39.4957_34.4922	4154.45
39.5085_35.0162	3114.78
39.4988_35.4965	2694.28
39.5065_36.0208	1819.97
39.4921_36.5009	1773.14
39.5023_36.9904	2879.58
39.5025_37.5148	1525.06
39.5079_38.0046	2156.98
39.5109_38.4944	2107.57
39.5035_39.0187	1355.28
39.5018_39.5085	1243.95
39.4978_39.9983	970.226
39.4981_8.0053	2241.23
39.5032_8.5107	2345.4
39.5057_9.0162	1761.6
39.5039_9.4857	1548.9
40.0078_-0.4913	2838.69
39.9863_-1.0039	2767.17
39.9951_-1.4881	2335.6
39.9959_-2.0078	1689.04
40.0001_-2.4922	2180.26
39.9959_-3.0119	2087.95
39.9955_-3.4962	1900.41
39.9928_-3.9805	3053.66
40.0081_-4.5087	2846.25
40.0008_-4.993	3544.46
39.9841_-5.5123	3123.38
39.999_-6.0056	1950.21
40.0115_-6.4992	2288.1
39.9949_-6.9831	1855.42
39.9951_-7.5117	2030.14
40.0005_-8.0054	2615
40.0035_-8.4992	1290.38
40.0042_-8.993	1440.74
40.0026_-9.4868	1444.75
39.9943_-0.0072632	6020.74
40.011_0.50571	3462.71
39.9929_0.9895	3257.02
40.0106_14.4916	3037.77
40.0118_15	3474.29
40.0106_15.5084	4859.58
40.0069_16.0167	3079.61
40.0012_16.4886	2522.89
39.9927_16.9967	2242.37
39.9962_18.0138	1224.24
40.0093_18.4868	1898.45
39.9911_18.9945	1588.21
39.9982_19.504	1823.52
40.0029_20.0135	3643.64
40.0069_20.4868	3236.75
40.0068_20.9964	3382.89
40.0041_21.506	4469.19
39.999_22.0155	1894.03
39.994_22.4888	3655.88
40.0118_23.0017	3053.78
39.9993_23.5111	2674.17
39.9876_23.9841	2072.23
39.998_24.4973	2280.15
40.0059_25.0106	1807.32
40.0149_25.4881	1280.1
39.9904_25.9966	1484.12
39.9909_26.5099	1579.94
39.9931_26.9874	3088.58
39.9887_27.5007	1303.33
40.0093_28.0198	2123.22
40.0046_28.4973	2499.8
39.9929_29.0105	2958.19
40.0109_29.4943	6030.35
39.9931_3.0126	2437.05
39.9909_3.4901	2210.1
39.9943_30.0073	2404.59
40.0078_30.4913	2942.74
39.9863_31.0039	2114.76
39.9951_31.4881	1991.36
39.9959_32.0078	3085.38
40.0001_32.4922	3707.86
39.9959_33.0119	3089.85
39.9954_33.4962	2057.14
39.9928_33.9805	1424.36
40.0081_34.5087	2420.18
40.0008_34.993	3105.51
39.9841_35.5123	3296.34
39.9989_36.0056	3698.17
40.0115_36.4992	2269.93
39.9949_36.9831	2375.45
39.995_37.5117	1517.91
40.0004_38.0054	2694.15
40.0035_38.4992	1501.67
40.0042_38.993	1800.07
40.0026_39.4868	2247.54
39.9904_4.0034	1929.14
39.9987_39.9806	1204.37
40.0041_8.494	1821.32
40.0068_9.0036	3894.75
40.0069_9.5132	1662.33
40.488_-0.5032	3140.71
40.4992_-0.99124	2511.9
40.5024_-1.5153	1522.27
40.5089_-2.0036	1382.74
40.5131_-2.492	3071.99
40.5089_-3.0161	3091.96
40.5084_-3.5045	2804.97
40.5057_-3.9929	2586.39
40.494_-4.5168	1643.86
40.4866_-5.0049	1603.25
40.5038_-5.5022	2961.47
40.4918_-5.9903	3058.7
40.5044_-6.4878	2741.92
40.5071_-7.0208	1855.74
40.488_-7.5085	1251.39
40.4935_-8.0062	5589.98
40.4965_-8.504	2983.33
40.4972_-9.0018	1728.02
40.4956_-9.4996	1456.48
40.5071_0.013824	1821.62
40.4912_0.50171	3850.39
40.5005_0.98294	2919.09
40.5044_9.9818	2506.1
40.508_14.0116	2960.91
40.5114_14.4875	2692.3
40.5126_15	3356.65
40.5114_15.5125	2694.88
40.508_15.9884	4593.54
40.5019_16.5008	1831.29
40.4934_17.0131	3453.12
40.511_17.4898	2444.65
40.4977_18.002	2144.32
40.5096_18.5155	1885.93
40.4927_18.9908	1908.08
40.4998_19.5045	3942.16
40.5044_20.0182	2303.29
40.5085_20.4954	1996.91
40.5083_21.0092	3051.8
40.5078_21.4865	2218.45
40.5028_22.0003	2628.11
40.4952_22.5139	2925.05
40.4879_22.991	2984.61
40.5032_23.5082	3519.83
40.4914_23.9851	3524.58
40.5018_24.5026	2820.54
40.5132_24.9838	2253.99
40.4911_25.4968	923.769
40.4941_26.0143	1755.32
40.4985_26.4957	1704.91
40.4966_27.0133	1921.22
40.4964_27.4947	1041.78
40.4896_28.0122	1883.89
40.5123_28.4996	1588.27
40.5005_29.0171	1706.37
40.4912_29.4983	2425.05
40.5071_29.9862	2920.5
40.488_30.5032	1436.89
40.4992_30.9912	1940.66
40.5024_31.5153	2010.03
40.5089_32.0036	3768.8
40.5131_32.492	2889.26
40.5089_33.0161	2430.48
40.5084_33.5045	3245.34
40.5057_33.9929	4502.58
40.494_34.5168	4053.37
40.4866_35.0049	2131.53
40.5038_35.5022	2287.62
40.4918_35.9903	6787.41
40.5044_36.4878	2330.33
40.5071_37.0208	3066.44
40.488_37.5085	2142.25
40.4934_38.0062	1337.57
40.4965_38.504	1440.7
40.4972_39.0018	1629.98
40.4955_39.4996	1556.84
40.4915_39.9974	1275.56
40.5028_7.9997	2208.16
40.5078_8.5135	2545.76
40.5083_8.9908	2147.32
40.5085_9.5046	2372.86
41.0012_-0.48615	2122.07
41.007_-1.0145	1221.38
40.9885_-1.4993	1867.81
40.9951_-1.9915	2125.45
40.9994_-2.4839	1907.52
40.9952_-3.0122	2645.32
40.9947_-3.5045	1631.07
40.9919_-3.9969	1723.95
41.0139_-4.498	2637.48
41.0066_-4.9904	2667.39
40.997_-5.4826	1942.66
41.0047_-6.0199	2212.98
40.9903_-6.5118	2099.68
41.0004_-7.0136	3459.21
41.0082_-7.5155	2324.67
40.9868_-8.007	1320.46
40.9899_-8.5089	2960.45
40.9905_-9.0108	1645.45
40.9877_0.0058594	1832.23
40.9992_0.49097	1468.1
41.0134_1.0126	2627.67
40.9929_1.5043	3518.46
41.0081_10.0139	1722.27
40.9951_13.0071	2709.48
41.003_13.4867	2705.1
41.0091_14.0034	3356.89
41.0125_14.4832	1703.51
41.0138_15	3094.34
41.0125_15.5168	1711.11
41.0091_15.9966	2016.99
41.003_16.5133	1728.67
40.9951_16.9929	2303.46
41.012_17.5105	2129.27
40.9995_17.99	2036.86
41.0115_18.5078	2099.16
40.9946_18.9871	2169.83
41.0017_19.5049	3449.72
40.9977_1.9896	3447.32
41.0081_19.9861	7971.06
41.0104_20.5042	5884.76
41.0122_20.9854	2685.32
41.0096_21.5035	3299.31
41.0069_21.9847	3044.55
40.9994_22.5027	3572.54
40.9921_22.9837	3195.41
41.0075_23.5052	3929.36
40.9957_23.9862	4437.22
41.0061_24.5079	2949.29
40.9898_24.9886	2969.72
40.9952_25.5104	2338.99
41.002_25.9957	1727.54
41.0025_26.5177	1734.71
41.0046_27.0031	2087.4
41.0045_27.4886	1998.87
40.9977_28.0104	1844.99
40.9929_28.4957	1650.55
41.0134_28.9874	2997.91
40.9992_29.509	2007.54
40.9877_29.9941	3278.9
41.0012_30.4861	3336.92
41.007_31.0145	2457.03
40.9885_31.4993	5958.6
40.9951_31.9915	7395.61
40.9993_32.4839	2607.44
40.9951_33.0122	2753.72
40.9947_33.5045	1926.8
40.9919_33.9969	3353.49
41.0139_34.498	4349.14
41.0066_34.9904	2127.65
40.997_35.4826	3297.75
41.0047_36.0198	3409.72
40.9903_36.5118	3768.46
41.0004_37.0136	3520.43
41.0082_37.5155	4240.55
40.9868_38.007	4148.22
40.9899_38.5089	5844.06
40.9905_39.0108	4196.32
40.9888_39.5126	4439.06
40.9933_39.9794	4983.59
41.0096_8.4965	2308.01
41.0122_9.0146	1795.99
41.0104_9.4958	1362.26
41.5094_-0.50534	1849.71
41.4933_-0.99432	2251.27
41.5022_-1.4907	2776.68
41.5088_-1.9871	2410.08
41.5071_-2.52	2378.32
41.5089_-3.0165	2753.55
41.5084_-3.5131	2557.67
41.5056_-4.0096	2743.04
41.5005_-4.5061	2689.85
41.4931_-5.0024	2387.79
41.5103_-5.5081	2548.49
41.4983_-6.0043	2188.72
41.5108_-6.5103	2858.5
41.4941_-7.0063	1863.92
41.5019_-7.5123	1551.05
41.5073_-8.0184	2498.04
41.4916_-8.4782	2782.3
41.4924_-8.9843	1630.59
41.496_-0.0091553	1953.2
41.5076_0.48007	3409.44
41.4944_1.0126	2122.08
41.5014_1.502	4460.99
41.5104_10.0094	1942.13
41.5007_11.985	2564.97
41.4862_12.5069	2226.58
41.4964_12.9904	3566.54
41.505_13.5113	4932.41
41.5106_13.9951	2239.7
41.4864_14.5163	5458.14
41.4875_15	2149.92
41.4864_15.4837	2250.42
41.5106_16.0049	2313.98
41.505_16.4887	2175.37
41.4964_17.0096	2069.66
41.4969_18.9832	2165.43
41.504_19.5055	3225
41.5061_1.9914	4423.85
41.5086_2.4809	2885.7
41.5104_19.9907	3174.44
41.5126_20.5131	6222.35
41.4866_20.9956	12230.6
41.514_21.4837	2447.53
41.5089_22.006	3125.27
41.5039_22.4912	2347.49
41.4939_23.0134	3640.58
41.5121_23.5022	8950.53
41.5003_23.9872	6397.6
41.5107_24.5134	1941.72
41.4943_24.9981	2318.13
41.5034_25.4874	2131.36
41.5064_26.0137	2202.24
41.5108_26.5032	2201.2
41.513_26.9927	2542.26
41.5086_27.5191	2241.3
41.5061_28.0086	1622.23
41.5014_28.498	2450.67
41.4944_28.9874	2155.45
41.513_3.0073	2639.09
41.5094_30.5053	2507.18
41.5088_31.9871	3374.84
41.5071_32.52	5836.36
41.5089_33.0165	3733.72
41.5084_33.5131	4529.75
41.5056_34.0096	4388.04
41.5005_34.5061	6179.14
41.4931_35.0024	2712.72
41.5103_35.5081	2068.76
41.4983_36.0043	2217.1
41.5108_36.5103	2664.82
41.4941_37.0063	3000.71
41.4866_9.0045	989.281
41.5126_9.487	1692.83
41.996_-0.4808	1740.98
42.0018_-1.018	1257.09
42.0105_-1.5186	1768.57
41.9897_-2.0114	1687.47
41.9939_-2.5119	1814.33
41.9958_-3.0125	2038.39
41.9953_-3.5132	2241.04
41.9925_-4.0138	1647.77
41.9873_-4.5143	1990.04
42.0138_-4.9876	2303.28
42.0042_-5.4882	2378.4
41.9922_-5.9886	2920.41
42.0048_-6.4987	3581.27
41.9881_-6.9988	1548.61
41.9959_-7.509	1680.21
42.0013_-8.0194	1522.35
42.0123_-8.4939	2320.91
42.013_-9.0044	1708.71
42.0098_0.012451	2844.49
41.9939_0.51266	3754.4
42.0031_1.0061	3316.08
42.0101_1.4996	3894.43
42.013_10.0047	3383.95
42.0066_10.494	2971.72
41.9981_10.9832	2619.38
41.9885_11.5097	2430.93
42.0032_11.9971	1800.88
41.9878_12.4859	3822.74
41.9988_13.011	6025.22
42.0067_13.4987	4333.71
42.0124_13.9866	3299.01
41.9882_14.5123	3339.66
41.9893_15	1638.73
41.9882_15.4877	2114.82
42.0124_16.0134	1698.31
42.0067_16.5013	2029.06
41.9988_16.989	2120.21
41.9885_18.4903	2578.06
41.9981_19.0168	3421.48
42.0066_19.506	3904.26
41.9873_1.9993	7241.93
41.9898_2.4928	4924.96
42.013_19.9953	4057.53
41.9893_20.4821	1775.79
41.9891_21.0087	14209.2
41.9886_21.4979	7652.04
42.0137_21.9903	1448.85
42.0061_22.517	5972.05
41.9988_23.0062	3298.9
41.9893_23.4952	8899.13
42.0052_23.9883	6201.11
41.9879_24.5145	2798.53
41.9992_25.0078	4047.12
42.0082_25.5012	3770.52
41.9873_25.9897	2208.91
41.9918_26.4831	2857.56
41.9899_27.0137	2093.36
41.9897_27.5072	3017.38
41.9873_28.0007	2639.34
42.0101_28.5004	2095.87
41.9899_2.9863	3660.78
41.9918_3.5169	1569.78
41.9958_33.0125	1964.48
41.9953_33.5132	1934.11
41.9925_34.0138	2415.13
41.9873_34.5143	2496.71
42.0138_34.9876	2640.48
42.0041_35.4882	2010.4
42.0048_36.4987	2493.4
41.9891_8.9913	4415.88
41.9893_9.5179	3426.27
42.5048_-0.50027	3096.29
42.4887_-0.99753	1718.96
42.4975_-1.5022	1392.39
42.5041_-2.007	2351.44
42.5083_-2.512	2669.26
42.5101_-3.0169	2881.49
42.5096_-3.5219	1459.47
42.5133_-3.9901	1721.11
42.5083_-4.495	2065.94
42.5009_-4.9999	2430.24
42.4912_-5.5045	2780.68
42.506_-6.0189	2776.37
42.499_-6.4869	3433.23
42.5092_-7.0015	1781.99
42.4902_-7.5057	3399.79
42.5035_-7.984	1488.96
42.5066_-8.4988	1798.69
42.5073_-9.0136	1505.89
42.4913_0.0042725	2976.11
42.5028_0.50177	6452.71
42.5121_0.99942	1032.34
42.4916_1.5036	2839.33
42.488_10.0024	3238.22
42.5095_10.4935	3037.22
42.5009_10.9868	2498.2
42.4913_11.5178	2974.97
42.506_12.0093	2143.6
42.4905_12.5023	2773.8
42.5007_12.994	1589.47
42.5087_13.4859	1453
42.4869_14.0163	4869.41
42.4903_14.5081	3175.7
42.4914_15	2699.2
42.4903_15.4919	2513.05
42.4869_15.9837	2406.99
42.5087_16.5141	2361.18
42.5007_17.006	2228.36
42.4905_17.4977	2246.59
42.506_17.9907	2379
42.4913_18.4822	1948.18
42.5009_19.0132	5054.27
42.5095_19.5065	1693.2
42.4963_2.0013	1791.34
42.4988_2.499	1266.15
42.488_19.9976	2256.22
42.4921_20.4909	3205.81
42.4939_20.9843	4427.18
42.4913_21.5154	6053.1
42.4885_22.0087	2708.76
42.5112_22.5055	3776.05
42.504_22.9988	3062.35
42.4944_23.4921	3106.63
42.5104_23.9894	5869.01
42.4964_24.4825	5221.65
42.5043_25.0176	4535.51
42.4856_25.5103	4698.86
42.4923_26.0079	2939.13
42.4967_26.5056	2289.69
42.4989_27.0033	2426.21
42.4987_27.501	2506.99
42.4963_27.9988	1618.2
42.4916_28.4964	1910.88
42.4989_2.9967	1131.22
42.4967_3.4944	1355.69
42.494_9.0157	1865.96
42.4921_9.5091	3408.21
42.9865_-0.51273	2242.66
43.0032_-0.98422	1424.49
43.0121_-1.4934	993.196
42.9914_-1.9946	1233.55
42.9956_-2.5037	1494.12
42.9975_-3.0129	2508.7
43.0034_-3.4849	2853.02
43.0007_-3.9941	2452.35
42.9956_-4.5033	1243.78
42.9882_-5.0123	2531.71
43.0125_-5.494	1227.29
43.0004_-6.003	1600.03
42.986_-6.5117	1787.75
43.0037_-6.9939	2171.08
43.0115_-7.5129	2572.94
42.998_-7.9847	1062.87
43.0011_-8.5038	1951.06
43.01_-8.9865	1372.55
43.0084_-9.5057	1219.08
43.0004_-0.011139	2524.14
43.0121_0.49066	3945.26
42.9939_0.9993	3807.07
43.0009_1.5012	2492.4
42.9911_9.9977	2538.04
43.0126_10.493	2917.47
43.004_10.9905	4489.49
42.9932_11.4879	2187.95
43.008_11.9837	3913.7
42.9935_12.519	3055.87
43.0036_13.015	1698.82
43.0115_13.5111	3587.76
42.9892_14.0078	2758.67
42.9926_14.5039	2961.42
42.9937_15	2540.6
42.9926_15.4961	2309.35
42.9892_15.9922	1773.13
43.0115_16.4889	2274.91
43.0036_16.985	2870.92
42.9935_17.481	2080.65
43.008_18.0163	1826.22
42.9932_18.5121	1402.83
43.004_19.0095	3205.65
43.0126_19.507	6357.7
43.0056_2.0032	1931.83
43.008_2.5052	1558.37
42.9911_20.0023	2002.36
42.9951_20.4999	7478.99
42.997_20.9975	1588.14
42.9965_21.4951	1649.45
42.9938_21.9927	6038.68
42.9888_22.4902	3075.83
43.0094_22.9914	2934.11
42.9999_23.4889	2997.48
42.9881_23.9862	5299.43
43.0018_24.4879	5068.78
43.0132_24.9897	3651.19
42.9946_25.4867	4546.69
43.0014_25.9886	3350.56
43.0059_26.4906	3236.38
43.0081_26.9927	3539.36
43.008_27.4948	3237
43.0056_27.9968	1850.24
43.0009_28.4988	1864.19
43.0081_3.0073	1183.22
43.0059_3.5094	1521.25
43.0014_4.0114	1506.81
42.9946_4.5133	1470.48
43.0132_5.0103	1473.8
43.0018_5.5121	1530.41
42.9881_6.0138	1607.76
42.9999_6.5111	1671.91
42.9952_9.5001	1380.77
43.5011_-0.49503	4094.54
43.5123_-1.0085	4264.25
43.4938_-1.5142	2310.87
43.5062_-1.99	2501.61
43.5104_-2.5037	2430.77
43.485_-3.0088	2250.3
43.4909_-3.4848	2413.77
43.4882_-3.9983	2345.4
43.5102_-4.521	2445.02
43.5096_-4.9972	2425.35
43.4999_-5.5107	1914.37
43.495_-5.9868	2461.81
43.5076_-6.5101	1894.98
43.4984_-6.9861	2047.9
43.5062_-7.5096	1469.66
43.4927_-7.9854	1582.01
43.4958_-8.5089	1486.99
43.5047_-8.9957	1232.1
43.515_0.011017	3835.27
43.494_0.48633	3190.32
43.5033_0.99249	2276.34
43.5104_1.4988	1426.4
43.4944_9.9928	2613.77
43.4881_10.4946	2916.52
43.5073_10.9943	4026.34
43.4965_11.496	3706.47
43.5112_11.9961	2715.34
43.4958_12.4976	2473.88
43.506_12.9978	1645.92
43.5139_13.4982	2336.85
43.4917_13.9992	2842.36
43.4951_14.4996	2761.23
43.4962_15	2431.71
43.4951_15.5004	2066.09
43.4917_16.0008	1835.82
43.5139_16.5018	2471.94
43.506_17.0022	1695.82
43.4958_17.5024	1389.2
43.5112_18.0039	1197.2
43.4965_18.504	2127.02
43.5073_19.0057	7085
43.4881_19.5054	3822.3
43.4875_2.0114	2578.69
43.4899_2.5176	1132.56
43.4944_20.0072	2655.57
43.4984_20.5091	4559.83
43.5002_21.011	3048.6
43.4997_21.5129	3295.83
43.4968_22.0148	2334.57
43.4918_22.5166	1796.4
43.515_22.9839	2708.13
43.5055_23.4857	3715.36
43.4937_23.9873	3015.9
43.5074_24.4933	3519.06
43.491_24.9947	4340.7
43.5001_25.5009	3930.22
43.5068_26.0071	3016.37
43.5112_26.5135	2289.17
43.4857_27.0142	1628.94
43.4899_27.4824	2021.45
43.4875_27.9886	1463.09
43.5104_28.5012	1466.03
43.5033_29.0075	1797.49
43.494_29.5137	1768.9
43.4857_2.9858	2993.25
43.5113_3.4865	2338.19
43.515_29.989	1853.11
43.5068_3.9929	1637.2
43.5001_4.4991	1243.4
43.491_5.0053	1535.5
43.5074_5.5067	2279.5
43.4937_6.0127	2389.05
43.5055_6.5143	2127.1
43.515_7.0161	3140.56
43.4984_9.4909	2445.25
44.0106_-0.51514	3441.58
43.9998_-0.98734	3040.66
44.0087_-1.5053	2190.29
43.9879_-2.0152	1995.02
43.9973_-5.0099	1891.5
43.9932_-6.9782	1430.31
44.0011_-7.5062	1329.25
44.0144_-7.9971	1180.74
43.9907_-8.5141	1157.09
43.9971_0.0026245	4325.01
44.0086_0.51312	2217.2
43.9855_0.99231	2416.12
43.9925_1.5028	2519.43
43.9979_9.9879	3813.67
43.9915_10.494	4864.23
44.0108_10.9981	1486.6
43.9999_11.5042	1665.86
43.9867_12.0101	2305.85
43.9991_12.5145	2934.05
44.0086_12.9803	2080.69
43.9886_13.4858	2590.98
43.9944_13.9905	2639.65
43.9978_14.4952	2693.49
43.9989_15	2257.14
43.9978_15.5048	2128.15
43.9944_16.0095	2583.01
43.9886_16.5142	1090.61
44.0086_17.0197	1436.15
43.9991_17.4855	3983.97
43.9867_17.9899	3826.85
43.9999_18.4958	3736.12
44.0108_19.0019	2930.04
43.9915_19.506	3569.57
43.9971_2.0135	2370.61
43.9951_2.4858	1885.05
43.9978_20.0121	3723.33
44.0018_20.5184	2510.56
44.0057_20.9859	2705.28
44.0052_21.4922	2760.22
44.0025_21.9986	5958.54
43.9975_22.5048	2511.52
43.9902_23.0109	2950.74
44.0113_23.4824	3011.35
43.9995_23.9885	2632.77
44.0132_24.4989	3534.35
43.9968_25.0047	2961.6
44.0058_25.5153	2829.19
43.9886_25.9822	2820.59
43.9931_26.4928	3020.08
43.9953_27.0035	2633.14
43.9951_27.5142	2118.7
43.9971_27.9865	2012.46
43.9925_28.4972	1757.08
43.9855_29.0077	1338.77
44.0086_29.4869	1706.8
43.9953_2.9965	2125.06
43.9931_3.5072	1325.72
43.997_29.9974	1716.57
44.0106_30.5151	1784.12
43.9998_30.9873	1783.58
43.9886_4.0178	3233.01
44.0058_4.4847	1589.44
43.9968_4.9953	1633.9
44.0132_5.5011	1360.08
43.9995_6.0115	2327.35
44.0113_6.5176	2350.29
43.9902_6.9891	3716.25
43.9975_7.4952	5128.03
44.0025_8.0014	3045.6
44.0057_9.0141	3838.98
44.0019_9.4816	4206.83
44.4981_-0.48962	4560.39
44.5093_-1.012	3089.09
44.4964_-1.4882	1856.64
44.503_-2.0107	1728.23
44.5067_-0.013214	2963.04
44.4908_0.50888	2693.56
44.4952_0.98532	3928.61
44.5022_1.5004	3762.71
44.5014_9.9828	1785.95
44.4951_10.4935	4560.63
44.4865_11.004	6620.68
44.5035_11.5126	4519.85
44.4892_11.9838	4228.85
44.5017_12.4926	2245.79
44.5119_13.0017	2091.19
44.4919_13.5117	1876.62
44.4971_13.9816	1804.22
44.5006_14.4908	1747.86
44.5018_15	2015.78
44.5006_15.5092	4095.28
44.4971_16.0184	2325.57
44.4919_16.4883	2438.24
44.5119_16.9983	4384.29
44.5017_17.5074	5028.47
44.4892_18.0162	5262.31
44.5035_18.4874	10405.5
44.4865_18.996	5219.72
44.4951_19.5065	5176.2
44.5069_2.0156	4144.86
44.5049_2.4922	3125.63
44.5014_20.0171	4329.71
44.5073_20.4888	3151.06
44.5092_20.9995	3093.9
44.5087_21.5103	2013.55
44.5083_21.9821	2155.07
44.5033_22.4928	4438.98
44.4961_23.0034	2555.04
44.4865_23.5139	3843.48
44.5054_23.9896	3946.16
44.4913_24.4999	2839.51
44.5027_25.0148	3237.73
44.4876_25.486	3179.61
44.4943_26.001	2497.01
44.4988_26.5161	3100.41
44.505_26.9926	2403.98
44.5049_27.5078	2291.94
44.5069_27.9844	2547.95
44.5022_28.4996	2001.18
44.4952_29.0147	1293.36
44.4908_29.4911	1624.83
44.505_3.0074	2379.96
44.4988_3.4839	2919.49
44.5067_30.0132	1642.78
44.4981_30.4896	1699.56
44.5093_31.012	1703.18
44.4964_31.4882	1704
44.4944_3.999	1212.45
44.4876_4.514	3369.58
44.5027_4.9852	1096.33
44.4913_5.5001	1411.86
44.5054_6.0104	2799.56
44.4865_6.4861	3029.33
44.4961_6.9966	1264.82
44.5034_7.5072	10334.8
44.5083_8.0179	3386.27
44.5087_8.4897	2922.03
44.5092_9.0005	2329.81
44.5073_9.5112	2451.76
45.0077_-0.51001	3153.52
44.997_-0.99054	2432.7
45.0059_-1.5176	1694.23
44.9909_-1.9978	1613.98
44.9942_0.016846	3456.48
45.0006_0.49747	3874.4
45.0099_1.0171	4917.89
45.0121_1.4979	3111.28
45.0069_10.0172	6462.77
44.9988_10.4929	5821.72
44.9902_11.008	5085.76
45.0059_11.4816	4550.44
44.9928_11.9965	4242.97
45.0053_12.5099	2485.77
44.9868_12.985	2334.3
44.9947_13.4984	2131.33
45.0004_14.0121	3463.18
45.0035_14.4863	4079.8
45.0047_15	1049.89
45.0035_15.5137	3364.99
45.0004_15.9879	4021.05
44.9947_16.5016	11975.4
44.9868_17.015	2997.04
45.0053_17.4901	8247.77
44.9928_18.0035	5721.83
45.0059_18.5184	5284.93
44.9902_18.992	5105.58
44.9988_19.5071	3275.39
44.9847_1.9851	2400.02
44.9871_2.5048	1762.7
45.0069_19.9828	3088.24
45.011_20.498	2585.82
45.0128_21.0134	2015.21
45.0145_21.4893	3571.27
45.0117_22.0046	1994.85
45.0067_22.5199	2203.06
45.002_22.9957	13487.4
44.9925_23.5107	6360.39
45.0114_23.9908	8468.56
44.9973_24.5056	5846.42
45.0121_24.9859	7157.84
44.9935_25.5005	8051.52
45.004_25.981	5491.54
45.0085_26.5008	2751.54
45.0106_27.0206	2081.47
44.9871_27.4952	2185.93
44.9847_28.0149	2542.45
45.0121_28.5021	2874.28
45.0099_28.9829	1415.46
45.0006_29.5025	1005.26
45.0106_2.9794	1944.25
45.0085_3.4992	1902.64
44.9942_29.9832	1196.28
45.004_4.019	2347.46
44.9935_4.4995	2258.37
45.0121_5.0141	1618.09
44.9973_5.4944	1757.21
45.0114_6.0092	1702.13
44.9925_6.4893	1122.43
45.0021_7.0043	1988.75
45.0067_7.4801	6447.02
45.0117_7.9953	22191.8
45.0145_8.5107	5879.96
45.0128_8.9866	3894.19
45.011_9.5019	5969.59
45.4954_-0.48401	2677.82
45.5066_-1.0157	1637.77
45.4937_-1.5003	1252.29
45.5061_-1.9932	1551.53
45.5164_-2.4862	1527.75
45.491_-3.0093	1535.94
45.5039_0.00085449	2227.7
45.5105_0.48584	3278.87
45.4923_1.0171	3414.1
45.4945_1.5021	2449.97
45.5106_10.0124	6782.51
45.5026_10.4924	4632.59
45.4939_11.012	3163.47
45.5096_11.4899	4808.81
45.4965_12.0094	5202.59
45.508_12.4875	3119.84
45.4903_13.0067	2377.29
45.4976_13.485	2632.19
45.5033_14.0032	2081.25
45.5065_14.4817	1042.28
45.5077_15	4118.83
45.5065_15.5183	8982.31
45.5033_15.9968	5719.82
45.4976_16.515	6806.13
45.4903_16.9933	4969.81
45.508_17.5124	3511.09
45.4965_17.9906	3797.98
45.5096_18.5101	3709.19
45.4939_18.988	2809.83
45.5026_19.5076	2796.68
45.4946_1.987	1872.2
45.497_2.5114	3669.59
45.5106_19.9876	2583.12
45.4868_20.5048	2599.1
45.4906_20.9847	2927.76
45.4902_21.5045	3801.9
45.4898_21.9844	5724.53
45.5127_22.5078	6390.11
45.5081_22.9879	4160.11
45.4985_23.5076	5989.63
45.4897_23.9875	3133.31
45.5034_24.5114	2658.3
45.4904_24.9911	2368.59
45.4994_25.5153	2317.13
45.5099_26.0001	1465.47
45.4906_26.4794	2529.24
45.4928_27.0037	1825.31
45.497_27.4886	2268.19
45.4946_28.013	1890.11
45.4944_28.4979	1809.74
45.4923_28.9829	2549.36
45.5105_29.5142	1527.82
45.4929_2.9963	1809.43
45.4907_3.5206	2083.17
45.5039_29.9991	1242.6
45.4954_30.484	1274.86
45.5099_3.9999	1839.58
45.4994_4.4847	2339.53
45.4904_5.0089	2491.55
45.5034_5.4886	2273.25
45.4897_6.0125	3190.92
45.4985_6.4924	18135.7
45.5081_7.0121	1155.01
45.5127_7.4922	2199.9
45.4899_8.0156	10035.6
45.4902_8.4955	6249.9
45.4907_9.0153	4746.97
45.4868_9.4952	7545.21
46.0051_-0.50473	1860.68
45.9944_-0.99384	1800.27
46.0089_-1.491	1230.7
45.994_-1.9799	1534.83
45.9983_-2.5165	1496.38
46.0063_-3.014	1477.16
46.0121_-3.5116	1473.29
45.9886_-3.9998	1473.88
45.9863_-0.0079346	2595.15
45.9979_0.52084	2246.42
46.0022_1.0102	2213.88
46.0044_1.4995	3712.57
45.9865_10.0099	5105.26
46.0064_10.4918	1865.54
45.9977_11.0161	2543.33
46.0134_11.4984	3800.11
45.9991_11.9824	9595.13
46.0116_12.5051	11449.3
45.9931_12.9887	5375.46
46.001_13.5115	4474.86
46.0063_13.9942	7006.45
46.0096_14.5172	6338.36
46.0106_15	2326.51
46.0096_15.4828	3559.18
46.0063_16.0058	4693.34
46.001_16.4885	4144.82
45.9931_17.0113	2627.33
46.0116_17.4949	3455.41
45.9991_18.0176	3457.44
46.0134_18.5016	2628.56
45.9977_18.9839	2739.42
46.0063_19.5082	2463.7
46.0045_1.989	2201.84
46.0069_2.5181	2028.21
45.9865_19.9901	2514.55
45.9905_20.5144	2797.08
45.9943_20.9987	3140.55
45.9961_21.483	4072.36
45.9933_22.0074	7723.51
45.9908_22.4918	4570.64
46.0113_23.02	3522.64
46.0046_23.5044	3664.56
45.9958_23.9886	3381.05
46.0095_24.5174	4737.08
45.9964_25.0014	3500.17
46.0091_25.4905	3449.67
45.9881_26.0141	4000.67
45.9965_26.5032	1512.69
46.0027_26.9925	2315.03
46.0069_27.4819	2192.86
46.0045_28.011	1613.91
46.0044_28.5005	1530.12
46.0022_28.9898	1784.81
45.9979_29.4792	2093.85
46.0027_3.0075	2143.16
45.9965_3.4968	3702.92
45.9863_30.0079	1780.36
46.0051_30.5047	1378.55
45.9881_3.9859	2442.54
46.0091_4.5095	2748.82
45.9964_4.9986	2054.63
46.0095_5.4826	1868.4
45.9958_6.0114	3681.99
46.0046_6.4956	2848.73
46.0114_6.98	1091.47
45.9909_7.5082	1348.63
45.9934_7.9926	1944.65
45.9961_8.517	3992.51
45.9943_9.0013	9034.62
45.9905_9.4856	2980.39
46.4927_-0.47818	1902.97
46.504_-1.0195	1834.68
46.4911_-1.5129	1589.14
46.5034_-2.0146	1210.15
46.4862_-2.5078	1483.68
46.4942_-3.0096	1438.53
46.5001_-3.5116	1427.14
46.5038_-4.0137	1438.3
46.5053_-4.5158	1463.76
46.5013_0.015442	1866.59
46.5077_0.50922	2097.71
46.512_1.0031	2227.77
46.4867_1.5038	1877.81
46.4902_10.0049	1364.38
46.5101_10.4912	1282.9
46.5_10.9798	2114.66
46.4892_11.5088	3067.86
46.5028_11.9954	1815.66
46.4864_12.4836	17805.3
46.4966_13.011	5911.13
46.5039_13.4979	3837.32
46.5092_13.985	1865.79
46.5126_14.5128	2298.19
46.5136_15	3135.54
46.5126_15.4872	2245.06
46.5092_16.015	2726.43
46.5039_16.5021	3489.15
46.4966_16.989	2557.1
46.4864_17.5164	3377.53
46.5027_18.0046	2658.77
46.4891_18.4912	2721.74
46.5_19.0202	2629.59
46.5101_19.5088	2617.22
46.4868_1.9975	1731.25
46.5125_2.4849	2272.89
46.4902_19.9951	2669.73
46.4961_20.4837	2560.37
46.498_21.0129	2734.5
46.4996_21.5016	3489.75
46.4993_21.9904	5463.67
46.4968_22.4792	7908.67
46.4896_23.0082	3225.22
46.5107_23.5011	5926.72
46.5019_23.9898	4334.77
46.4911_24.4783	6949.62
46.5024_25.0119	3924.01
46.4873_25.5001	2528.08
46.4978_25.9937	2141.05
46.5062_26.4873	2707.58
46.5084_27.0213	2633.24
46.5124_27.5151	2530.06
46.4868_28.0025	2201.43
46.4867_28.4962	1851.63
46.512_28.9969	1757.88
46.5077_29.4908	1778.4
46.5084_2.9787	2733.72
46.5062_3.5127	3009.31
46.5013_29.9846	3513.68
46.4927_30.4782	1732.41
46.4978_4.0063	3612.81
46.4873_4.4999	2253.18
46.5024_4.9881	4080.27
46.4911_5.5217	4014.66
46.5019_6.0102	3847.94
46.5107_6.4989	1346.96
46.4896_6.9917	2599.8
46.4968_7.5208	2314.7
46.4993_8.0096	1269.01
46.4996_8.4983	1228.54
46.498_8.9871	1280.86
46.4961_9.5163	1307.03
47.0024_-0.49924	1815.6
46.9917_-0.99728	1749.08
47.0062_-1.5035	1944.84
46.9912_-2.0013	1190.71
47.0014_-2.5078	1200.02
47.0094_-3.0144	1437.94
46.988_-3.5117	1378.74
46.9983_-3.9785	1378.65
46.9999_-4.4851	1404.58
46.9994_-4.9918	1432.89
47.011_-0.00097656	1812.6
46.99_0.50476	2206.43
46.9943_1.003	2102.56
46.9966_1.5013	1915.81
46.9939_9.9999	5411.94
46.9859_10.4929	2005.74
47.0037_10.9837	1618.29
46.9928_11.5175	931.994
47.0063_12.0087	2990.66
46.9899_12.5013	5011.07
46.9993_12.9926	1070.9
47.0067_13.4841	1398.83
47.0124_14.0166	2152.28
46.9875_14.5085	3059.23
46.9886_15	4005.95
46.9875_15.4914	5165.4
47.0124_15.9833	4613.53
47.0067_16.5159	3217.87
46.9993_17.0074	2640.22
46.9899_17.4987	1626.04
47.0063_17.9913	1810.74
46.9928_18.4825	2446.65
47.0037_19.0163	2485.03
46.9859_19.5071	2458.2
46.9967_1.9996	2228.13
46.9947_2.4978	2365.34
46.9939_20.0001	2699.17
46.9998_20.4933	2483.24
47.0036_20.9865	2659.37
47.0031_21.5206	2977.87
47.0027_22.0139	3573.83
47.0001_22.5072	7019.03
46.9955_23.0004	4568.8
46.9889_23.4934	3356.45
47.0079_23.991	4014.54
46.997_24.484	5852.66
47.0118_24.9819	2963.56
46.9932_25.5153	3030.9
47.0036_26.0134	2683.53
47.012_26.5117	2618.05
46.9905_27.0039	2807.31
46.9947_27.5022	2644.04
46.9967_28.0004	2414.53
46.9965_28.4987	1835.36
46.9943_28.997	1870.38
46.99_29.4952	2104.72
46.9905_2.9961	3725.99
47.012_3.4883	2497.49
47.011_30.001	1731.62
47.0024_30.4992	1796.11
47.0036_3.9866	2118.56
46.9932_4.4847	3194.36
47.0119_5.0181	3480.54
46.997_5.516	3204.46
47.0079_6.009	2380.07
46.9889_6.5066	2161.21
46.9955_6.9996	3416.48
47.0001_7.4928	2841.9
47.0027_7.9861	2639.91
47.0031_8.4794	5865.79
47.0036_9.0135	2235.28
46.9998_9.5067	2242.67
47.4845_-0.5127	1517.34
47.5066_-0.98288	1758.13
47.4939_-1.4855	1818.28
47.5063_-1.9965	1844.65
47.4892_-2.4988	1014.92
47.4972_-3.0099	1261.04
47.5031_-3.5212	1428.68
47.5132_-3.9924	1390.94
47.4877_-4.494	1389.63
47.4871_-5.0052	1381.89
47.4914_-5.4764	1364.89
47.4931_-0.01004	1878.13
47.4997_0.49277	2233.1
47.504_0.9957	1878.23
47.5063_1.4987	2760.22
47.4974_9.9947	1903.57
47.4894_10.4923	1997.57
47.5073_10.9877	3134.74
47.4951_11.4852	3618.28
47.5088_11.9809	2614.08
47.4933_12.5194	8214.96
47.5027_13.0153	1898.17
47.5099_13.5114	1998.09
47.4872_14.008	2756.52
47.4903_14.504	4831.97
47.4914_15	1449.46
47.4903_15.496	3029.6
47.4872_15.992	1232.87
47.5099_16.4886	2441.09
47.5027_16.9847	2128.61
47.4933_17.4806	1964.97
47.5088_18.0191	2038.94
47.4951_18.5148	2081.62
47.5073_19.0123	2036.21
47.4894_19.5077	3247.87
47.5064_2.0016	3930.18
47.5044_2.5046	1976.79
47.4974_20.0053	2814.62
47.5033_20.5031	2310.9
47.5071_21.0009	2512.82
47.5088_21.4987	2633.68
47.5084_21.9966	3631.67
47.506_22.4945	3237.13
47.5014_22.9923	2514.76
47.4947_23.49	5116.99
47.5138_23.9922	8555.39
47.5029_24.4898	4582.81
47.49_24.9872	5605.8
47.5026_25.4898	2414.78
47.5132_25.9926	3212.04
47.4939_26.4896	2317.81
47.5002_26.9924	2540.3
47.5044_27.4954	2766.43
47.5064_27.9984	2504.15
47.5063_28.5013	2374.92
47.504_29.0043	2008.92
47.4997_29.5072	1622.7
47.5002_3.0076	2166.31
47.4939_3.5104	3582.39
47.4931_30.01	1971.7
47.4845_30.5127	1904.86
47.5066_30.9829	1691.97
47.5132_4.0074	2455.42
47.5026_4.5102	2039.58
47.49_5.0128	3182.29
47.5029_5.5102	2902.2
47.5138_6.0078	3208.92
47.4948_6.51	3130.06
47.5014_7.0077	2980.64
47.506_7.5055	4176.97
47.5084_8.0034	3240.38
47.5088_8.5013	3359.43
47.5071_8.9991	3459.69
47.5033_9.4969	3464.93
47.9993_-0.49353	1806.72
47.9886_-1.0009	1755.79
48.003_-1.5165	1879.6
47.9939_-1.9828	1649.34
48.0041_-2.4987	1805.12
47.9849_-3.0055	1580.92
47.9971_-3.4808	1786.35
48.0009_-3.9969	1565.92
48.0025_-4.513	962.511
48.0087_-4.9887	1628.67
48.006_-5.5049	1335.12
48.001_-6.0211	1274.14
48.0078_0.013977	1838.46
48.0092_0.48056	1881.04
47.9861_0.99551	1522.66
47.9883_1.503	1885.22
48.0008_9.9894	2393.38
47.9929_10.4917	2274.19
48.0107_10.9917	2219.54
47.9985_11.4939	2989.18
48.0121_11.9943	3393.77
47.9957_12.4962	3242.6
48.0052_12.9967	3511.79
48.0125_13.4974	3250.29
47.9898_13.9987	2502.2
47.993_14.4993	1569.72
47.994_15	1837.84
47.993_15.5007	1509.88
47.9898_16.0013	1527.47
48.0125_16.5026	1893.51
48.0052_17.0033	1667.36
47.9957_17.5038	2062.54
48.0121_18.0057	2167.34
47.9985_18.5061	2593.65
48.0107_19.0082	2609.49
47.9929_19.5083	3458.23
47.9884_2.0106	2747.33
48.0139_2.5116	2380.38
48.0008_20.0106	4386.71
48.0067_20.513	3048.09
48.0104_21.0155	2677.95
48.0121_21.5181	2376.36
48.0116_22.0206	2366.48
48.0116_22.4816	2901.17
48.0071_22.9841	3922.63
48.0005_23.4865	4835.01
47.9918_23.9888	11446.4
48.0086_24.4958	2998.87
47.9957_24.9979	2061.35
48.0083_25.5052	2099.63
47.9911_26.007	2387.49
[truncated: 2,554 more rows]

## Sheet: Figure 4c
	Utilization Cost ($ per MWh)
Best Solar
No Ramping	70.9026
60% Min Capacity	52.276
40% Min Capacity	47.3319
10% Min Capacity	45.8103
Average Solar
No Ramping	169.663
60% Min Capacity	113.074
40% Min Capacity	86.3702
10% Min Capacity	62.6341

## Sheet: Figure 4d
	Utilization Cost ($ per MWh)
Best Wind
No Ramping	68.865
60% Min Capacity	50.5586
40% Min Capacity	42.9614
10% Min Capacity	35.4379
Average Wind
No Ramping	123.824
60% Min Capacity	86.8484
40% Min Capacity	72.8153
10% Min Capacity	58.8592
