# Supplementary material for: Cost efficiency versus energy utilization in green ammonia production from intermittent renewable energy
Source: Nat Chem Eng. 2025 Apr 18;2(4):261–72. doi: 10.1038/s44286-025-00207-9 (PMC12018267; doi:10.1038/s44286-025-00207-9)
Supplement: Supplementary file 6 — Statistical source data. [file 44286_2025_207_MOESM6_ESM.xlsx]

## Sheet: Figure 5a
Stratum	Steady State ($ per MWh)	Battery Power ($ per MWh)	Battery storage ($ per MWh)	Electrolyser ($ per MWh)	Hydrogen Storage ($ per MWh)	LCOU ($ per MWh)	LAEC ($ per MWh)
0	16.1349	0.291281	1.68177	16.414	4.32424	38.8462	3575.32
1	16.1349	0.297071	1.68236	16.745	4.4488	39.3081	1807.31
2	16.1349	0.304942	1.68267	17.2256	4.50864	39.8568	1218.16
3	16.1349	0.316707	1.68375	17.8167	4.63298	40.585	923.768
4	16.1349	0.322988	1.68342	18.2868	4.94018	41.3683	747.288
5	16.1349	0.326979	1.68155	18.7348	5.2316	42.1099	629.758
6	16.1349	0.36026	1.68033	19.1267	5.47693	42.7792	545.904
7	16.1349	0.345875	1.67737	19.5473	5.91054	43.6161	483.118
8	16.1349	0.36267	1.67842	19.932	6.37654	44.4846	434.381
9	16.1349	0.359254	1.66757	20.3476	6.84369	45.353	395.478
10	16.1349	0.371265	1.67572	20.5497	7.45898	46.1906	363.725
11	16.1349	0.407187	1.67553	21.0493	7.78226	47.0492	337.335
12	16.1349	0.437677	1.667	21.3934	8.26778	47.9008	315.071
13	16.1349	0.417541	1.67107	21.4636	8.94198	48.6291	296.039
14	16.1349	0.463954	1.6451	22.1383	9.21761	49.5999	279.61
15	16.1349	0.439051	1.65911	22.6142	9.66629	50.5136	265.292
16	16.1349	0.447231	1.66851	22.3755	10.6999	51.3261	252.705
17	16.1349	0.467251	1.65698	22.7584	11.1909	52.2084	241.567
18	16.1349	0.392955	1.64973	22.743	12.1479	53.0685	231.646
19	16.1349	0.481126	1.6685	23.9143	11.7547	53.9535	222.761
20	16.1349	0.58836	1.66255	25.0494	11.4951	54.9303	214.769
21	16.1349	0.602577	1.66396	25.5024	12.1622	56.0661	207.555
22	16.1349	0.344677	1.62836	25.4339	13.4946	57.0365	201.011
23	16.1349	0.38312	1.66435	24.4941	15.1642	57.8407	195.046
24	16.1349	0.474798	1.63817	26.1255	14.288	58.6614	189.59
25	16.1349	0.624296	1.65627	27.1338	14.0013	59.5506	184.589
26	16.1349	0.522991	1.65192	27.2877	14.7603	60.3578	179.988
27	16.1349	0.562767	1.64459	27.618	15.3953	61.3555	175.751
28	16.1349	0.366174	1.65754	26.8125	17.4858	62.4569	171.844
29	16.1349	0.587822	1.65015	27.8032	17.399	63.5751	168.235
30	16.1349	0.596826	1.61518	28.9908	17.2113	64.549	164.89
31	16.1349	0.478849	1.66848	29.7221	17.5183	65.5227	161.785
32	16.1349	0.578279	1.64452	29.6337	18.6448	66.6362	158.902
33	16.1349	0.534968	1.62247	31.0571	18.3728	67.7223	156.22
34	16.1349	0.455602	1.58271	32.2211	18.7899	69.1843	153.733
35	16.1349	0.883185	1.6105	32.5187	19.493	70.6403	151.425
36	16.1349	0.78228	1.6771	33.3907	19.8729	71.8579	149.275
37	16.1349	0.603872	1.63585	34.6295	20.1122	73.1163	147.271
38	16.1349	0.856949	1.59703	32.4875	23.3213	74.3977	145.402
39	16.1349	0.541117	1.67663	30.8769	26.3497	75.5793	143.656
40	16.1349	0.806895	1.64534	31.5937	26.509	76.6899	142.023
41	16.1349	0.744001	1.61282	32.9684	26.6707	78.1308	140.502
42	16.1349	0.658305	1.6167	35.0816	25.8054	79.2969	139.079
43	16.1349	0.565839	1.74557	34.3674	27.8963	80.71	137.752
44	16.1349	0.978028	1.64505	34.3951	28.8374	81.9905	136.513
45	16.1349	0.856527	1.68555	34.9413	29.743	83.3613	135.357
46	16.1349	0.395479	1.61538	33.2263	33.1695	84.5415	134.276
47	16.1349	0.853749	1.6521	34.8926	32.1644	85.6977	133.264
48	16.1349	0.990128	1.74607	35.7828	32.2478	86.9017	132.318
49	16.1349	0.852361	1.61855	38.4138	31.3277	88.3473	131.439
50	16.1349	0.961765	1.57618	36.9667	34.3764	90.016	130.626
51	16.1349	0.660867	1.7743	34.9317	38.0648	91.5666	129.875
52	16.1349	0.751368	1.78373	36.8528	37.7813	93.3041	129.185
53	16.1349	1.20857	1.5368	39.1088	36.8917	94.8808	128.55
54	16.1349	1.16663	1.62741	36.6673	40.8147	96.4109	127.966
55	16.1349	1.09278	1.6082	37.5895	41.3373	97.7627	127.426
56	16.1349	0.930893	1.72066	38.6499	41.6959	99.1322	126.93
57	16.1349	1.24268	2.03029	38.4177	42.9507	100.776	126.479
58	16.1349	0.941108	1.94667	36.836	46.4832	102.342	126.07
59	16.1349	0.853824	1.6499	40.6177	44.753	104.009	125.702
60	16.1349	1.34297	1.81159	40.859	45.6984	105.847	125.377
61	16.1349	1.10068	1.52117	44.0056	45.1346	107.897	125.095
62	16.1349	2.08245	2.20772	48.2278	42.0673	110.72	124.867
63	16.1349	1.40892	1.99531	45.3323	48.6887	113.56	124.69
64	16.1349	1.38137	1.88052	45.0605	52.0028	116.46	124.563
65	16.1349	1.79721	1.98099	47.8228	51.7017	119.438	124.486
66	16.1349	1.66192	1.88268	46.7007	56.23	122.61	124.458
67	16.1349	2.02271	2.04202	46.2074	59.6226	126.03	124.481
68	16.1349	1.65413	1.61605	47.5839	64.246	131.235	124.579
69	16.1349	2.5095	2.43857	50.0408	65.0982	136.222	124.745
70	16.1349	2.20675	2.08869	48.8081	73.1112	142.35	124.993
71	16.1349	2.23439	2.49528	47.1963	80.588	148.649	125.321
72	16.1349	2.77967	2.83029	49.5668	84.9466	156.258	125.745
73	16.1349	2.2167	2.15994	45.7892	98.9884	165.289	126.28
74	16.1349	2.64971	2.62264	43.7378	106.069	171.214	126.879
75	16.1349	2.27316	2.69616	40.4979	119.411	181.013	127.591
76	16.1349	2.18861	2.32791	34.5919	133.185	188.428	128.381
77	16.1349	3.06583	2.02942	31.5198	142.229	194.979	129.235
78	16.1349	2.63283	2.16915	29.9482	150.962	201.847	130.154
79	16.1349	2.211	2.49509	34.9754	160.794	216.611	131.235
80	16.1349	3.34377	2.65961	29.7291	181.937	233.805	132.501
81	16.1349	2.43503	2.07523	18.4016	215.723	254.77	133.992
82	16.1349	2.90151	2.23579	26.2135	220.159	267.645	135.602
83	16.1349	2.60755	2.21424	32.6039	231.943	285.504	137.387
84	16.1349	4.14828	2.47325	36.8012	248.581	308.138	139.396
85	16.1349	2.1265	2.97003	25.2919	289.057	335.581	141.677
86	16.1349	2.0409	1.92056	17.2669	315.491	352.855	144.104
87	16.1349	3.48742	2.87684	24.349	328.192	375.04	146.729
88	16.1349	1.00141	1.70709	20.0032	365.665	404.511	149.625
89	16.1349	1.60413	2.54564	18.9687	384.407	423.661	152.67
90	16.1349	1.71761	2.31459	17.8899	416.269	454.326	155.985
91	16.1349	1.7452	2.02181	10.2244	453.894	484.02	159.55
92	16.1349	1.2521	2.58034	1.72283	488.521	510.211	163.321
93	16.1349	1.11217	1.86809	0	521.766	539.107	167.319
94	16.1349	1.08946	1.88378	0	541.09	554.25	171.392
95	16.1349	0.595112	1.74823	0.764585	545.815	565.058	175.492
96	16.1349	0.7545	1.53484	2.19972	560.524	581.148	179.674
97	16.1349	0.445946	1.78555	3.18096	576.44	597.987	183.943
98	16.1349	0.171763	1.59676	0	600.196	617.275	188.32
99

## Sheet: Figure 5b
Stratum	Steady State ($ per MWh)	Battery Power ($ per MWh)	Battery storage ($ per MWh)	Electrolyser ($ per MWh)	Hydrogen Storage ($ per MWh)	HB & ASU ($ per MWh)	LCOU ($ per MWh)	LAEC ($ per MWh)
0	16.1349	0.195544	1.18318	10.9285	2.64626	1.01296	32.1014	3568.58
1	16.1349	0.194936	1.19559	11.1839	2.67569	1.00246	32.3875	1800.48
2	16.1349	0.194522	1.20158	11.4757	2.6862	0.970837	32.6637	1211.21
3	16.1349	0.193881	1.20711	11.7798	2.69058	0.92486	32.9312	916.64
4	16.1349	0.196206	1.21068	12.0026	2.71203	0.941942	33.1984	739.952
5	16.1349	0.199715	1.21356	12.2831	2.74601	0.900621	33.478	622.206
6	16.1349	0.202248	1.21748	12.543	2.7854	0.883635	33.7667	538.143
7	16.1349	0.209632	1.22245	12.8329	2.80104	0.849181	34.0501	475.132
8	16.1349	0.210926	1.21909	13.0272	2.90823	0.873247	34.3736	426.158
9	16.1349	0.223105	1.21969	13.272	3.02661	0.856513	34.7328	387.016
10	16.1349	0.214035	1.21969	13.5412	3.20299	0.803676	35.1165	355.025
11	16.1349	0.221156	1.21277	13.7282	3.34602	0.826176	35.4693	328.395
12	16.1349	0.246015	1.22734	14.0819	3.44944	0.734599	35.8743	305.894
13	16.1349	0.232665	1.24488	14.3518	3.61124	0.699977	36.2755	286.635
14	16.1349	0.246766	1.23705	14.5497	3.81871	0.711854	36.699	269.973
15	16.1349	0.228341	1.24883	14.6398	4.09699	0.756569	37.1054	255.419
16	16.1349	0.253177	1.24684	14.8835	4.1944	0.761203	37.4741	242.598
17	16.1349	0.243263	1.2493	15.2005	4.1996	0.734496	37.7621	231.219
18	16.1349	0.263223	1.2548	15.5032	4.28196	0.693298	38.1315	221.056
19	16.1349	0.225821	1.27524	15.8025	4.38621	0.705147	38.5298	211.93
20	16.1349	0.260765	1.23482	16.0211	4.55919	0.728636	38.9395	203.692
21	16.1349	0.250248	1.23569	16.1265	4.81827	0.778319	39.344	196.222
22	16.1349	0.311467	1.18654	16.3954	4.95135	0.775277	39.755	189.419
23	16.1349	0.287887	1.2506	16.922	4.93733	0.670068	40.2028	183.202
24	16.1349	0.288833	1.20279	16.8754	5.34832	0.774107	40.6243	177.498
25	16.1349	0.294577	1.24005	17.3229	5.34082	0.733869	41.0671	172.251
26	16.1349	0.299041	1.21051	17.6845	5.52071	0.65739	41.507	167.409
27	16.1349	0.368543	1.21268	17.7551	5.78335	0.722568	41.9771	162.929
28	16.1349	0.301409	1.2204	18.0198	6.01431	0.758585	42.4494	158.775
29	16.1349	0.300552	1.23937	18.3423	6.13459	0.704845	42.8566	154.911
30	16.1349	0.297854	1.22477	18.5336	6.29378	0.749114	43.234	151.308
31	16.1349	0.321713	1.22465	18.8794	6.41364	0.712364	43.6867	147.945
32	16.1349	0.34173	1.1891	18.5661	7.13011	0.725926	44.0879	144.798
33	16.1349	0.315028	1.22004	19.2391	6.8988	0.730146	44.538	141.849
34	16.1349	0.339234	1.22928	19.1832	7.16562	0.864473	44.9168	139.08
35	16.1349	0.340654	1.2776	20.043	6.92655	0.620874	45.3437	136.476
36	16.1349	0.391929	1.28656	20.1508	7.18231	0.64673	45.7933	134.025
37	16.1349	0.330873	1.20307	20.2271	7.7077	0.728636	46.3323	131.717
38	16.1349	0.302343	1.23125	20.0439	8.27594	0.871329	46.8597	129.541
39	16.1349	0.347489	1.23989	20.3582	8.37556	0.859659	47.3157	127.486
40	16.1349	0.445836	1.22987	20.9237	8.38882	0.729661	47.8528	125.543
41	16.1349	0.365803	1.23258	21.5002	8.44985	0.680891	48.3642	123.706
42	16.1349	0.365019	1.27189	20.9071	9.25978	0.940009	48.8787	121.966
43	16.1349	0.401787	1.29721	22.0438	8.79866	0.689335	49.3657	120.316
44	16.1349	0.45883	1.29654	21.8566	9.46118	0.761897	49.97	118.752
45	16.1349	0.448793	1.37442	21.7643	9.98685	0.82209	50.5314	117.269
46	16.1349	0.413161	1.30881	23.0529	9.50091	0.718218	51.1289	115.862
47	16.1349	0.345103	1.26778	22.9469	10.0821	0.882774	51.6596	114.525
48	16.1349	0.593584	1.23042	23.5384	9.95154	0.774734	52.2236	113.253
49	16.1349	0.467904	1.27178	23.7258	10.3973	0.834917	52.8326	112.045
50	16.1349	0.400672	1.36811	23.8878	10.8003	0.851523	53.4433	110.896
51	16.1349	0.499361	1.30916	23.6955	11.3697	0.984904	53.9935	109.801
52	16.1349	0.581482	1.24634	24.92	10.9596	0.805471	54.6477	108.761
53	16.1349	0.392017	1.25336	25.0092	11.5588	0.863892	55.2121	107.769
54	16.1349	0.401725	1.27126	24.2927	12.5678	1.05079	55.7192	106.823
55	16.1349	0.404871	1.24616	25.6552	11.9473	0.822553	56.211	105.919
56	16.1349	0.413966	1.24648	25.2939	12.7174	0.998951	56.8055	105.057
57	16.1349	0.665676	1.23022	26.9216	11.8257	0.743758	57.5219	104.238
58	16.1349	0.592978	1.28354	27.0844	12.3122	0.812228	58.2203	103.458
59	16.1349	0.749523	1.28075	27.6433	12.413	0.849758	59.0713	102.718
60	16.1349	0.613303	1.31367	27.7986	12.9989	0.970239	59.8296	102.015
61	16.1349	0.594648	1.3059	28.0346	13.4514	0.960981	60.4825	101.345
62	16.1349	0.398693	1.37952	28.1224	14.1112	0.985807	61.1326	100.707
63	16.1349	0.470573	1.36692	29.7627	13.411	0.743379	61.8895	100.1
64	16.1349	0.488886	1.39759	29.4298	14.3327	0.884101	62.668	99.5244
65	16.1349	0.559302	1.36598	30.7932	13.8201	0.803789	63.4774	98.9782
66	16.1349	0.608831	1.23602	30.108	15.3056	0.941164	64.3345	98.4611
67	16.1349	0.734868	1.21682	30.264	15.9169	0.908682	65.1763	97.9716
68	16.1349	0.67641	1.30391	33.1558	14.1051	0.641186	66.0174	97.5085
69	16.1349	0.696163	1.34813	30.9323	16.9166	1.03043	67.0586	97.0735
70	16.1349	0.540892	1.17629	32.6741	16.3795	0.966549	67.8723	96.6622
71	16.1349	0.975439	1.20416	34.5166	15.1892	0.77723	68.7976	96.2752
72	16.1349	0.787447	1.19036	33.0601	17.6963	0.985709	69.8549	95.9133
73	16.1349	0.759365	1.28855	32.5073	18.8866	1.22927	70.806	95.574
74	16.1349	1.08233	1.24937	33.9672	18.3926	1.12487	71.9513	95.2591
75	16.1349	0.932798	1.22971	33.1688	20.0433	1.63512	73.1447	94.9681
76	16.1349	1.05463	1.29008	36.3921	18.238	1.21499	74.3247	94.7
77	16.1349	1.11923	1.30637	37.8083	18.0912	1.1037	75.5637	94.4546
78	16.1349	1.01597	1.32845	39.4099	18.1024	0.924628	76.9162	94.2326
79	16.1349	0.974107	1.36753	38.1722	20.5534	1.21854	78.4208	94.035
80	16.1349	1.1335	1.41537	40.2783	20.0906	0.937365	79.9901	93.8616
81	16.1349	1.41071	1.61459	41.6884	19.9872	0.881753	81.7176	93.7135
82	16.1349	1.02955	1.55378	41.227	22.4563	1.20551	83.6071	93.5917
83	16.1349	1.42434	1.2266	44.7296	21.3173	0.91537	85.7482	93.4984
84	16.1349	1.32752	1.28773	46.413	21.8096	0.895578	87.8683	93.4321
85	16.1349	1.7526	1.30585	46.1966	23.8608	1.22642	90.4772	93.3978
86	16.1349	1.75807	1.37381	44.7113	27.8742	1.63045	93.4828	93.3987
87	16.1349	1.62235	1.51573	45.2013	30.4416	1.61586	96.5318	93.4343
88	16.1349	1.60478	1.62221	43.0839	34.7068	2.10007	99.2527	93.4997
89	16.1349	2.26302	2.06859	45.2039	34.561	2.0469	102.278	93.5973
90	16.1349	2.64306	2.90584	44.7149	36.9665	2.13972	105.505	93.7281
91	16.1349	2.88315	3.6792	48.1803	36.7566	1.90667	109.541	93.9
92	16.1349	4.59755	6.56698	47.4231	37.2808	2.16732	114.171	94.118
93	16.1349	6.437	8.12575	46.974	40.4541	2.65339	120.779	94.4016
94	16.1349	6.78333	8.17411	43.1769	50.2213	3.42535	127.916	94.7544
95	16.1349	6.70193	6.40975	49.8235	54.1996	3.39924	136.669	95.191
96	16.1349	6.24585	5.98372	56.2825	62.5337	4.02102	151.202	95.7684
97	16.1349	5.58701	5.33155	56.6154	82.4227	6.21121	172.303	96.5494
98	16.1349	8.35228	7.17626	87.7823	85.7155	6.07633	211.238	97.7078
99

## Sheet: Figure 5c
Stratum	Steady State ($ per MWh)	Battery Power ($ per MWh)	Battery storage ($ per MWh)	Electrolyser ($ per MWh)	Hydrogen Storage ($ per MWh)	HB & ASU ($ per MWh)	LCOU ($ per MWh)	LAEC ($ per MWh)
0	16.1349	0.137503	0.827385	10.6928	1.76948	1.22838	30.7904	3567.27
1	16.1349	0.140387	0.845582	10.9666	1.81158	1.20575	31.1048	1799.19
2	16.1349	0.146082	0.861488	11.2855	1.84205	1.13122	31.4013	1209.92
3	16.1349	0.151981	0.863237	11.5932	1.84333	1.09431	31.681	915.363
4	16.1349	0.155454	0.872013	11.7959	1.86492	1.11886	31.9421	738.679
5	16.1349	0.162039	0.87362	12.0676	1.86836	1.1095	32.216	620.935
6	16.1349	0.168265	0.885706	12.2763	1.89642	1.12776	32.4893	536.872
7	16.1349	0.171102	0.895091	12.5275	1.92168	1.10652	32.7568	473.857
8	16.1349	0.173971	0.898797	12.7656	1.94549	1.11095	33.0297	424.876
9	16.1349	0.178151	0.885742	13.064	1.95524	1.08	33.298	385.719
10	16.1349	0.185385	0.872898	13.3151	1.96911	1.08875	33.5662	353.705
11	16.1349	0.186481	0.858771	13.5703	1.99003	1.08088	33.8214	327.048
12	16.1349	0.193415	0.870533	13.7739	1.99787	1.10402	34.0747	304.511
13	16.1349	0.19679	0.888092	13.9348	2.02984	1.14186	34.3263	285.212
14	16.1349	0.205087	0.912813	14.1378	2.05776	1.13877	34.5871	268.504
15	16.1349	0.199922	0.923677	14.3895	2.0617	1.12813	34.8379	253.9
16	16.1349	0.204831	0.929481	14.5885	2.10495	1.11604	35.0787	241.028
17	16.1349	0.209043	0.936845	14.7943	2.11797	1.12247	35.3155	229.6
18	16.1349	0.21223	0.928405	14.9697	2.14748	1.15462	35.5473	219.386
19	16.1349	0.207013	0.932271	15.1585	2.16427	1.19395	35.7909	210.207
20	16.1349	0.214986	0.915989	15.3566	2.18852	1.22124	36.0322	201.913
21	16.1349	0.226545	0.932037	15.5659	2.19494	1.23652	36.2908	194.384
22	16.1349	0.227893	0.924764	15.8029	2.19977	1.25914	36.5494	187.522
23	16.1349	0.236261	0.920994	15.9774	2.23315	1.29731	36.8001	181.242
24	16.1349	0.222693	0.918838	16.1992	2.24746	1.33007	37.0532	175.474
25	16.1349	0.236195	0.916652	16.4237	2.27612	1.33189	37.3195	170.161
26	16.1349	0.229804	0.930798	16.6487	2.29299	1.35231	37.5895	165.251
27	16.1349	0.244926	0.939059	16.9605	2.31037	1.2698	37.8595	160.701
28	16.1349	0.24764	0.956125	17.2169	2.28488	1.28508	38.1255	156.474
29	16.1349	0.244351	0.964243	17.5023	2.27328	1.25502	38.3741	152.538
30	16.1349	0.26878	0.971468	17.7141	2.28688	1.24993	38.6261	148.863
31	16.1349	0.280965	0.977885	17.9447	2.30737	1.239	38.8849	145.426
32	16.1349	0.250312	0.979397	18.1473	2.32464	1.27688	39.1134	142.205
33	16.1349	0.231155	0.977171	18.3067	2.37014	1.31947	39.3396	139.179
34	16.1349	0.249189	1.00134	18.4687	2.34147	1.3816	39.5772	136.333
35	16.1349	0.261522	1.01827	18.6586	2.36664	1.38753	39.8275	133.653
36	16.1349	0.255648	1.01678	18.8498	2.40678	1.4262	40.0901	131.124
37	16.1349	0.271324	1.00754	19.0456	2.40165	1.49138	40.3524	128.735
38	16.1349	0.265466	1.00204	19.2656	2.41799	1.53521	40.6212	126.476
39	16.1349	0.260294	0.999674	19.4931	2.41866	1.5913	40.898	124.336
40	16.1349	0.282555	0.995557	19.794	2.42476	1.55087	41.1827	122.308
41	16.1349	0.325046	1.00817	19.9764	2.45407	1.56552	41.4641	120.383
42	16.1349	0.305998	1.01483	20.2145	2.45543	1.62787	41.7536	118.555
43	16.1349	0.325461	1.02354	20.4042	2.46052	1.69106	42.0397	116.816
44	16.1349	0.30368	1.02211	20.7049	2.48937	1.66231	42.3173	115.16
45	16.1349	0.338242	1.02543	20.9496	2.50025	1.66843	42.6169	113.583
46	16.1349	0.359212	1.02712	21.2074	2.50785	1.70397	42.9405	112.08
47	16.1349	0.386894	1.01808	21.4041	2.55137	1.76808	43.2635	110.647
48	16.1349	0.399463	1.03558	21.7094	2.58243	1.7418	43.6036	109.278
49	16.1349	0.355192	1.02996	22.0883	2.57855	1.76352	43.9504	107.972
50	16.1349	0.362623	1.02282	22.3835	2.59366	1.78015	44.2777	106.723
51	16.1349	0.298065	1.02623	22.7157	2.59274	1.85267	44.6204	105.529
52	16.1349	0.30802	1.0461	23.0597	2.59937	1.81542	44.9635	104.386
53	16.1349	0.322731	1.08071	23.4012	2.57787	1.7772	45.2946	103.292
54	16.1349	0.33911	1.07129	23.6979	2.60741	1.77379	45.6244	102.243
55	16.1349	0.316474	1.07948	23.9513	2.61912	1.85321	45.9545	101.238
56	16.1349	0.359017	1.10259	24.1572	2.62304	1.91905	46.2958	100.274
57	16.1349	0.392616	1.07832	24.4862	2.66374	1.92269	46.6785	99.35
58	16.1349	0.370328	1.10785	24.8091	2.69365	1.97658	47.0925	98.4642
59	16.1349	0.440665	1.11792	25.1331	2.69527	2.01211	47.534	97.6154
60	16.1349	0.48949	1.11131	25.5665	2.70589	1.98755	47.9956	96.802
61	16.1349	0.509032	1.12656	25.9524	2.7184	2.04438	48.4857	96.0227
62	16.1349	0.401373	1.12831	26.4971	2.74204	2.05635	48.9601	95.2756
63	16.1349	0.499167	1.11786	26.9077	2.75805	2.04148	49.4592	94.5598
64	16.1349	0.515978	1.22353	27.2841	2.72443	2.05705	49.94	93.8733
65	16.1349	0.52834	1.13577	27.8363	2.76433	2.02904	50.4287	93.215
66	16.1349	0.576813	1.16008	28.202	2.76825	2.10935	50.9515	92.5842
67	16.1349	0.518406	1.11898	28.7434	2.77482	2.17242	51.4629	91.9795
68	16.1349	0.528366	1.14562	29.2072	2.82205	2.15203	51.9902	91.4
69	16.1349	0.49536	1.10662	29.7858	2.83364	2.21005	52.5664	90.8452
70	16.1349	0.52839	1.14493	30.2651	2.86265	2.23555	53.1716	90.3146
71	16.1349	0.576113	1.18068	30.8562	2.86554	2.17742	53.7909	89.8073
72	16.1349	0.53409	1.24271	31.4065	2.92859	2.20035	54.4471	89.3229
73	16.1349	0.446937	1.21632	32.1213	2.93541	2.26181	55.1167	88.8607
74	16.1349	0.53628	1.23611	32.5852	2.92911	2.43233	55.854	88.4206
75	16.1349	0.542732	1.27946	33.2129	2.99086	2.45609	56.617	88.0021
76	16.1349	0.59187	1.29693	33.8889	3.0189	2.44222	57.3737	87.6043
77	16.1349	0.778396	1.23268	34.5431	3.01885	2.49593	58.2039	87.2274
78	16.1349	1.14506	1.25654	34.9913	3.0384	2.5028	59.069	86.871
79	16.1349	0.934075	1.25309	35.98	3.06332	2.59834	59.9638	86.5346
80	16.1349	1.20007	1.23117	36.4815	2.99831	2.82992	60.8759	86.2179
81	16.1349	1.25995	1.27875	37.5148	3.13779	2.55556	61.8818	85.9211
82	16.1349	1.06004	1.54522	38.4499	3.10628	2.69722	62.9936	85.6449
83	16.1349	0.819334	1.44591	39.9073	3.22606	2.72579	64.2594	85.3903
84	16.1349	0.699445	1.4245	41.2851	3.2601	2.93399	65.738	85.1591
85	16.1349	0.752734	1.3839	42.8051	3.24813	2.95759	67.2824	84.9512
86	16.1349	0.765757	1.3791	44.5191	3.33793	2.84073	68.9775	84.7676
87	16.1349	1.00337	1.52609	45.8061	3.35387	3.00414	70.8285	84.6092
88	16.1349	1.58394	1.83874	46.8551	3.38731	3.05055	72.8506	84.4771
89	16.1349	2.43521	1.53749	48.6398	3.416	2.97058	75.134	84.3733
90	16.1349	2.5773	1.42678	50.7039	3.51425	3.07896	77.4361	84.297
91	16.1349	2.68275	1.82603	52.393	3.51631	3.44068	79.9937	84.2503
92	16.1349	2.42435	3.37268	54.142	3.57426	3.52625	83.1745	84.2387
93	16.1349	4.83759	10.2646	49.186	3.02039	3.79642	87.2399	84.2706
94	16.1349	8.71363	14.5475	45.8563	3.07222	3.96262	92.2872	84.355
95	16.1349	10.328	9.09243	55.2628	3.75003	3.98233	98.5505	84.5029
96	16.1349	10.1103	6.94294	65.1913	4.26099	4.8326	107.473	84.7397
97	16.1349	9.92207	8.12787	79.1335	5.70209	6.22186	125.242	85.153
98	16.1349	11.5351	10.0176	116.196	8.4518	12.1699	174.506	86.0555
99

## Sheet: Figure 5d
Stratum	Steady State ($ per MWh)	Battery power ($ per MWh)	Battery storage ($ per MWh)	Electrolyser ($ per MWh)	Hydrogen Storage ($ per MWh)	LCOU ($ per MWh)	LAEC ($ per MWh)
0	16.1349	0.245856	1.88608	2.32565	6.91024	27.5028	3976.33
1	16.1349	0.193735	1.99353	2.60175	8.05046	28.9744	2002.65
2	16.1349	0.237597	2.00482	2.80688	9.08346	30.2677	1345.19
3	16.1349	0.234119	2.03846	3.42066	9.59032	31.4185	1016.75
4	16.1349	0.208338	2.09594	3.56293	10.6467	32.6489	819.928
5	16.1349	0.236518	2.11081	4.57799	10.8454	33.9056	688.924
6	16.1349	0.251206	2.12666	4.68738	12.0811	35.2813	595.547
7	16.1349	0.277462	2.11574	4.81485	13.2674	36.6104	525.68
8	16.1349	0.306339	2.15455	5.33481	13.9562	37.8868	471.48
9	16.1349	0.210883	2.22053	5.40679	15.1129	39.086	428.241
10	16.1349	0.166169	2.22655	5.26429	16.4119	40.2038	392.965
11	16.1349	0.250532	2.25644	5.56547	16.9457	41.1531	363.647
12	16.1349	0.23776	2.29275	6.26171	17.3505	42.2777	338.927
13	16.1349	0.300691	2.33196	6.85797	17.759	43.3845	317.816
14	16.1349	0.436168	2.37543	7.11685	18.7066	44.77	299.613
15	16.1349	0.320209	2.36791	8.11611	19.1783	46.1175	283.77
16	16.1349	0.196857	2.41068	7.66558	21.0089	47.417	269.867
17	16.1349	0.280162	2.41575	8.55518	21.5782	48.9642	257.594
18	16.1349	0.224554	2.41041	9.97848	21.9173	50.6656	246.703
19	16.1349	0.357876	2.41796	9.58678	23.4761	51.9736	236.967
20	16.1349	0.185004	2.44639	10.4028	23.9972	53.1663	228.214
21	16.1349	0.211047	2.48024	9.94066	25.4938	54.2606	220.307
22	16.1349	0.401534	2.48189	10.0971	26.3193	55.4347	213.139
23	16.1349	0.446917	2.48671	10.187	27.3691	56.6247	206.618
24	16.1349	0.211022	2.60727	10.4125	28.4068	57.7725	200.664
25	16.1349	0.206433	2.59814	11.4895	28.5749	59.0039	195.215
26	16.1349	0.243	2.60571	12.1888	28.8937	60.0661	190.21
27	16.1349	0.358837	2.62267	13.5038	28.6102	61.2305	185.603
28	16.1349	0.448159	2.65369	13.3675	29.7831	62.3874	181.355
29	16.1349	0.23931	2.68747	12.628	31.9517	63.6414	177.431
30	16.1349	0.546609	2.65656	13.0521	32.5138	64.904	173.801
31	16.1349	0.473938	2.68327	12.9681	33.8605	66.1207	170.436
32	16.1349	0.491272	2.6662	13.0059	34.8498	67.1482	167.306
33	16.1349	0.34861	2.73969	13.9436	35.0836	68.2504	164.393
34	16.1349	0.499711	2.74195	14.246	35.8597	69.4823	161.681
35	16.1349	0.358514	2.74087	14.6057	36.9807	70.8207	159.157
36	16.1349	0.18143	2.77015	16.8115	36.48	72.378	156.812
37	16.1349	0.329555	2.791	16.8139	37.6518	73.7211	154.625
38	16.1349	0.456158	2.79014	17.2716	38.536	75.1889	152.588
39	16.1349	0.209492	3.04276	17.9075	39.3633	76.6579	150.69
40	16.1349	0.173493	3.00127	15.9789	42.7605	78.049	148.918
41	16.1349	0.681819	2.81702	15.4647	44.1762	79.2747	147.26
42	16.1349	0.650245	2.81764	15.7855	45.2327	80.621	145.71
43	16.1349	0.526364	2.87403	13.8763	48.2685	81.6801	144.255
44	16.1349	0.461335	2.93515	14.1916	49.2128	82.9358	142.892
45	16.1349	0.72875	2.9059	13.6835	50.8389	84.292	141.618
46	16.1349	0.396995	2.96799	13.5621	52.6024	85.6644	140.428
47	16.1349	0.466551	3.02428	11.8195	55.5044	86.9496	139.314
48	16.1349	0.291722	3.00781	13.6134	55.2138	88.2616	138.272
49	16.1349	0.533171	2.92213	14.9296	55.0074	89.5273	137.297
50	16.1349	0.36251	2.96395	15.4824	55.9022	90.846	136.386
51	16.1349	0.331679	2.96913	16.3396	56.2784	92.0538	135.534
52	16.1349	0.512043	2.9824	15.9032	57.6452	93.1778	134.735
53	16.1349	0.938909	2.97866	17.8424	56.7763	94.6712	133.993
54	16.1349	0.259021	3.17327	20.2307	56.6639	96.4618	133.31
55	16.1349	0.630966	2.91891	21.6167	56.7979	98.0993	132.681
56	16.1349	1.06311	2.83622	23.8101	56.5633	100.408	132.115
57	16.1349	0.741012	3.10759	25.5892	57.0671	102.64	131.607
58	16.1349	0.655164	3.27735	24.4345	60.2582	104.76	131.152
59	16.1349	0	3.10711	26.7859	60.7228	106.658	130.744
60	16.1349	0.01978	3.12751	26.9812	62.35	108.613	130.381
61	16.1349	0.863004	3.13327	28.4334	62.1492	110.714	130.064
62	16.1349	0	3.20689	28.8231	68.2185	116.309	129.845
63	16.1349	0.161022	3.42948	25.0769	76.5006	121.303	129.712
64	16.1349	0	3.37994	25.7267	78.4518	123.488	129.616
65	16.1349	0.306162	3.40459	26.24	79.9177	126.003	129.561
66	16.1349	0.170329	3.42673	26.6099	83.1902	129.532	129.561
67	16.1349	0.677798	3.33369	25.4678	89.0724	134.687	129.636
68	16.1349	0	3.34716	24.1266	96.2783	139.878	129.785
69	16.1349	0.663794	3.3717	21.8576	107.331	149.359	130.065
70	16.1349	0.182157	3.45427	21.3206	113.124	154.216	130.405
71	16.1349	0.182046	3.45165	22.3774	117.158	159.304	130.806
72	16.1349	0.0700539	3.46525	22.2605	122.231	164.162	131.263
73	16.1349	0	3.55091	22.806	125.96	168.431	131.765
74	16.1349	0	3.48219	22.1117	134.869	176.51	132.362
75	16.1349	0.21594	3.47152	19.1237	148.845	187.791	133.091
76	16.1349	0.524376	3.73003	16.8096	162.535	199.734	133.957
77	16.1349	0	3.4767	13.4197	174.706	206.952	134.892
78	16.1349	0	3.49743	11.9213	189.523	220.645	135.978
79	16.1349	0.0146615	3.52566	9.8525	202.744	232.272	137.182
80	16.1349	0	3.57809	11.1519	215.263	245.632	138.521
81	16.1349	0	3.64425	12.7586	227.915	259.357	139.994
82	16.1349	0.0292628	3.56235	5.22065	256.118	281.065	141.694
83	16.1349	0	3.58348	2.32	272.125	293.854	143.505
84	16.1349	0.141412	3.57111	0.642184	294.315	314.805	145.521
85	16.1349	0	3.65345	0.469434	315.583	335.651	147.731
86	16.1349	0.0632178	3.70886	0	344.992	362.943	150.205
87	16.1349	0	3.86592	0	358.054	376.626	152.778
88	16.1349	0	3.77452	0	381.503	398.405	155.538
89	16.1349	0	3.78408	0	405.313	419.814	158.474
90	16.1349	0	3.93997	0	432.225	446.328	161.638
91	16.1349	0	3.88793	0	457.252	469.77	164.987
92	16.1349	0	3.84217	0	475.166	486.673	168.446
93	16.1349	0	3.85186	0	487.871	500.264	171.976
94	16.1349	0	3.86854	0	505.86	518.641	175.625
95	16.1349	0	3.96394	0	544.965	557.318	179.601
96	16.1349	0	4.04775	0	594.244	605.416	183.991
97	16.1349	0	4.15516	0	625.234	636.18	188.605
98	16.1349	0	4.23459	0	675.234	686.976	193.639
99

## Sheet: Figure 5e
Stratum	Steady State ($ per MWh)	Battery Power ($ per MWh)	Battery storage ($ per MWh)	Electrolyser ($ per MWh)	Hydrogen Storage ($ per MWh)	HB & ASU ($ per MWh)	LCOU ($ per MWh)	LAEC ($ per MWh)
0	16.1349	0.146106	1.15814	0.915565	3.36627	0.154794	21.8758	3970.68
1	16.1349	0.135664	1.19133	1.09077	3.83868	0.184069	22.5754	1996.63
2	16.1349	0.107457	1.24394	1.33496	4.12815	0.200811	23.1503	1338.8
3	16.1349	0.122394	1.25186	1.51703	4.46861	0.231706	23.7265	1010.03
4	16.1349	0.143954	1.25576	1.62961	4.90681	0.250383	24.3214	812.89
5	16.1349	0.158511	1.25448	1.90215	5.14657	0.253742	24.8504	681.55
6	16.1349	0.148549	1.2645	2.0638	5.50223	0.288175	25.4022	587.815
7	16.1349	0.128836	1.31351	2.21192	5.79633	0.31897	25.9045	517.576
8	16.1349	0.121338	1.33393	2.41962	6.10869	0.334558	26.4531	463.007
9	16.1349	0.140993	1.333	2.65463	6.35899	0.337202	26.9597	419.402
10	16.1349	0.173171	1.32269	2.76726	6.78182	0.3625	27.5424	383.778
11	16.1349	0.124423	1.36751	3.10592	7.09333	0.353093	28.1792	354.145
12	16.1349	0.136441	1.37293	3.37027	7.41801	0.358794	28.7914	329.118
13	16.1349	0.112597	1.42586	3.48106	7.82669	0.386275	29.3674	307.707
14	16.1349	0.130952	1.42187	3.72243	8.07027	0.407679	29.8881	289.186
15	16.1349	0.120316	1.41911	3.70656	8.64395	0.442025	30.4669	273.016
16	16.1349	0.20039	1.39832	4.07158	8.76008	0.415967	30.9813	258.779
17	16.1349	0.191496	1.40768	4.33893	9.11307	0.42099	31.6071	246.158
18	16.1349	0.152792	1.43861	4.14063	9.73603	0.490893	32.0939	234.891
19	16.1349	0.165082	1.47208	4.09818	10.1047	0.53066	32.5057	224.772
20	16.1349	0.165979	1.46681	4.48191	10.2231	0.500152	32.9729	215.639
21	16.1349	0.106091	1.55794	4.69812	10.4246	0.562686	33.4844	207.359
22	16.1349	0.177486	1.50489	4.73689	10.9913	0.511047	34.0565	199.824
23	16.1349	0.171238	1.54056	5.12196	11.1772	0.51872	34.6646	192.943
24	16.1349	0.195178	1.55177	5.00505	11.6721	0.658914	35.2179	186.634
25	16.1349	0.175499	1.55811	5.46706	11.8044	0.595992	35.736	180.83
26	16.1349	0.192494	1.53036	6.19012	11.9765	0.471809	36.4962	175.484
27	16.1349	0.15308	1.6059	6.25858	12.5159	0.554609	37.223	170.546
28	16.1349	0.14624	1.58072	6.39133	12.9505	0.613043	37.8167	165.969
29	16.1349	0.173877	1.5986	6.36494	13.5386	0.616741	38.4277	161.718
30	16.1349	0.214293	1.59836	6.83438	13.8606	0.535811	39.1784	157.765
31	16.1349	0.184557	1.60618	6.69835	14.5906	0.596859	39.8115	154.079
32	16.1349	0.209225	1.58954	7.21273	14.6546	0.547491	40.3485	150.633
33	16.1349	0.245795	1.61128	7.74244	14.7286	0.489693	40.9527	147.407
34	16.1349	0.211683	1.63043	8.09741	15.0395	0.511045	41.625	144.384
35	16.1349	0.309323	1.59755	8.56752	15.2299	0.470875	42.3101	141.549
36	16.1349	0.246395	1.65651	8.49438	15.9726	0.564423	43.0692	138.887
37	16.1349	0.292558	1.69397	8.58876	16.3803	0.641047	43.7316	136.383
38	16.1349	0.219644	1.73264	8.15543	17.3959	0.706434	44.3449	134.023
39	16.1349	0.161079	1.72484	8.41863	17.8837	0.734559	45.0577	131.799
40	16.1349	0.256114	1.71239	9.6039	17.3874	0.594081	45.6889	129.699
41	16.1349	0.283431	1.70821	9.85827	17.8549	0.574804	46.4145	127.716
42	16.1349	0.280879	1.74699	9.27608	18.9194	0.741873	47.1001	125.841
43	16.1349	0.27423	1.69742	10.2579	18.8136	0.67744	47.8555	124.069
44	16.1349	0.188168	1.74749	10.5407	19.2048	0.672405	48.4885	122.389
45	16.1349	0.345136	1.73448	10.2643	19.9105	0.696394	49.0857	120.796
46	16.1349	0.228712	1.80447	10.3586	20.576	0.731691	49.8344	119.286
47	16.1349	0.31949	1.75545	11.1433	20.5014	0.709288	50.5638	117.854
48	16.1349	0.25491	1.81782	11.566	20.8025	0.74726	51.3234	116.496
49	16.1349	0.215962	1.87267	11.1907	21.858	0.843263	52.1155	115.209
50	16.1349	0.383511	1.87174	11.0519	22.3647	0.960978	52.7677	113.984
51	16.1349	0.217938	1.94197	11.8541	22.3593	0.996191	53.5045	112.821
52	16.1349	0.265746	1.90802	12.629	22.4315	0.890671	54.2599	111.716
53	16.1349	0.213399	1.94894	12.3921	23.22	1.02614	54.9355	110.665
54	16.1349	0.264335	2.05756	13.1033	23.193	0.941578	55.6946	109.665
55	16.1349	0.257385	1.92694	12.8856	24.1366	1.01723	56.3587	108.714
56	16.1349	0.415372	1.87261	13.0102	24.5944	1.02037	57.0479	107.807
57	16.1349	0.317255	1.96081	13.3622	25.0794	1.05312	57.9078	106.947
58	16.1349	0.425657	1.93389	14.0243	25.1453	1.0436	58.7076	106.129
59	16.1349	0.287771	1.94641	15.6954	24.5352	0.917201	59.5168	105.352
60	16.1349	0.369095	1.99659	15.8826	24.9934	1.01656	60.3931	104.615
61	16.1349	0.30507	2.05944	15.1123	26.5286	1.17361	61.3139	103.917
62	16.1349	0.239513	2.11737	14.6425	27.8744	1.29847	62.3073	103.256
63	16.1349	0.281094	2.02817	15.3771	28.1707	1.33268	63.3247	102.632
64	16.1349	0.215524	1.96522	17.7773	27.3572	0.942428	64.3927	102.044
65	16.1349	0.414288	1.98792	17.3243	28.4766	1.20117	65.5392	101.491
66	16.1349	0.317316	2.101	16.5884	30.194	1.30211	66.6377	100.971
67	16.1349	0.479134	2.0966	17.0235	30.6318	1.36163	67.7276	100.482
68	16.1349	0.334633	2.02846	18.68	30.6724	1.07352	68.9239	100.025
69	16.1349	0.396898	2.13171	18.8215	31.2781	1.27972	70.0429	99.5963
70	16.1349	0.521211	2.22575	18.1926	32.7206	1.4005	71.1955	99.1963
71	16.1349	0.564986	2.26287	18.3185	33.5217	1.54231	72.3454	98.8234
72	16.1349	0.254925	2.288	20.0036	33.3629	1.45961	73.5039	98.4765
73	16.1349	0.21184	2.14929	22.0699	32.724	1.23335	74.5233	98.1529
74	16.1349	0.250785	2.16277	23.037	32.9356	1.13088	75.652	97.8528
75	16.1349	0.115047	2.12596	23.5582	33.6839	1.29154	76.9095	97.5773
76	16.1349	0.274684	2.23276	22.837	35.1634	1.50354	78.1463	97.3249
77	16.1349	0.305152	2.46317	22.812	36.1772	1.54877	79.4412	97.0956
78	16.1349	0.261741	2.47765	19.7479	40.1246	2.00508	80.7519	96.8888
79	16.1349	0.264438	2.38577	20.0715	41.141	1.87353	81.8712	96.701
80	16.1349	0.430635	2.34512	20.9508	41.3337	1.77781	82.973	96.5316
81	16.1349	0.520335	2.34317	23.1061	40.4025	1.60375	84.1108	96.3801
82	16.1349	0.657539	2.27007	25.189	39.7089	1.58238	85.5428	96.2495
83	16.1349	0.0507742	2.38088	24.8597	42.1465	1.6555	87.2283	96.1421
84	16.1349	0.451478	2.32094	24.2579	43.6692	1.83524	88.6697	96.0542
85	16.1349	0.258635	2.51642	24.5479	44.9357	2.00148	90.395	95.9884
86	16.1349	0.57355	2.54773	25.4585	45.5754	2.10627	92.3964	95.9471
87	16.1349	0.311848	2.92547	25.9696	48.7513	1.96414	96.0574	95.9484
88	16.1349	0.206538	2.43733	26.4174	53.3555	1.90014	100.452	95.999
89	16.1349	0.0865157	3.23088	24.7188	56.8565	2.30077	103.328	96.0804
90	16.1349	0.0353361	3.12127	26.8827	61.3945	2.33425	109.903	96.2323
91	16.1349	0	5.46649	22.9858	67.9073	2.96824	115.053	96.4369
92	16.1349	0	3.69821	14.2349	83.0086	4.57669	121.123	96.7023
93	16.1349	0	4.06187	10.7528	93.0865	5.50101	128.985	97.0458
94	16.1349	0	4.6211	8.07554	103.918	6.6352	138.393	97.481
95	16.1349	0	4.01668	3.97528	129.199	8.22607	160.935	98.142
96	16.1349	0	5.10724	0	161.021	9.77023	190.651	99.0957
97	16.1349	0	7.64764	0	213.731	13.4522	247.988	100.615
98	16.1349	0	7.36579	0	274.802	16.7407	312.73	102.758
99

## Sheet: Figure 5f
Stratum	Steady State ($ per MWh)	Battery Power ($ per MWh)	Battery storage ($ per MWh)	Electrolyser ($ per MWh)	Hydrogen Storage ($ per MWh)	HB & ASU ($ per MWh)	LCOU ($ per MWh)	LAEC ($ per MWh)
0	16.1349	0.0447775	0.24692	0.855103	0.529965	0.515304	18.327	3967.13
1	16.1349	0.0358142	0.253648	1.00732	0.556236	0.600856	18.5888	1992.86
2	16.1349	0.0313775	0.253988	1.16226	0.580773	0.689597	18.8529	1334.86
3	16.1349	0.0314837	0.252068	1.3232	0.603042	0.768456	19.1132	1005.92
4	16.1349	0.0304126	0.252557	1.46684	0.633374	0.849077	19.3672	808.61
5	16.1349	0.0311959	0.252885	1.62771	0.647015	0.93388	19.6276	677.113
6	16.1349	0.0285591	0.254245	1.78853	0.659925	1.02452	19.8907	583.224
7	16.1349	0.0311345	0.254853	1.94737	0.678716	1.10567	20.1527	512.84
8	16.1349	0.0307166	0.254265	2.10193	0.695947	1.19435	20.4121	458.126
9	16.1349	0.032191	0.264775	2.24835	0.716119	1.27238	20.6687	414.38
10	16.1349	0.0310676	0.266135	2.40144	0.736165	1.35981	20.9295	378.612
11	16.1349	0.0320579	0.270505	2.5497	0.775581	1.42748	21.1902	348.827
12	16.1349	0.0323964	0.268375	2.71259	0.784436	1.51433	21.447	323.644
13	16.1349	0.0368331	0.262291	2.86987	0.796064	1.59834	21.6983	302.076
14	16.1349	0.0371455	0.270203	3.00894	0.817722	1.67544	21.9444	283.401
15	16.1349	0.0378391	0.274601	3.17146	0.850345	1.72572	22.1949	267.075
16	16.1349	0.0376268	0.281546	3.30861	0.860804	1.81403	22.4375	252.685
17	16.1349	0.0386466	0.282305	3.44055	0.86381	1.91827	22.6785	239.907
18	16.1349	0.0403522	0.282217	3.59878	0.887051	1.97659	22.9199	228.486
19	16.1349	0.0421209	0.285979	3.74569	0.899879	2.05801	23.1666	218.22
20	16.1349	0.0457895	0.290693	3.895	0.920896	2.127	23.4143	208.944
21	16.1349	0.0435255	0.281934	4.05525	0.950019	2.20335	23.669	200.522
22	16.1349	0.043617	0.293824	4.22237	1.00371	2.25175	23.9502	192.845
23	16.1349	0.0456145	0.290811	4.33991	1.05397	2.35146	24.2167	185.819
24	16.1349	0.0485059	0.300283	4.51663	1.06004	2.41435	24.4747	179.365
25	16.1349	0.0472796	0.313847	4.69746	1.07089	2.46796	24.7324	173.418
26	16.1349	0.047144	0.299908	4.84016	1.10902	2.56298	24.9941	167.921
27	16.1349	0.0521684	0.312734	5.00631	1.10866	2.6453	25.2601	162.826
28	16.1349	0.0547071	0.318587	5.14607	1.14462	2.728	25.5269	158.091
29	16.1349	0.0546773	0.314502	5.28861	1.18486	2.81715	25.7947	153.681
30	16.1349	0.0527521	0.325596	5.46762	1.21814	2.8695	26.0685	149.565
31	16.1349	0.0552383	0.313232	5.69114	1.22768	2.91542	26.3376	145.714
32	16.1349	0.0589427	0.327271	5.84853	1.2537	2.9877	26.6111	142.105
33	16.1349	0.0563872	0.327011	5.95909	1.28441	3.12738	26.8892	138.716
34	16.1349	0.0535556	0.344002	6.15903	1.34383	3.13584	27.1712	135.529
35	16.1349	0.0661506	0.362081	6.31153	1.34535	3.22794	27.448	132.527
36	16.1349	0.0679409	0.35461	6.47062	1.40382	3.31224	27.7442	129.695
37	16.1349	0.0680048	0.354393	6.69542	1.40971	3.38014	28.0426	127.02
38	16.1349	0.0657141	0.361562	6.90279	1.39475	3.48634	28.3461	124.49
39	16.1349	0.0673366	0.368989	7.03286	1.44642	3.60794	28.6585	122.094
40	16.1349	0.0600421	0.350211	7.23532	1.46485	3.7238	28.9691	119.823
41	16.1349	0.0638544	0.363172	7.46753	1.49597	3.7606	29.2861	117.667
42	16.1349	0.068836	0.376572	7.65089	1.53803	3.8448	29.6141	115.619
43	16.1349	0.0696156	0.392916	7.87503	1.57753	3.902	29.952	113.672
44	16.1349	0.0643082	0.381232	8.1058	1.55825	4.0398	30.2843	111.819
45	16.1349	0.0753473	0.403728	8.22721	1.61331	4.16324	30.6178	110.054
46	16.1349	0.0561336	0.392733	8.44412	1.62895	4.31636	30.9732	108.371
47	16.1349	0.0689786	0.411703	8.77078	1.66843	4.26884	31.3237	106.766
48	16.1349	0.0655972	0.395506	8.93303	1.69469	4.44839	31.6721	105.234
49	16.1349	0.084624	0.413805	9.23157	1.74411	4.42905	32.0381	103.77
50	16.1349	0.0617895	0.40945	9.40849	1.79724	4.59244	32.4043	102.37
51	16.1349	0.0725491	0.414753	9.59422	1.78583	4.7818	32.7841	101.032
52	16.1349	0.0783482	0.453586	9.8863	1.87116	4.75748	33.1818	99.7521
53	16.1349	0.06354	0.405222	10.1841	1.86828	4.92637	33.5824	98.5267
54	16.1349	0.0964897	0.414975	10.3766	1.95912	5.02219	34.0043	97.3536
55	16.1349	0.101981	0.442348	10.5343	2.03918	5.16655	34.4193	96.2297
56	16.1349	0.0809749	0.461976	10.8726	2.08698	5.2013	34.8387	95.1527
57	16.1349	0.0962791	0.465747	11.127	2.11708	5.32065	35.2617	94.1201
58	16.1349	0.100958	0.474523	11.4601	2.15423	5.37378	35.6985	93.1299
59	16.1349	0.101786	0.516045	11.6962	2.14621	5.54395	36.1391	92.18
60	16.1349	0.0930838	0.445421	11.9664	2.19641	5.76384	36.6001	91.2689
61	16.1349	0.131811	0.487733	12.1048	2.29313	5.9153	37.0677	90.3947
62	16.1349	0.0898347	0.480041	12.4287	2.27482	6.14117	37.5495	89.5559
63	16.1349	0.124509	0.47126	12.7657	2.23954	6.30179	38.0377	88.7509
64	16.1349	0.106412	0.457482	13.174	2.33281	6.31866	38.5243	87.9782
65	16.1349	0.110389	0.515576	13.4207	2.36122	6.49872	39.0416	87.2367
66	16.1349	0.104365	0.490455	13.9394	2.3724	6.53053	39.5721	86.5253
67	16.1349	0.102684	0.496656	14.3427	2.50084	6.54752	40.1254	85.843
68	16.1349	0.110811	0.557884	14.3791	2.54702	6.93851	40.6683	85.1883
69	16.1349	0.0982597	0.522379	14.7969	2.62298	7.06722	41.2427	84.5605
70	16.1349	0.135709	0.588469	15.3869	2.65116	6.96339	41.8606	83.9591
71	16.1349	0.146189	0.600494	15.7523	2.70417	7.17159	42.5096	83.3834
72	16.1349	0.109186	0.591198	16.0996	2.82243	7.38329	43.1406	82.8321
73	16.1349	0.149116	0.620439	16.2558	2.98112	7.61199	43.7534	82.304
74	16.1349	0.108416	0.55513	16.8386	2.93922	7.80024	44.3766	81.7983
75	16.1349	0.140178	0.56755	17.3745	3.0915	7.73959	45.0483	81.3148
76	16.1349	0.131106	0.564148	17.724	3.16855	8.01847	45.7412	80.8528
77	16.1349	0.166086	0.643689	18.1071	3.12265	8.29759	46.472	80.412
78	16.1349	0.166658	0.668895	18.4259	3.31705	8.49309	47.2065	79.9917
79	16.1349	0.22032	0.785099	18.7498	3.35585	8.70186	47.9479	79.5911
80	16.1349	0.148534	0.583159	19.4791	3.50067	8.89169	48.7381	79.2102
81	16.1349	0.168415	0.678573	19.5436	3.80068	9.18694	49.5132	78.848
82	16.1349	0.180198	0.800892	20.1324	3.73381	9.30372	50.286	78.5039
83	16.1349	0.173527	0.712375	21.4285	3.79632	8.92554	51.1712	78.1785
84	16.1349	0.150505	0.788168	21.42	4.13052	9.42838	52.0525	77.8712
85	16.1349	0.175707	0.647519	22.2772	4.25255	9.46652	52.9544	77.5814
86	16.1349	0.199095	0.668892	22.9545	4.32501	9.54994	53.8324	77.3085
87	16.1349	0.168011	0.703923	23.4864	4.33209	9.92121	54.7466	77.0521
88	16.1349	0.123746	0.675822	23.4149	4.66341	10.6507	55.6635	76.8118
89	16.1349	0.212979	0.704869	24.8305	4.54127	10.2113	56.6359	76.5876
90	16.1349	0.25232	0.697063	25.5086	4.72311	10.3344	57.6504	76.3795
91	16.1349	0.185701	0.725345	26.1631	4.75228	10.7666	58.728	76.1876
92	16.1349	0.22166	0.726268	25.723	5.508	11.5132	59.827	76.0117
93	16.1349	0.161006	0.853942	27.5721	5.16718	11.0311	60.9202	75.8512
94	16.1349	0.27582	0.856052	28.1795	5.35592	11.2811	62.0833	75.7062
95	16.1349	0.179182	0.808649	28.4298	5.52072	12.1996	63.2729	75.5767
96	16.1349	0.193253	0.802885	29.6445	5.66602	12.1165	64.558	75.4631
97	16.1349	0	0.684541	26.8825	7.19239	15.1351	65.9871	75.3664
98	16.1349	0	1.28949	21.9145	10.2724	22.885	71.2395	75.3247
99
