# Supplementary material for: Cost efficiency versus energy utilization in green ammonia production from intermittent renewable energy
Source: Nat Chem Eng. 2025 Apr 18;2(4):261–72. doi: 10.1038/s44286-025-00207-9 (PMC12018267; doi:10.1038/s44286-025-00207-9)
Supplement: Supplementary file 7 — Statistical source data. [file 44286_2025_207_MOESM7_ESM.xlsx]

## Sheet: Figure 6a
Month	DAM Price in Spain ($ per MWh)	DAM Price for Solar ($ per MWh)	Value of producing ammonia ($ per MWh)	Value of curtailed energy ($ per MWh)	Cost of off grid energy ($ per MWh)
Jan	74.1001	64.6415	54.5527	-15.8142	69.6873
Feb	39.999	31.8588	54.7153	-58.7987	69.5248
Mar	20.2779	10.4439	54.7078	-63.0203	69.5323
Apr	13.67	5.77032	54.7836	-50.5214	69.4565
May	30.3986	14.1598	54.6631	-16.0021	69.5769
Jun	56.0798	35.2709	54.6043	16.37	69.6358
Jul	72.3128	50.3872	54.5387	19.2274	69.7014
Aug	91.0543	67.9959	54.5711	16.2135	69.669
Sep	72.6233	43.863	54.5689	5.90289	69.6711
Oct	68.4464	49.031	54.6888	7.67517	69.5512
Nov	63.4456	55.293	54.6779	1.38721	69.5622
Dec	72.174	62.303	54.7871	10.2419	69.4529

## Sheet: Figure 6b
Month	DAM Price ($ per MWh)	DAM Price for Wind ($ per MWh)	Value of producing ammonia ($ per MWh)	Value of curtailed energy ($ per MWh)	Cost of off grid energy ($ per MWh)
Jan	81.0569	76.858	59.915	-28.2958	71.3621
Feb	58.8639	53.5528	59.8795	-0.563398	71.3976
Mar	58.6524	55.9929	59.7839	10.3507	71.4932
Apr	51.4314	46.6323	60.4405	18.5141	70.8366
May	32.1091	32.6518	60.152	17.6969	71.1251
Jun	33.5753	34.314	59.5204	18.0483	71.7567
Jul	24.5259	25.3091	60.4726	19.359	70.8045
Aug	10.8468	8.2382	60.7511	16.1836	70.526
Sep	17.993	16.4223	59.9238	-2.06654	71.3533
Oct	33.8934	28.6002	59.8912	5.74674	71.3858
Nov	88.8085	88.2078	60.31	15.9737	70.9671
Dec	80.8277	63.9156	59.6996	-1.31816	71.5775

## Sheet: Figure 6c
Month	DAM Price ($ per MWh)	DAM Price for Solar ($ per MWh)	Value of producing ammonia ($ per MWh)	Value of curtailed energy ($ per MWh)	Cost of off grid energy ($ per MWh)
Jan	76.5711	75.3443	49.7193	-56.8676	172.168
Feb	61.3358	58.6484	48.6889	-80.225	173.199
Mar	64.615	49.6304	48.1256	-106.402	173.762
Apr	62.3608	38.6938	47.6674	-124.382	174.22
May	67.21	32.9829	47.9624	-124.776	173.925
Jun	72.8877	44.8327	47.8733	-116.678	174.014
Jul	67.697	36.2504	47.7821	-109.1	174.105
Aug	82.0472	43.5907	47.7772	-110.508	174.11
Sep	78.31	45.605	47.6462	-85.1511	174.241
Oct	85.9554	67.9076	48.5621	-74.8195	173.325
Nov	91.1223	85.36	48.863	-54.4147	173.025
Dec	68.5193	65.9712	49.0921	-51.2952	172.796

## Sheet: Figure 6d
Month	DAM Price ($ per MWh)	DAM Price for Wind ($ per MWh)	Value of producing ammonia ($ per MWh)	Value of curtailed energy ($ per MWh)	Cost of off grid energy ($ per MWh)
Jan	76.5711	65.549	51.683	-117.526	130.654
Feb	61.3358	53.9937	52.2987	-70.8236	130.038
Mar	64.615	56.1053	52.1401	-46.3141	130.196
Apr	62.3608	50.6683	53.405	-36.3838	128.932
May	67.21	60.3966	53.2574	-35.4733	129.079
Jun	72.8877	60.2917	54.1946	-32.7349	128.142
Jul	67.697	54.0183	55.4343	-24.6939	126.902
Aug	82.0472	67.1363	54.9737	-30.706	127.363
Sep	78.31	65.1274	54.1423	-34.7037	128.194
Oct	85.9554	69.2949	52.7687	-35.088	129.568
Nov	91.1223	77.3458	52.41	-61.3954	129.927
Dec	68.5193	46.284	51.2912	-127.839	131.045
