# Supplementary material for: Cost efficiency versus energy utilization in green ammonia production from intermittent renewable energy
Source: Nat Chem Eng. 2025 Apr 18;2(4):261–72. doi: 10.1038/s44286-025-00207-9 (PMC12018267; doi:10.1038/s44286-025-00207-9)
Supplement: Supplementary file 8 — Statistical source data. [file 44286_2025_207_MOESM8_ESM.xlsx]

## Sheet: ED Figure 2a
	Fraction of capital cost
Solar Panels	0.37712
Electrolysers	0.182728
Hydrogen Storage	0.313043
Nitrogen Storage	0
Battery Storage	0.02083
Syngas Compressors	0.0453468
ASU	0.00514269
Haber-Bosch	0.0128742

## Sheet: ED Figure 2b
	Average percent change in optimal LCOA	Difference with Minimum	Difference with Maximum
25% Increase hydrogen storage cost	7.29413	3.57963	7.33272
25% Increase electrolyser cost	4.59211	2.82621	2.18945
25% Increase solar panel cost	7.65221	3.68728	1.70342
25% Decrease hydrogen storage cost	-8.83449	7.11523	4.69822
25% Decrease electrolyser cost	-4.90269	2.0932	2.99328
25% Decrease solar panel cost	-8.40437	1.82192	3.7463

## Sheet: ED Figure 2c
	Average percent change in optimal curtailment	Difference with Minimum	Difference with Maximum
25% Increase hydrogen storage cost	8.1573	6.41186	14.0488
25% Increase electrolyser cost	0.440039	5.59658	3.86211
25% Increase solar panel cost	-7.95426	9.52828	4.86913
25% Decrease hydrogen storage cost	-12.2127	14.187	9.11316
25% Decrease electrolyser cost	-0.384313	4.14552	6.03223
25% Decrease solar panel cost	9.0791	5.40209	11.4775

## Sheet: ED Figure 2d
	Fraction of capital cost
Wind Turbines	0.520223
Electrolysers	0.118581
Hydrogen Storage	0.287471
Nitrogen Storage	0
Battery Storage	0.0215733
Syngas Compressors	0.0322426
ASU	0.005683
Haber-Bosch	0.0142268

## Sheet: ED Figure 2e
	Average percent change in optimal LCOA	Difference with Minimum	Difference with Maximum
25% Increase hydrogen storage cost	6.09279	1.54171	1.70933
25% Increase electrolyser cost	3.08815	0.648405	0.842055
25% Increase wind turbine cost	13.1614	2.5125	1.992
25% Decrease hydrogen storage cost	-6.82618	1.82813	1.63672
25% Decrease electrolyser cost	-3.24188	0.915516	0.704462
25% Decrease wind turbine cost	-14.0125	1.97403	2.40828

## Sheet: ED Figure 2f
	Average percent change in optimal LCOA	Difference with Minimum	Difference with Maximum
25% Increase hydrogen storage cost	8.67972	7.73793	14.2555
25% Increase electrolyser cost	2.09364	5.64862	4.72091
25% Increase wind turbine cost	-10.3182	12.3208	9.07183
25% Decrease hydrogen storage cost	-10.3958	13.018	8.76055
25% Decrease electrolyser cost	-2.01665	5.19697	6.7045
25% Decrease wind turbine cost	14.5593	11.1937	17.0476
