# Supplementary material for: Cost efficiency versus energy utilization in green ammonia production from intermittent renewable energy
Source: Nat Chem Eng. 2025 Apr 18;2(4):261–72. doi: 10.1038/s44286-025-00207-9 (PMC12018267; doi:10.1038/s44286-025-00207-9)
Supplement: Supplementary file 9 — Statistical source data. [file 44286_2025_207_MOESM9_ESM.xlsx]

## Sheet: ED Figure 4a
Stratum	Steady State ($ per MWh)	Battery power ($ per MWh)	Battery storage ($ per MWh)	Electrolyser ($ per MWh)	Hydrogen Storage ($ per MWh)	LCOU ($ per MWh)	LAEC ($ per MWh)
0	16.1349	0.108471	0.894793	2.71454	3.87391	23.7266	3803.1
1	16.1349	0.131268	0.902653	3.44193	4.35288	24.9636	1914.03
2	16.1349	0.143834	0.906962	4.10012	4.63272	25.9186	1284.66
3	16.1349	0.131484	0.913949	4.37704	5.12566	26.6831	970.166
4	16.1349	0.169887	0.912341	5.06368	5.16606	27.4469	781.622
5	16.1349	0.174202	0.915291	5.62494	5.41645	28.2658	656.063
6	16.1349	0.209814	0.920501	6.31474	5.51028	29.0903	566.495
7	16.1349	0.206085	0.928107	6.38702	6.14047	29.7966	499.408
8	16.1349	0.197105	0.927206	6.90925	6.21667	30.3852	447.294
9	16.1349	0.228913	0.926932	7.17666	6.52306	30.9905	405.664
10	16.1349	0.223735	0.93063	7.61964	6.62052	31.5294	371.652
11	16.1349	0.210976	0.936801	8.18333	6.56546	32.0315	343.35
12	16.1349	0.224046	0.939713	8.92878	6.31256	32.54	319.442
13	16.1349	0.228317	0.941253	8.68158	7.08966	33.0757	298.987
14	16.1349	0.226165	0.942894	8.6295	7.61951	33.553	281.291
15	16.1349	0.228847	0.947427	9.04599	7.80927	34.1665	265.846
16	16.1349	0.227592	0.944267	8.85193	8.58935	34.7481	252.252
17	16.1349	0.299609	0.950145	9.33806	8.5836	35.3063	240.199
18	16.1349	0.225954	0.958605	9.91222	8.57211	35.8038	229.442
19	16.1349	0.201172	0.954977	10.5146	8.49535	36.301	219.785
20	16.1349	0.238875	0.955372	10.6674	8.76976	36.7663	211.07
21	16.1349	0.239007	0.964134	10.7351	9.31957	37.3927	203.175
22	16.1349	0.201787	0.96116	11.4516	9.08173	37.8312	195.986
23	16.1349	0.247787	0.961502	11.5285	9.47562	38.3483	189.418
24	16.1349	0.272515	0.95429	10.6646	10.8084	38.8347	183.395
25	16.1349	0.3372	0.967513	10.8505	11.0568	39.3469	177.854
26	16.1349	0.344157	0.971012	10.8708	11.5212	39.8421	172.743
27	16.1349	0.289797	0.97237	11.7284	11.1654	40.2909	168.012
28	16.1349	0.295862	0.97384	12.2168	11.1092	40.7307	163.623
29	16.1349	0.261776	0.973082	12.8724	11.1266	41.3688	159.548
30	16.1349	0.221094	0.978942	13.1319	11.4774	41.9443	155.755
31	16.1349	0.374602	0.975919	13.046	11.9888	42.5202	152.216
32	16.1349	0.235919	0.972127	13.8708	11.7944	43.0081	148.907
33	16.1349	0.375989	0.979255	14.1642	11.9658	43.6202	145.81
34	16.1349	0.334016	0.979255	14.3394	12.5294	44.3169	142.91
35	16.1349	0.435119	0.986074	14.7695	12.7207	45.0464	140.192
36	16.1349	0.389233	0.987357	14.9103	13.3836	45.8054	137.641
37	16.1349	0.276197	1.04843	14.1809	14.825	46.4654	135.241
38	16.1349	0.349302	1.01274	14.2648	15.3843	47.1461	132.983
39	16.1349	0.469336	0.994302	14.4679	15.8726	47.9391	130.856
40	16.1349	0.305924	1.02383	14.5485	16.5439	48.5571	128.849
41	16.1349	0.291034	0.996347	14.7581	17.121	49.3014	126.955
42	16.1349	0.496838	1.00885	15.881	16.5525	50.0741	125.167
43	16.1349	0.43189	1.00885	15.7925	17.4072	50.7753	123.477
44	16.1349	0.248092	1.00885	16.7193	17.4793	51.5904	121.879
45	16.1349	0.593171	1.00885	18.0892	16.9172	52.7433	120.376
46	16.1349	0.467836	1.0092	17.1437	18.8763	53.632	118.956
47	16.1349	0.534418	0.994708	16.8292	19.9192	54.4125	117.611
48	16.1349	0.49757	0.981838	15.5224	22.0048	55.1415	116.336
49	16.1349	0.37399	0.982247	14.5241	23.7638	55.7791	115.125
50	16.1349	0.406544	1.01238	14.829	24.2334	56.6162	113.978
51	16.1349	0.583854	1.00639	15.0733	24.5966	57.3951	112.89
52	16.1349	0.754318	0.998247	15.2428	25.3889	58.5192	111.864
53	16.1349	0.585178	1.00969	14.9633	27.0452	59.7383	110.899
54	16.1349	0.411273	1.02477	16.797	26.329	60.697	109.986
55	16.1349	0.296647	1.02517	18.9886	25.4177	61.863	109.127
56	16.1349	0.370611	1.0263	19.0316	26.5374	63.1008	108.319
57	16.1349	0.767097	0.98316	21.7073	24.7408	64.3333	107.561
58	16.1349	0.631515	1.01338	22.3783	25.589	65.7471	106.852
59	16.1349	0.630123	1.20026	21.4948	27.6323	67.0924	106.189
60	16.1349	0.464097	1.35317	19.5356	31.0561	68.5438	105.572
61	16.1349	0.913301	1.04536	19.5876	32.9709	70.652	105.009
62	16.1349	1.01209	1.74147	19.2789	34.8875	73.055	104.502
63	16.1349	0.57268	1.07211	18.6463	38.7876	75.2136	104.044
64	16.1349	0.656308	1.04394	18.6705	40.7585	77.2641	103.632
65	16.1349	0.643992	1.04534	20.227	41.2027	79.254	103.263
66	16.1349	1.00832	1.23072	22.4177	41.3263	82.118	102.947
67	16.1349	1.08947	1.36752	23.8496	43.2966	85.7381	102.694
68	16.1349	0.512662	1.18512	21.4675	49.928	89.2282	102.499
69	16.1349	0.90224	1.05448	19.7147	54.7997	92.606	102.358
70	16.1349	0.806104	1.1622	18.986	58.3892	95.4784	102.261
71	16.1349	0.697298	0.997532	22.1866	58.3919	98.4083	102.207
72	16.1349	1.56901	1.52631	30.385	55.8347	105.45	102.252
73	16.1349	1.7423	1.64461	29.43	65.0177	113.97	102.41
74	16.1349	1.10235	1.2612	22.3699	79.1408	120.009	102.645
75	16.1349	0.196853	1.15591	26.2837	82.0311	125.802	102.949
76	16.1349	2.35062	2.09997	26.5576	85.2515	132.395	103.332
77	16.1349	1.53753	1.39628	34.297	86.9827	140.348	103.806
78	16.1349	0.962167	2.24851	34.0017	97.8712	151.219	104.407
79	16.1349	0.96754	1.0588	41.7557	103.782	163.699	105.148
80	16.1349	2.05788	0.862494	35.1003	123.175	177.331	106.039
81	16.1349	2.4048	2.20112	35.3614	133.368	189.47	107.056
82	16.1349	0.5053	0.597127	50.6558	138.311	206.205	108.251
83	16.1349	2.63185	2.55714	59.1258	149.947	230.397	109.705
84	16.1349	1.29461	2.31683	64.5364	174.165	258.448	111.455
85	16.1349	2.1603	3.0851	48.6533	217.242	287.276	113.499
86	16.1349	1.26222	2.05815	26.8198	265.55	311.826	115.779
87	16.1349	1.52318	1.93461	27.1226	277.739	324.454	118.15
88	16.1349	1.35823	1.51628	30.2659	295.11	344.386	120.692
89	16.1349	2.59772	2.92475	48.9749	307.029	377.662	123.547
90	16.1349	2.70719	3.53105	51.1742	339.355	412.903	126.727
91	16.1349	3.37169	4.38161	41.3782	386.876	452.143	130.264
92	16.1349	1.82803	2.35287	28.416	448.924	497.656	134.215
93	16.1349	0.850736	2.05745	22.5754	489.047	530.666	138.432
94	16.1349	2.24425	1.8515	25.065	505.551	550.847	142.774
95	16.1349	1.97695	1.95487	16.9713	537.888	574.926	147.275
96	16.1349	0.863217	1.94606	18.3712	565.632	602.948	151.973
97	16.1349	1.76457	2.50517	17.3178	596.254	633.977	156.891
98	16.1349	2.9273	2.29471	39.4128	608.497	669.267	162.067
99

## Sheet: ED Figure 4b
Stratum	Steady State ($ per MWh)	Battery power ($ per MWh)	Battery storage ($ per MWh)	Electrolyser ($ per MWh)	Hydrogen Storage ($ per MWh)	LCOU ($ per MWh)	LAEC ($ per MWh)
0	16.1349	0.172377	0.992453	7.54123	4.5179	29.3589	4226.72
1	16.1349	0.190846	1.00825	9.40165	4.76285	31.4985	2129.11
2	16.1349	0.207108	1.02187	11.0816	4.40571	32.8512	1430.36
3	16.1349	0.217312	1.02703	11.7682	4.94574	34.0932	1081.29
4	16.1349	0.233256	1.04392	13.0222	4.48924	34.9236	872.018
5	16.1349	0.223563	1.05856	13.3897	4.8505	35.6572	732.624
6	16.1349	0.253814	1.06179	13.8361	5.05095	36.3376	633.155
7	16.1349	0.261465	1.06489	14.0985	5.49557	37.0554	558.642
8	16.1349	0.258694	1.0703	14.0291	6.27401	37.767	500.767
9	16.1349	0.274203	1.07214	14.5653	6.37043	38.417	454.532
10	16.1349	0.274671	1.07767	13.9929	7.74387	39.224	416.777
11	16.1349	0.281848	1.07648	15.0466	7.51565	40.0556	385.384
12	16.1349	0.327228	1.07706	16.1817	7.15383	40.8748	358.883
13	16.1349	0.312944	1.0763	15.7758	8.42809	41.7281	336.229
14	16.1349	0.356666	1.08063	15.5708	9.4106	42.5537	316.651
15	16.1349	0.334737	1.08502	17.3929	8.4685	43.4161	299.573
16	16.1349	0.357935	1.09044	16.7786	9.99919	44.361	284.561
17	16.1349	0.389118	1.10144	18.3168	9.4455	45.3877	271.274
18	16.1349	0.306828	1.10362	19.0314	9.96699	46.5437	259.446
19	16.1349	0.450324	1.1043	19.5556	10.5241	47.7692	248.862
20	16.1349	0.331592	1.10502	18.8933	12.4452	48.91	239.34
21	16.1349	0.309956	1.10689	19.1931	13.0846	49.8294	230.726
22	16.1349	0.385509	1.10976	19.379	13.8707	50.8799	222.907
23	16.1349	0.376888	1.10976	20.794	13.3372	51.7528	215.775
24	16.1349	0.49124	1.11979	20.6678	14.476	52.8898	209.26
25	16.1349	0.335072	1.12481	20.9714	15.2697	53.8359	203.282
26	16.1349	0.37694	1.12286	22.7303	14.4258	54.7908	197.782
27	16.1349	0.320514	1.1295	23.1307	15.0275	55.7431	192.71
28	16.1349	0.487759	1.13264	23.5685	15.5347	56.8586	188.025
29	16.1349	0.404437	1.1333	22.5348	17.6541	57.8615	183.686
30	16.1349	0.389948	1.13515	22.0242	19.2013	58.8855	179.66
31	16.1349	0.355012	1.13675	21.815	20.5073	59.949	175.919
32	16.1349	0.461345	1.13783	22.3401	21.0708	61.145	172.441
33	16.1349	0.528984	1.13982	23.6054	20.8435	62.2526	169.201
34	16.1349	0.590249	1.14131	24.3376	21.2786	63.4827	166.18
35	16.1349	0.62182	1.14131	24.6986	22.0147	64.6114	163.359
36	16.1349	0.462285	1.14131	25.5501	22.204	65.4926	160.714
37	16.1349	0.540067	1.14131	25.012	23.8021	66.6304	158.238
38	16.1349	0.422876	1.14131	24.9256	25.1573	67.7821	155.918
39	16.1349	0.419329	1.1421	25.7351	25.7105	69.1419	153.749
40	16.1349	0.404243	1.14246	25.5187	27.0805	70.2809	151.713
41	16.1349	0.423251	1.14354	27.1422	26.4087	71.2527	149.798
42	16.1349	0.711912	1.14551	26.1516	28.1088	72.2527	147.994
43	16.1349	0.678341	1.14709	24.5329	31.0475	73.5408	146.302
44	16.1349	0.63909	1.14709	26.259	30.7057	74.8859	144.715
45	16.1349	0.502275	1.14994	29.1152	29.3664	76.2688	143.227
46	16.1349	0.461257	1.15063	27.9556	31.6564	77.3588	141.826
47	16.1349	0.647656	1.15172	29.0517	31.8418	78.8279	140.513
48	16.1349	0.778217	1.16309	29.5615	32.6283	80.2661	139.284
49	16.1349	0.573435	1.17313	29.252	34.4049	81.5384	138.129
50	16.1349	0.631709	1.1727	29.393	35.4994	82.8317	137.044
51	16.1349	0.627529	1.1727	32.8094	33.3791	84.1237	136.027
52	16.1349	1.10982	1.1877	31.5476	35.8251	85.8052	135.079
53	16.1349	0.563954	1.19799	32.4702	36.959	87.3261	134.195
54	16.1349	0.544335	1.38992	34.0162	36.7119	88.7972	133.369
55	16.1349	1.20847	1.72311	33.9484	37.4245	90.4393	132.603
56	16.1349	0.619973	1.11577	35.9289	38.5094	92.309	131.896
57	16.1349	1.11868	1.16722	38.9843	36.7846	94.1898	131.246
58	16.1349	0.913561	1.24548	37.8045	39.851	95.9495	130.648
59	16.1349	1.1469	1.74968	39.3901	39.6459	98.0676	130.105
60	16.1349	0.984423	1.50051	39.2395	42.352	100.211	129.615
61	16.1349	0.714972	1.48212	37.2745	47.0626	102.669	129.18
62	16.1349	0.98288	1.61618	39.173	47.1707	105.078	128.797
63	16.1349	1.01734	1.89855	40.8917	47.9644	107.907	128.471
64	16.1349	1.06983	1.48474	39.8787	52.2165	110.785	128.199
65	16.1349	1.89135	1.36671	44.3477	50.1385	113.879	127.982
66	16.1349	1.72102	1.80067	41.911	56.6543	118.222	127.836
67	16.1349	1.83626	1.67164	43.8655	58.5539	122.062	127.751
68	16.1349	1.35141	1.91152	44.0668	62.6314	126.096	127.727
69	16.1349	1.6687	2.29554	43.7305	67.6041	131.434	127.78
70	16.1349	2.18564	2.68131	45.8527	69.7608	136.615	127.905
71	16.1349	2.54427	2.49813	46.6649	75.7682	143.61	128.123
72	16.1349	3.42113	3.05711	46.7485	82.4537	151.815	128.447
73	16.1349	3.80681	3.17354	46.4155	90.6055	160.136	128.876
74	16.1349	2.87794	2.95239	49.2449	98.3151	169.525	129.418
75	16.1349	2.33	2.49508	47.8719	112.539	181.37	130.101
76	16.1349	2.68057	1.95509	43.833	130.603	195.207	130.947
77	16.1349	2.94476	2.44953	34.5288	152.834	208.892	131.946
78	16.1349	1.52224	1.52245	38.9303	164.174	222.284	133.09
79	16.1349	2.08246	3.53928	36.4106	182.944	241.111	134.44
80	16.1349	2.47286	2.98418	33.159	206.507	261.258	136.005
81	16.1349	2.70159	2.1375	35.0178	223.966	279.958	137.761
82	16.1349	1.74944	2.57451	23.2288	255.164	298.852	139.702
83	16.1349	1.24042	2.49574	20.4537	271.599	311.924	141.752
84	16.1349	1.86172	1.24406	24.104	285.256	328.6	143.95
85	16.1349	2.31669	2.05277	20.7941	304.246	345.545	146.294
86	16.1349	1.46973	0.908547	21.2003	325.493	365.206	148.811
87	16.1349	2.44151	2.61738	17.1021	345.63	383.925	151.482
88	16.1349	1.35989	2.82313	22.6408	361.837	404.796	154.329
89	16.1349	1.16613	2.46178	20.5089	384.567	424.839	157.334
90	16.1349	1.51435	2.78628	19.958	402.725	443.118	160.475
91	16.1349	0.546476	1.14225	29.7065	415.672	463.202	163.765
92	16.1349	1.31636	2.38528	28.532	443.441	491.809	167.293
93	16.1349	1.09098	2.51232	15.813	482.258	517.809	171.022
94	16.1349	0.655719	1.82261	18.0782	497.257	533.948	174.842
95	16.1349	0.966984	1.20219	17.759	516.852	552.915	178.78
96	16.1349	2.30028	3.52499	17.5073	536.082	575.549	182.871
97	16.1349	1.06118	2.50397	15.6628	563.586	598.949	187.116
98	16.1349	0.898832	0.363388	25.6736	577.297	620.367	191.492
99

## Sheet: ED Figure 4c
Stratum	Steady State ($ per MWh)	Battery power ($ per MWh)	Battery storage ($ per MWh)	Electrolyser ($ per MWh)	Hydrogen Storage ($ per MWh)	LCOU ($ per MWh)	LAEC ($ per MWh)
0	16.1349	0.105951	0.989862	1.76088	4.13059	23.1222	4014.11
1	16.1349	0.116704	0.996917	2.08328	4.72889	24.0607	2019.08
2	16.1349	0.127903	1.0023	2.42256	5.21218	24.8999	1354.36
3	16.1349	0.148767	1.00359	2.886	5.59732	25.7706	1022.21
4	16.1349	0.165925	1.02275	3.49144	5.8257	26.6407	823.096
5	16.1349	0.160225	1.02333	3.48087	6.74745	27.5468	690.504
6	16.1349	0.182151	1.0287	4.04735	7.02482	28.4179	595.92
7	16.1349	0.193945	1.04021	4.41105	7.38627	29.1664	525.076
8	16.1349	0.155569	1.04736	4.45146	8.17894	29.9683	470.064
9	16.1349	0.197096	1.04674	5.10898	8.32344	30.8112	426.139
10	16.1349	0.229759	1.05263	5.98145	8.29748	31.6962	390.28
11	16.1349	0.232284	1.05901	6.46627	8.67033	32.5628	360.471
12	16.1349	0.239352	1.06025	7.00312	9.1163	33.554	335.323
13	16.1349	0.273839	1.05847	6.75415	10.1859	34.4073	313.829
14	16.1349	0.29337	1.05171	6.71517	11.1098	35.3049	295.261
15	16.1349	0.269909	1.06682	6.65584	12.0256	36.1531	279.067
16	16.1349	0.309316	1.07078	6.62325	12.8564	36.9947	264.827
17	16.1349	0.344871	1.07328	7.09062	13.2423	37.886	252.219
18	16.1349	0.283301	1.08551	7.796	13.4118	38.7116	240.982
19	16.1349	0.296486	1.08467	8.55879	13.4126	39.4875	230.907
20	16.1349	0.314834	1.08631	8.61615	14.1355	40.2878	221.83
21	16.1349	0.263238	1.09392	8.84282	14.7584	41.0933	213.615
22	16.1349	0.362184	1.10796	9.74403	14.7334	42.0825	206.157
23	16.1349	0.170886	1.11916	9.77126	15.7039	42.9002	199.355
24	16.1349	0.298002	1.13361	9.23042	16.9619	43.7589	193.131
25	16.1349	0.338209	1.11663	9.43371	17.506	44.5295	187.415
26	16.1349	0.307503	1.11865	9.97316	17.8216	45.3558	182.154
27	16.1349	0.343844	1.12105	9.44907	19.0218	46.0707	177.294
28	16.1349	0.194895	1.1222	9.5427	19.7899	46.7846	172.793
29	16.1349	0.236457	1.12329	10.8253	19.2764	47.5963	168.62
30	16.1349	0.304187	1.12204	10.8464	20.0621	48.4697	164.744
31	16.1349	0.249738	1.1217	11.0052	20.8784	49.39	161.14
32	16.1349	0.24873	1.13511	11.552	21.0696	50.1404	157.776
33	16.1349	0.0255344	1.1336	10.5097	22.9734	50.7772	154.629
34	16.1349	0.296731	1.13273	10.65	23.3007	51.5151	151.683
35	16.1349	0.377276	1.13676	9.95647	24.6099	52.2153	148.92
36	16.1349	0.48544	1.13928	10.3266	24.7943	52.8805	146.324
37	16.1349	0.278621	1.14172	11.2946	24.8116	53.6615	143.886
38	16.1349	0.354674	1.1349	11.9544	24.9949	54.5738	141.596
39	16.1349	0.408588	1.19837	11.5598	26.0767	55.3783	139.44
40	16.1349	0.316791	1.17295	11.6706	27.0892	56.3845	137.414
41	16.1349	0.349856	1.17782	12.5185	27.0095	57.1906	135.504
42	16.1349	0.544331	1.18689	12.3766	27.7606	58.0033	133.702
43	16.1349	0.535433	1.18426	13.5031	27.7101	59.0678	132.006
44	16.1349	0.329333	1.19071	11.4488	31.1245	60.2283	130.411
45	16.1349	0.40256	1.19651	11.6679	31.725	61.1269	128.905
46	16.1349	0.0408385	1.24883	13.2495	31.399	62.0731	127.483
47	16.1349	0.261215	1.25538	14.4215	30.999	63.072	126.141
48	16.1349	0.2966	1.15325	14.9575	31.5627	64.105	124.875
49	16.1349	0.575212	1.18934	15.0872	32.3123	65.2989	123.683
50	16.1349	0.350461	1.22841	15.1848	33.7034	66.602	122.564
51	16.1349	0.270234	1.20735	15.7657	34.2592	67.6375	121.508
52	16.1349	0.48565	1.16357	14.8295	36.0407	68.6544	120.51
53	16.1349	0.3889	1.20627	14.6637	37.4377	69.8316	119.572
54	16.1349	0.486362	1.21507	14.5375	38.6589	71.0328	118.689
55	16.1349	0.600866	1.21561	16.0848	37.9364	71.9726	117.855
56	16.1349	0.434914	1.25829	15.7671	39.4247	73.02	117.069
57	16.1349	0.0146385	1.23085	16.0376	40.455	73.873	116.324
58	16.1349	0.0756057	1.38802	16.9559	40.41	74.9644	115.623
59	16.1349	0.250489	1.35129	17.9458	40.5331	76.2157	114.966
60	16.1349	0.560294	1.23311	17.1746	42.0837	77.1866	114.347
61	16.1349	0.501815	1.26494	17.9354	42.8286	78.6657	113.771
62	16.1349	0.569579	1.23022	19.0699	43.0572	80.0618	113.236
63	16.1349	0.411057	1.22468	22.5485	41.492	81.8112	112.745
64	16.1349	0.441881	1.25262	22.767	43.4458	84.0423	112.304
65	16.1349	0.480108	1.28931	19.9326	47.8654	85.7024	111.9
66	16.1349	0.497003	1.24771	21.8505	47.9525	87.6826	111.539
67	16.1349	0.731234	1.26836	23.3725	48.4626	89.9696	111.222
68	16.1349	0.466793	1.2791	23.4565	52.2506	93.5879	110.966
69	16.1349	0.710532	1.30705	22.5554	55.5311	96.2391	110.756
70	16.1349	0.614471	1.58925	21.6821	58.6188	98.6395	110.585
71	16.1349	0.615905	1.35981	22.5507	60.6328	101.294	110.456
72	16.1349	0.523144	1.37529	21.7531	63.8783	103.665	110.363
73	16.1349	0.454632	1.34235	20.9444	67.0671	105.943	110.303
74	16.1349	0.507476	1.35461	22.4595	67.3674	107.824	110.27
75	16.1349	0.313761	1.36676	23.1509	69.5071	110.474	110.273
76	16.1349	0.749656	1.46268	19.5116	76.1827	114.042	110.322
77	16.1349	1.6926	1.40625	24.5468	78.6379	122.419	110.477
78	16.1349	1.48102	1.80967	25.2006	88.793	133.419	110.767
79	16.1349	1.89564	1.99292	21.3272	99.8298	141.18	111.148
80	16.1349	1.60809	1.5928	16.9552	115.444	151.735	111.649
81	16.1349	0.514741	1.25429	19.1023	120.99	157.996	112.214
82	16.1349	1.86743	1.69861	17.3649	131.312	168.378	112.891
83	16.1349	1.97193	1.34421	29.937	133.562	182.95	113.725
84	16.1349	3.4417	2.77675	33.5934	149.251	205.198	114.801
85	16.1349	1.89812	2.07275	29.8074	173.194	223.107	116.06
86	16.1349	1.01665	1.44907	16.8751	201.507	236.983	117.45
87	16.1349	1.02722	1.17341	19.0848	209.07	246.49	118.916
88	16.1349	1.48745	1.78625	20.4479	218.026	257.883	120.478
89	16.1349	2.04808	1.72139	26.8873	224.039	270.83	122.148
90	16.1349	2.97205	2.25003	48.4602	226.388	296.205	124.061
91	16.1349	1.6669	0.256845	46.7971	266.428	331.284	126.314
92	16.1349	0.669747	1.47087	48.8846	310.356	377.516	129.015
93	16.1349	2.31315	1.55968	41.4356	350.13	411.574	132.021
94	16.1349	2.42624	2.30426	28.1527	397.705	446.723	135.333
95	16.1349	1.90494	2.16422	26.4307	448.489	495.124	139.081
96	16.1349	2.09936	3.23203	36.1102	488.015	545.591	143.272
97	16.1349	1.55098	1.28681	41.9793	544.906	605.858	147.992
98	16.1349	0	0.152243	92.9406	565.868	674.722	153.313
99

## Sheet: ED Figure 4d
Stratum	Steady State ($ per MWh)	Battery power ($ per MWh)	Battery storage ($ per MWh)	Electrolyser ($ per MWh)	Hydrogen Storage ($ per MWh)	LCOU ($ per MWh)	LAEC ($ per MWh)
0	16.1349	0.181777	1.12332	3.97099	5.32076	26.7318	6833.68
1	16.1349	0.194819	1.12676	4.81641	5.78695	28.0599	3430.87
2	16.1349	0.209527	1.12774	5.42427	6.25817	29.1546	2296.96
3	16.1349	0.219946	1.13061	5.36653	7.31964	30.1717	1730.27
4	16.1349	0.247684	1.13269	5.23766	8.39851	31.1515	1390.44
5	16.1349	0.257613	1.1332	6.00587	8.65641	32.188	1164.07
6	16.1349	0.288143	1.1332	6.57015	9.06304	33.1895	1002.51
7	16.1349	0.260246	1.1332	6.52188	10.0738	34.1241	881.465
8	16.1349	0.306803	1.13433	7.38028	10.1367	35.0931	787.423
9	16.1349	0.286722	1.13642	7.80702	10.9259	36.291	712.31
10	16.1349	0.277722	1.13725	8.61932	11.4442	37.6134	650.974
11	16.1349	0.356533	1.13855	8.26271	12.9501	38.8428	599.963
12	16.1349	0.332771	1.14015	9.85712	12.6327	40.0977	556.897
13	16.1349	0.403978	1.14043	10.2686	13.4647	41.4126	520.076
14	16.1349	0.372846	1.14131	11.0971	13.8758	42.622	488.246
15	16.1349	0.346763	1.14131	12.0964	14.3853	44.1048	460.487
16	16.1349	0.406215	1.14131	12.1036	15.9512	45.7373	436.09
17	16.1349	0.362445	1.14131	11.8358	17.7387	47.2131	414.486
18	16.1349	0.359203	1.14161	12.9394	18.1928	48.768	395.238
19	16.1349	0.2239	1.14246	12.9459	19.9674	50.4146	377.996
20	16.1349	0.299795	1.14246	12.5657	21.5293	51.6722	362.457
21	16.1349	0.53213	1.14246	13.1239	21.8845	52.8179	348.383
22	16.1349	0.421574	1.14321	15.0796	21.4012	54.1805	335.591
23	16.1349	0.432292	1.14362	15.0353	23.0882	55.8344	323.935
24	16.1349	0.300743	1.14362	13.7415	25.9604	57.2811	313.269
25	16.1349	0.468456	1.14508	13.873	26.9245	58.546	303.472
26	16.1349	0.45246	1.14749	13.9321	28.287	59.954	294.452
27	16.1349	0.237601	1.14993	16.0493	27.7782	61.3499	286.127
28	16.1349	0.340208	1.15891	17.3655	28.352	63.3516	278.445
29	16.1349	0.501567	1.18638	18.3598	28.7021	64.8847	271.327
30	16.1349	0.286942	1.18036	18.649	30.2319	66.4831	264.719
31	16.1349	0.0534882	1.18112	20.4586	30.0606	67.8888	258.568
32	16.1349	0.682828	1.18182	21.6147	29.9754	69.5897	252.841
33	16.1349	0.586952	1.18182	20.4959	33.0599	71.4595	247.506
34	16.1349	0.491892	1.18182	17.9817	37.2874	73.0777	242.523
35	16.1349	0.165857	1.18385	18.0204	39.045	74.5501	237.857
36	16.1349	0.572786	1.18225	19.314	38.8434	76.0473	233.484
37	16.1349	0.43246	1.1789	18.963	40.9657	77.675	229.383
38	16.1349	0.557202	1.17962	17.2879	44.0331	79.1928	225.532
39	16.1349	0.334438	1.2387	17.9616	45.2573	80.927	221.917
40	16.1349	0.386351	1.17868	19.8373	45.1764	82.7136	218.522
41	16.1349	0.665748	1.24559	21.4977	44.5636	84.1075	215.322
42	16.1349	0.823748	1.15488	24.5047	43.1836	85.8018	212.31
43	16.1349	0.476844	1.23624	24.6982	44.9738	87.52	209.473
44	16.1349	0.850949	1.30773	23.4882	47.6805	89.4624	206.807
45	16.1349	0.535855	1.26919	24.1989	49.1328	91.2717	204.295
46	16.1349	0.244828	1.27674	24.632	50.8067	93.0952	201.929
47	16.1349	0.595005	1.2797	24.4659	52.6851	95.1605	199.705
48	16.1349	0.775121	1.26781	23.3807	55.6854	97.2439	197.614
49	16.1349	0.719626	1.38859	23.8297	57.5007	99.5735	195.653
50	16.1349	0.565057	1.33213	20.4167	62.9721	101.421	193.805
51	16.1349	0.513888	1.32074	21.3934	63.5421	102.905	192.057
52	16.1349	0.668693	1.27069	19.4441	67.7547	105.273	190.42
53	16.1349	0.185638	1.31867	20.0321	69.1341	106.805	188.871
54	16.1349	0.556089	1.3378	19.6044	70.672	108.305	187.406
55	16.1349	0.76374	1.34219	20.9864	71.2952	110.522	186.033
56	16.1349	0.271635	1.22126	23.9631	71.1693	112.76	184.748
57	16.1349	0.207843	1.32751	23.4945	73.8571	115.022	183.546
58	16.1349	0.781503	1.32253	26.7597	72.7642	117.763	182.431
59	16.1349	0.197622	1.33784	29.0754	73.9911	120.737	181.403
60	16.1349	0.668831	1.33102	27.9016	77.8051	123.841	180.459
61	16.1349	0.641924	1.34511	28.3797	80.3576	126.859	179.594
62	16.1349	0.663688	1.29351	29.0303	83.1027	130.225	178.811
63	16.1349	0.504551	1.37338	26.8102	88.8306	133.654	178.105
64	16.1349	0.381921	1.43865	28.548	90.2529	136.756	177.469
65	16.1349	0.196018	1.44838	28.9571	93.495	140.231	176.905
66	16.1349	0.609484	1.37856	33.2908	92.7733	144.187	176.417
67	16.1349	0.439924	1.51007	30.6439	99.5409	148.27	176.003
68	16.1349	0.721111	1.45159	26.9086	105.443	150.66	175.635
69	16.1349	1.05107	1.47738	28.3254	106.747	153.735	175.322
70	16.1349	0.551577	1.52615	33.8572	105.732	157.802	175.076
71	16.1349	0.512301	1.52469	33.8162	109.733	161.721	174.89
72	16.1349	0.250142	1.4982	39.8151	109.027	166.725	174.778
73	16.1349	1.12543	1.36013	40.9526	112.889	172.463	174.747
74	16.1349	0.669304	1.47388	38.1714	121.472	177.921	174.789
75	16.1349	0.392423	1.48873	37.6342	127.248	182.898	174.896
76	16.1349	1.43239	1.55615	40.3555	128.877	188.356	175.071
77	16.1349	0.678941	1.58126	48.1385	127.806	194.34	175.318
78	16.1349	0.576463	1.09108	48.9513	135.906	202.66	175.664
79	16.1349	2.07093	2.23981	48.8803	144.479	213.805	176.141
80	16.1349	1.59398	1.49937	48.7197	158.394	226.342	176.761
81	16.1349	0.81115	1.79143	42.5121	181.033	242.282	177.56
82	16.1349	1.09085	1.68476	41.0033	195.645	255.559	178.499
83	16.1349	1.07601	2.34265	50.357	195.42	265.33	179.533
84	16.1349	1.48489	1.70685	47.3587	212.501	279.187	180.705
85	16.1349	0.93416	2.00207	50.6666	219.292	289.03	181.965
86	16.1349	2.04032	2.11382	57.8574	225.177	303.323	183.36
87	16.1349	2.13313	1.79515	59.0152	245.48	324.559	184.965
88	16.1349	0.977875	1.73718	53.0657	272.847	344.763	186.76
89	16.1349	0.97194	1.85339	51.8534	293.953	364.767	188.738
90	16.1349	1.79784	1.58079	56.3397	308.451	384.304	190.887
91	16.1349	2.16286	0.835229	82.514	312.135	413.782	193.31
92	16.1349	1.21271	2.02993	67.5368	365.499	452.414	196.096
93	16.1349	0.437136	1.34221	69.9427	393.631	481.488	199.132
94	16.1349	2.3397	1.81309	87.0428	415.672	523.002	202.541
95	16.1349	1.23998	2.12664	108.067	447.615	575.184	206.423
96	16.1349	2.38328	1.88731	98.7913	518.274	637.471	210.867
97	16.1349	1.89937	1.3124	131.288	550.946	701.581	215.874
98	16.1349	3.74984	2.07151	240.393	562.12	824.47	222.021
99
