# Supplementary material for: Cost efficiency versus energy utilization in green ammonia production from intermittent renewable energy
Source: Nat Chem Eng. 2025 Apr 18;2(4):261–72. doi: 10.1038/s44286-025-00207-9 (PMC12018267; doi:10.1038/s44286-025-00207-9)
Supplement: Supplementary file 10 — Statistical source data. [file 44286_2025_207_MOESM10_ESM.xlsx]

## Sheet: ED Figure 5a
Stratum	Steady State ($ per MWh)	Battery power ($ per MWh)	Battery storage ($ per MWh)	Electrolyser ($ per MWh)	Hydrogen Storage ($ per MWh)	LCOU ($ per MWh)	LAEC ($ per MWh)
0	16.1349	0.434884	1.73442	23.3561	4.8156	46.476	5427.86
1	16.1349	0.476069	1.73435	25.0884	5.27222	48.7059	2738.28
2	16.1349	0.513981	1.73234	26.5495	6.46603	51.3968	1842.66
3	16.1349	0.5825	1.73034	29.0342	7.19035	54.6724	1395.66
4	16.1349	0.610419	1.74833	31.4422	8.74243	58.6783	1128.26
5	16.1349	0.808315	1.72142	34.1182	11.1003	63.8831	950.867
6	16.1349	0.82854	1.74245	36.6912	14.453	69.8501	825.007
7	16.1349	0.922711	1.76813	40.6509	16.7222	76.1989	731.406
8	16.1349	1.03197	1.7696	43.0129	20.7275	82.6769	659.325
9	16.1349	1.01798	1.75402	44.7592	25.5175	89.1836	602.311
10	16.1349	1.05872	1.7453	47.6414	29.9861	96.5664	556.334
11	16.1349	1.00887	1.7235	51.1417	33.7745	103.784	518.622
12	16.1349	1.03518	1.82939	54.8194	37.198	111.017	487.267
13	16.1349	1.17989	1.71691	56.7438	43.6286	119.404	460.991
14	16.1349	0.992839	1.83414	61.9282	46.8516	127.742	438.775
15	16.1349	1.59745	1.94774	58.9879	56.2086	134.877	419.781
16	16.1349	1.37528	1.69396	62.7567	59.5838	141.545	403.414
17	16.1349	0.896133	1.81827	69.1441	60.4817	148.475	389.251
18	16.1349	1.29409	1.79155	65.6087	70.7162	155.546	376.951
19	16.1349	0.761627	1.73988	74.5368	68.6799	161.853	366.196
20	16.1349	0.849253	1.80949	76.1783	73.9599	168.932	356.802
21	16.1349	1.50873	1.71446	73.6614	83.331	176.35	348.6
22	16.1349	1.48296	1.74112	75.8583	88.2672	183.484	341.421
23	16.1349	1.20591	1.69389	78.0826	93.9294	191.047	335.155
24	16.1349	0.539985	1.90898	75.3793	102.89	196.853	329.623
25	16.1349	1.00697	1.56827	90.9091	93.4054	203.025	324.754
26	16.1349	1.75829	1.90301	87.583	102.106	209.485	320.485
27	16.1349	1.19764	1.93505	82.5156	114.418	216.202	316.761
28	16.1349	1.45307	1.9357	84.8985	118.964	223.386	313.541
29	16.1349	1.45528	2.19245	78.3517	133.563	231.698	310.813
30	16.1349	1.30442	1.99709	73.2902	145.584	238.31	308.474
31	16.1349	1.64933	2.02647	85.01	140.51	245.331	306.501
32	16.1349	1.61385	1.83874	79.0004	152.768	251.356	304.83
33	16.1349	1.65265	2.3774	70.7106	167.505	258.381	303.463
34	16.1349	1.92878	1.95785	57.8914	186.864	264.777	302.358
35	16.1349	1.88723	2.59995	74.9043	175.967	271.494	301.501
36	16.1349	2.37076	2.66223	80.258	178.61	280.036	300.921
37	16.1349	1.44875	2.66409	79.9553	188.835	289.038	300.608
38	16.1349	2.27023	2.18146	74.9431	201.877	297.406	300.526
39	16.1349	1.47853	2.08833	67.8192	217.219	304.74	300.631
40	16.1349	2.09189	2.43954	76.0958	215.554	312.316	300.916
41	16.1349	1.61224	2.76647	58.5887	240.81	319.913	301.368
42	16.1349	1.19061	1.80349	49.0554	257.867	326.051	301.943
43	16.1349	2.74977	3.57302	54.583	256.438	333.479	302.659
44	16.1349	2.09375	2.88608	52.0148	267.739	340.869	303.508
45	16.1349	1.82114	3.09224	48.2694	278.498	347.816	304.472
46	16.1349	2.17798	3.5015	41.4463	291.4	354.661	305.539
47	16.1349	1.79012	2.00146	37.9425	303.653	361.522	306.706
48	16.1349	1.61924	2.60204	39.2291	307.181	366.766	307.931
49	16.1349	1.90012	1.89727	41.3222	310.281	371.535	309.204
50	16.1349	2.75812	2.72652	39.6515	316.856	378.127	310.555
51	16.1349	2.35406	3.7948	33.8747	328.258	384.417	311.975
52	16.1349	2.96115	3.12204	31.356	336.868	390.443	313.456
53	16.1349	2.63138	3.61182	39.1009	335.295	396.774	314.999
54	16.1349	1.80369	2.08695	22.0494	360.53	402.605	316.592
55	16.1349	0.986324	1.59413	20.086	368.348	407.15	318.209
56	16.1349	1.78182	2.32495	30.7485	361.026	412.016	319.855
57	16.1349	2.89588	3.45783	35.1572	361.674	419.32	321.569
58	16.1349	1.92159	1.78468	28.7747	376.771	425.387	323.329
59	16.1349	1.43734	1.1503	24.043	387.855	430.62	325.117
60	16.1349	1.88282	2.01867	25.1885	390.014	435.239	326.923
61	16.1349	1.54516	2.35408	30.1037	391.551	441.688	328.774
62	16.1349	0.844479	1.64062	26.1328	402.642	447.395	330.656
63	16.1349	1.60701	1.46715	24.6035	410.169	453.981	332.583
64	16.1349	0.26427	2.05455	16.7597	422.66	457.874	334.511
65	16.1349	1.47906	1.25511	23.784	419.181	461.834	336.44
66	16.1349	2.37664	3.19129	35.0822	411.779	468.564	338.412
67	16.1349	1.41609	1.28903	30.0737	426.798	475.712	340.431
68	16.1349	0.741767	1.00579	43.9879	419.722	481.592	342.477
69	16.1349	3.11711	4.09103	45.4407	421.623	490.407	344.59
70	16.1349	0.0826345	1.5268	37.5763	442.565	497.886	346.749
71	16.1349	1.48182	2.50113	7.26473	476.151	503.534	348.927
72	16.1349	1.97583	1.83512	5.24305	481.511	506.7	351.088
73	16.1349	0.910655	1.67248	9.5372	482.601	510.856	353.247
74	16.1349	0.812358	1.9704	12.9541	485.129	517	355.431
75	16.1349	0.461163	0.895672	7.22545	497.394	522.111	357.624
76	16.1349	1.26235	1.03499	9.36521	498.885	526.683	359.819
77	16.1349	0.705015	1.01087	8.5345	504.725	531.11	362.015
78	16.1349	1.11226	2.27859	8.81435	507.973	536.313	364.222
79	16.1349	0.652843	2.40675	13.696	509.038	541.928	366.443
80	16.1349	1.17925	2.00406	21.455	507.237	548.01	368.685
81	16.1349	1.74029	2.7157	24.0433	509.269	553.903	370.943
82	16.1349	0	1.88944	19.6048	522.27	559.723	373.218
83	16.1349	1.18703	2.06945	15.1646	530.156	564.712	375.498
84	16.1349	0.645618	2.59927	24.8833	526.603	570.866	377.796
85	16.1349	1.7524	1.51161	24.8642	535.468	579.731	380.144
86	16.1349	0.711039	2.18106	20.049	547.529	586.605	382.517
87	16.1349	1.63828	2.6346	9.15821	563.527	593.093	384.91
88	16.1349	2.02291	3.02451	4.69428	572.968	598.844	387.314
89	16.1349	1.16233	1.35873	7.92848	576.887	603.472	389.716
90	16.1349	0.894142	2.77997	7.29312	580.279	607.381	392.108
91	16.1349	1.57935	2.7488	4.72405	586.987	612.175	394.5
92	16.1349	0.279972	0.707162	11.3475	587.182	615.652	396.878
93	16.1349	0	0.650332	27.5372	580.344	621.718	399.269
94	16.1349	0	0.122633	43.1152	572.266	630.431	401.703
95	16.1349	0	0.975874	76.901	550.861	643.209	404.218
96	16.1349	0	1.84852	130.6	522.952	670.806	406.967
97	16.1349	0.320667	1.02809	172.277	527.884	717.645	410.137
98	16.1349	1.51387	3.38665	262.835	522.05	805.92	414.135
99

## Sheet: ED Figure 5b
Stratum	Steady State ($ per MWh)	Battery power ($ per MWh)	Battery storage ($ per MWh)	Electrolyser ($ per MWh)	Hydrogen Storage ($ per MWh)	HB & ASU ($ per MWh)	LCOU ($ per MWh)	LAEC ($ per MWh)
0	16.1349	0.285821	1.26849	13.2389	3.11818	0.930712	34.9771	5416.28
1	16.1349	0.299452	1.28017	13.8994	3.17261	0.891102	35.6776	2725.98
2	16.1349	0.320931	1.30249	14.6118	3.36134	0.830149	36.5616	1829.51
3	16.1349	0.346278	1.31412	15.2728	3.6949	0.799	37.562	1381.52
4	16.1349	0.347509	1.31875	16.1608	4.09086	0.739474	38.7923	1112.97
5	16.1349	0.389364	1.31096	16.8755	4.60893	0.743238	40.0629	934.156
6	16.1349	0.393358	1.33604	17.9539	5.02624	0.692934	41.5374	806.639
7	16.1349	0.498973	1.3363	18.823	5.85053	0.685375	43.3291	711.225
8	16.1349	0.51479	1.34254	20.4292	6.49249	0.616889	45.5309	637.259
9	16.1349	0.520104	1.33192	22.0666	7.28198	0.544873	47.8804	578.321
10	16.1349	0.633536	1.36316	23.7072	8.0069	0.512698	50.3584	530.325
11	16.1349	0.576623	1.39385	24.6771	9.71512	0.531796	53.0295	490.55
12	16.1349	0.768878	1.40805	26.2757	10.8335	0.520957	55.9419	457.119
13	16.1349	0.763915	1.393	27.4526	12.6874	0.526953	58.9588	428.679
14	16.1349	0.817263	1.34581	27.6282	15.7068	0.645231	62.2782	404.252
15	16.1349	0.767199	1.36249	28.905	17.5856	0.674729	65.43	383.076
16	16.1349	0.720864	1.33078	30.7654	18.8308	0.631587	68.4143	364.566
17	16.1349	0.724524	1.36781	33.4262	19.818	0.602092	72.0735	348.316
18	16.1349	0.762079	1.40371	35.3503	21.1325	0.643713	75.4272	333.954
19	16.1349	0.818341	1.46023	36.6393	23.2027	0.642559	78.8981	321.201
20	16.1349	0.847725	1.45139	39.2955	24.2445	0.614765	82.5888	309.839
21	16.1349	0.783331	1.42762	44.2252	23.4672	0.558819	86.5972	299.691
22	16.1349	0.971785	1.38779	45.3074	26.1583	0.631644	90.5918	290.6
23	16.1349	0.928006	1.50469	44.7554	30.2776	0.773194	94.3738	282.424
24	16.1349	0.935552	1.49627	49.6104	29.0826	0.656373	97.9161	275.044
25	16.1349	0.948788	1.35963	48.5914	34.1885	0.732876	101.956	268.386
26	16.1349	0.804935	1.48162	45.0669	41.2443	0.891763	105.624	262.358
27	16.1349	0.805004	1.32411	45.2083	44.1867	0.998255	108.657	256.869
28	16.1349	0.752501	1.35054	46.8967	45.925	0.965094	112.025	251.874
29	16.1349	0.687745	1.45373	47.8957	48.1792	0.920503	115.272	247.321
30	16.1349	0.555983	1.31742	48.8148	50.4618	0.956343	118.241	243.157
31	16.1349	0.970081	1.35914	54.568	47.3575	0.928461	121.318	239.349
32	16.1349	1.18843	1.43976	56.396	48.9337	0.931165	125.024	235.885
33	16.1349	1.09361	1.50405	60.6333	48.6902	0.858657	128.915	232.739
34	16.1349	0.79675	1.39567	63.8385	49.9181	0.838258	132.922	229.887
35	16.1349	1.15825	1.37927	57.8361	59.0395	0.989777	136.538	227.294
36	16.1349	1.11537	1.47333	61.7486	58.4639	0.930283	139.866	224.931
37	16.1349	0.736828	1.31196	59.1299	64.8278	1.00378	143.145	222.779
38	16.1349	1.38993	1.49535	59.1842	67.3152	0.997483	146.517	220.823
39	16.1349	0.802013	1.34716	55.8257	74.7783	1.13552	150.024	219.053
40	16.1349	1.70175	1.78231	49.0912	83.3454	1.25035	153.306	217.45
41	16.1349	1.25008	1.41896	55.9888	80.5374	1.08821	156.418	215.997
42	16.1349	0.651539	1.69825	61.6033	78.8337	1.03388	159.956	214.693
43	16.1349	1.35015	1.53645	64.4811	79.9737	0.975763	164.452	213.551
44	16.1349	1.15631	1.56872	61.2565	87.6	1.08131	168.798	212.557
45	16.1349	0.858592	1.4838	64.5919	88.6932	1.08	172.842	211.694
46	16.1349	1.10718	1.67042	64.1616	92.3337	1.1497	176.558	210.946
47	16.1349	0.498615	1.56884	71.3353	90.4518	1.06479	181.054	210.323
48	16.1349	1.53008	1.68854	70.412	94.8431	1.09237	185.701	209.821
49	16.1349	1.32987	1.55064	72.5844	98.0813	1.08646	190.768	209.44
50	16.1349	1.33719	1.39801	62.766	111.9	1.28488	194.821	209.153
51	16.1349	1.08011	1.43596	63.2007	116.208	1.28084	199.34	208.964
52	16.1349	0.773981	1.81421	63.7544	119.942	1.33839	203.758	208.866
53	16.1349	2.24357	1.9862	65.7493	121.827	1.312	209.253	208.873
54	16.1349	1.14333	1.0441	58.5595	136.581	1.38238	214.845	208.982
55	16.1349	1.37031	1.85523	68.382	130.44	1.26202	219.445	209.169
56	16.1349	1.73673	2.06765	60.1935	142.461	1.39543	223.989	209.429
57	16.1349	2.20564	1.91073	47.4224	159.633	1.58224	228.888	209.764
58	16.1349	1.68973	2.66202	58.0886	153.964	1.48801	234.027	210.175
59	16.1349	1.23234	1.781	50.1217	168.025	1.58037	238.875	210.654
60	16.1349	2.06997	2.56155	44.586	176.702	1.66249	243.717	211.196
61	16.1349	1.63009	2.22417	46.9354	180.17	1.65362	248.748	211.802
62	16.1349	2.71207	2.94629	40.3512	190.216	1.71235	254.073	212.472
63	16.1349	2.05373	2.22848	39.5536	197.359	1.74317	259.073	213.201
64	16.1349	1.6383	2.04892	47.6105	194.921	1.66462	264.018	213.982
65	16.1349	2.87447	2.33362	54.2799	192.425	1.60255	269.651	214.826
66	16.1349	2.94308	3.66417	41.3001	210.612	1.83308	276.487	215.746
67	16.1349	1.59409	1.78977	39.7701	221.577	1.87244	282.738	216.731
68	16.1349	1.57616	2.23785	42.3014	223.328	1.87619	287.454	217.756
69	16.1349	1.61953	1.82647	41.6929	229.205	1.93727	292.416	218.823
70	16.1349	2.18603	2.2665	39.9217	235.231	1.97554	297.716	219.934
71	16.1349	2.04081	2.12825	23.5567	256.389	2.25379	302.503	221.081
72	16.1349	2.10292	1.70929	31.7434	252.643	2.16343	306.497	222.251
73	16.1349	2.18376	2.23594	38.5245	251.698	2.0889	312.866	223.475
74	16.1349	2.07755	2.04259	38.388	258.799	2.0542	319.496	224.756
75	16.1349	1.02844	2.17789	27.4357	275.159	2.33552	324.271	226.065
76	16.1349	1.02639	1.40465	20.1561	287.74	2.3609	328.823	227.4
77	16.1349	1.08105	1.53562	26.6295	285.859	2.30757	333.547	228.761
78	16.1349	2.5822	1.56855	28.734	288.418	2.30864	339.747	230.165
79	16.1349	1.30845	0.899104	25.7316	299.004	2.32662	345.405	231.606
80	16.1349	1.10653	2.4258	31.6776	297.922	2.33983	351.606	233.087
81	16.1349	0.688433	2.27645	25.8763	310.361	2.46629	357.803	234.608
82	16.1349	1.24474	0.730325	29.079	315.158	2.49658	364.844	236.177
83	16.1349	2.39971	3.63413	18.1207	328.746	2.68949	371.725	237.791
84	16.1349	1.1879	1.57914	19.5445	335.383	2.76237	376.592	239.424
85	16.1349	1.30101	2.41184	14.5274	345.503	2.77041	382.648	241.089
86	16.1349	0.975734	1.41654	24.0459	344.014	2.69986	389.287	242.793
87	16.1349	0.80327	0.945898	25.1398	349.509	2.71494	395.248	244.525
88	16.1349	0.375628	0.53596	28.5181	353.529	2.80987	401.903	246.294
89	16.1349	0.660195	1.96987	22.9779	364.146	2.92301	408.812	248.099
90	16.1349	0.897458	2.42181	31.4224	362.734	2.85166	416.462	249.95
91	16.1349	1.76877	2.89236	23.024	377.573	3.09072	424.484	251.847
92	16.1349	0.0252229	0	35.0126	377.497	3.12408	431.621	253.78
93	16.1349	0.532639	2.13682	41.5198	377.044	3.02282	440.391	255.765
94	16.1349	0	2.36382	61.3146	369.196	2.78893	450.923	257.819
95	16.1349	0	3.1422	91.1899	354.901	2.48085	467.736	260.006
96	16.1349	0	1.92361	128.988	345.309	2.29953	492.811	262.406
97	16.1349	5.89133	8.68811	193.951	315.045	1.72578	541.436	265.253
98	16.1349	8.7919	8.50897	281.754	323.336	1.60845	640.134	269.04
99

## Sheet: ED Figure 5c
Stratum	Steady State ($ per MWh)	Battery power ($ per MWh)	Battery storage ($ per MWh)	Electrolyser ($ per MWh)	Hydrogen Storage ($ per MWh)	HB & ASU ($ per MWh)	LCOU ($ per MWh)	LAEC ($ per MWh)
0	16.1349	0.151624	0.827487	11.1951	1.7697	1.90687	31.9857	5413.29
1	16.1349	0.152366	0.85045	11.5882	1.81881	1.89984	32.4446	2722.87
2	16.1349	0.155356	0.85581	11.9547	1.83388	1.91229	32.8469	1826.19
3	16.1349	0.162905	0.865323	12.3106	1.85754	1.91487	33.2461	1377.96
4	16.1349	0.172982	0.877891	12.65	1.88809	1.94179	33.6657	1109.1
5	16.1349	0.181813	0.884603	12.9974	1.90859	1.97319	34.0805	929.928
6	16.1349	0.189833	0.895535	13.361	1.9424	1.9821	34.5058	802.011
7	16.1349	0.197265	0.898781	13.6558	1.97412	2.07738	34.9383	706.127
8	16.1349	0.210129	0.904355	14.0014	2.02072	2.10622	35.3778	631.599
9	16.1349	0.214487	0.905953	14.3163	2.06475	2.2081	35.8445	572.024
10	16.1349	0.224317	0.920717	14.6665	2.06927	2.31354	36.3293	523.324
11	16.1349	0.239857	0.93446	15.0827	2.11453	2.31588	36.8223	482.782
12	16.1349	0.245628	0.943292	15.4696	2.14111	2.40663	37.3412	448.518
13	16.1349	0.243274	0.951391	15.8633	2.19796	2.46352	37.8544	419.185
14	16.1349	0.245125	0.966044	16.2711	2.23685	2.53341	38.3874	393.798
15	16.1349	0.259231	0.962977	16.6861	2.29027	2.59971	38.9332	371.619
16	16.1349	0.27166	0.979968	17.0995	2.34496	2.65334	39.4843	352.082
17	16.1349	0.277964	0.978096	17.5185	2.40417	2.75316	40.0668	334.747
18	16.1349	0.294201	0.981791	17.9747	2.4265	2.84676	40.6589	319.269
19	16.1349	0.279205	1.00699	18.4236	2.47277	2.93902	41.2565	305.369
20	16.1349	0.289131	1.01014	18.8762	2.52347	3.01871	41.8526	292.82
21	16.1349	0.286161	1.01502	19.3452	2.56448	3.10617	42.4519	281.44
22	16.1349	0.334645	1.03132	19.8268	2.6352	3.10861	43.0715	271.076
23	16.1349	0.327088	1.0574	20.3008	2.66704	3.21942	43.7067	261.602
24	16.1349	0.325198	1.03729	20.9178	2.64967	3.28475	44.3496	252.912
25	16.1349	0.346399	1.04718	21.4278	2.69444	3.34736	44.9981	244.915
26	16.1349	0.327163	1.08942	21.9818	2.67642	3.41663	45.6264	237.534
27	16.1349	0.3412	1.10451	22.4629	2.7441	3.47688	46.2645	230.703
28	16.1349	0.401729	1.13702	22.9335	2.77411	3.53926	46.9206	224.366
29	16.1349	0.359468	1.1387	23.4877	2.79594	3.67937	47.5961	218.474
30	16.1349	0.356214	1.12923	24.0525	2.86558	3.73279	48.2712	212.983
31	16.1349	0.399394	1.12423	24.5224	2.90201	3.85069	48.9337	207.857
32	16.1349	0.373412	1.14934	25.0827	2.90913	3.94867	49.5982	203.061
33	16.1349	0.425041	1.1782	25.4806	2.96957	4.0905	50.2788	198.567
34	16.1349	0.420852	1.17581	26.064	3.05171	4.0952	50.9425	194.35
35	16.1349	0.469639	1.19002	26.5647	3.07568	4.1504	51.5853	190.384
36	16.1349	0.452408	1.23355	27.0057	3.09407	4.31508	52.2357	186.65
37	16.1349	0.390935	1.217	27.6399	3.18493	4.32979	52.8975	183.13
38	16.1349	0.443556	1.24912	28.0594	3.23189	4.43854	53.5574	179.808
39	16.1349	0.466815	1.27865	28.6625	3.24461	4.4113	54.1988	176.668
40	16.1349	0.39715	1.29902	29.1328	3.27552	4.6119	54.8514	173.697
41	16.1349	0.471431	1.314	29.6651	3.35024	4.55534	55.491	170.882
42	16.1349	0.491961	1.30594	30.0156	3.39063	4.79859	56.1376	168.214
43	16.1349	0.487287	1.30035	30.4687	3.40111	4.99333	56.7857	165.681
44	16.1349	0.511819	1.3436	30.9767	3.38603	5.09638	57.4494	163.276
45	16.1349	0.505893	1.32376	31.5314	3.49056	5.13858	58.1252	160.99
46	16.1349	0.532521	1.36475	32.0114	3.44222	5.33271	58.8186	158.816
47	16.1349	0.527818	1.35177	32.5205	3.42319	5.52898	59.4872	156.747
48	16.1349	0.544326	1.41259	33.0709	3.51494	5.49649	60.1742	154.776
49	16.1349	0.577669	1.44193	33.6215	3.59759	5.49044	60.864	152.898
50	16.1349	0.588393	1.45509	34.1456	3.71172	5.5335	61.5693	151.107
51	16.1349	0.618632	1.46516	34.6823	3.70798	5.69664	62.3057	149.399
52	16.1349	0.727863	1.45197	35.115	3.68934	5.98006	63.0992	147.771
53	16.1349	0.619332	1.52146	35.9977	3.82989	5.79726	63.9005	146.218
54	16.1349	0.654904	1.49624	36.7333	3.98457	5.69789	64.7018	144.736
55	16.1349	0.687762	1.45149	37.1997	3.89147	6.18831	65.5536	143.322
56	16.1349	0.57427	1.4322	37.5879	3.90573	6.78134	66.4164	141.973
57	16.1349	0.673682	1.53576	38.5376	4.07982	6.35849	67.3203	140.685
58	16.1349	0.720794	1.574	39.418	4.12957	6.27363	68.251	139.458
59	16.1349	0.649888	1.48134	39.9758	4.19688	6.74821	69.187	138.287
60	16.1349	0.770733	1.55503	40.9343	4.18238	6.5993	70.1766	137.17
61	16.1349	0.913817	1.52038	41.6548	4.20881	6.75507	71.1878	136.106
62	16.1349	0.768078	1.58497	42.5798	4.35465	6.80929	72.2317	135.092
63	16.1349	0.764502	1.53883	43.4669	4.30342	7.10022	73.3088	134.127
64	16.1349	0.85076	1.51319	44.4527	4.39639	7.04555	74.3935	133.208
65	16.1349	0.982118	1.55268	45.4901	4.53867	6.84055	75.539	132.334
66	16.1349	0.786431	1.60664	46.4317	4.50145	7.23777	76.6989	131.503
67	16.1349	0.938337	1.60126	47.3602	4.62608	7.19976	77.8606	130.715
68	16.1349	0.90292	1.691	48.4825	4.47837	7.41157	79.1013	129.967
69	16.1349	1.04641	1.6217	49.2119	4.64001	7.70801	80.363	129.258
70	16.1349	0.819219	1.77614	50.8693	4.86955	7.24679	81.716	128.588
71	16.1349	1.10285	1.74299	51.5973	4.80192	7.71516	83.0951	127.957
72	16.1349	0.987552	1.72375	52.6318	5.0867	7.99487	84.5596	127.362
73	16.1349	1.05902	1.74486	54.0545	5.1266	7.95336	86.0732	126.804
74	16.1349	0.941553	1.80355	55.1477	5.09396	8.55339	87.675	126.282
75	16.1349	1.24812	1.92472	56.4391	5.60157	8.09361	89.442	125.798
76	16.1349	1.25984	1.88567	57.8514	5.56503	8.53595	91.2328	125.349
77	16.1349	1.36911	1.91883	58.9538	5.81225	8.98365	93.1726	124.936
78	16.1349	1.47508	2.10483	60.8219	5.56982	9.10772	95.2143	124.56
79	16.1349	1.45508	2.03993	62.5882	6.11633	9.06019	97.3947	124.22
80	16.1349	1.48707	1.93033	63.8833	6.14038	10.2069	99.7828	123.919
81	16.1349	1.45509	1.94515	66.9996	6.28958	9.58851	102.413	123.656
82	16.1349	1.52297	2.07851	69.044	6.77597	9.92622	105.483	123.437
83	16.1349	1.77993	2.15843	72.1602	6.64314	9.81064	108.687	123.262
84	16.1349	2.15583	2.31697	74.5452	7.18138	9.88827	112.223	123.132
85	16.1349	2.38803	2.38813	77.5204	7.31078	10.2637	116.006	123.049
86	16.1349	1.95112	2.14014	81.0656	7.46738	11.2838	120.043	123.015
87	16.1349	1.99217	1.99148	84.7111	7.92972	11.591	124.35	123.03
88	16.1349	2.51254	2.75183	88.1222	7.99244	11.6008	129.115	123.098
89	16.1349	3.37315	4.0161	91.1541	7.8769	12.0537	134.609	123.226
90	16.1349	4.25227	5.38255	95.0167	8.41161	11.6712	140.869	123.42
91	16.1349	3.4061	4.22167	101.998	9.08514	13.7537	148.6	123.694
92	16.1349	5.15798	5.19335	107.393	9.25533	14.5745	157.709	124.059
93	16.1349	5.49009	7.78607	114.432	9.37893	15.9505	169.172	124.539
94	16.1349	11.5492	17.0074	113.108	9.79555	16.6171	184.212	125.167
95	16.1349	16.6946	26.172	114.507	9.86263	20.1351	203.507	125.983
96	16.1349	14.5024	19.9235	144.843	11.3563	23.6706	230.431	127.06
97	16.1349	16.0846	20.4841	179.115	14.7652	27.3223	273.906	128.559
98	16.1349	19.5903	23.212	249.963	21.9998	32.3612	363.261	130.929
99

## Sheet: ED Figure 5d
Stratum	Steady State ($ per MWh)	Battery power ($ per MWh)	Battery storage ($ per MWh)	Electrolyser ($ per MWh)	Hydrogen Storage ($ per MWh)	LCOU ($ per MWh)	LAEC ($ per MWh)
0	16.1349	0.509794	2.87474	6.58813	12.4227	38.5303	8410.78
1	16.1349	0.506597	2.95391	7.40452	14.4874	41.4873	4226.13
2	16.1349	0.485243	3.0224	8.24414	16.3346	44.2213	2832.16
3	16.1349	0.441454	3.15606	8.69711	18.0891	46.5186	2135.75
4	16.1349	0.491887	3.20898	8.41309	20.2776	48.5264	1718.31
5	16.1349	0.43955	3.35066	9.90489	21.1306	50.9606	1440.42
6	16.1349	0.39034	3.49912	9.71424	23.5466	53.2853	1242.25
7	16.1349	0.526414	3.40066	10.4478	25.2035	55.7134	1093.94
8	16.1349	0.610531	3.38873	11.3516	26.6702	58.156	978.85
9	16.1349	0.584482	3.52592	12.8734	27.3792	60.4979	887.015
10	16.1349	0.607545	3.49365	14.7399	28.4941	63.4702	812.147
11	16.1349	0.589605	3.55277	13.7687	31.8438	65.8898	749.959
12	16.1349	0.694545	3.53021	14.5792	33.0005	67.9393	697.496
13	16.1349	0.634504	3.61855	14.7812	35.1289	70.2981	652.696
14	16.1349	0.498672	3.70428	15.0753	37.1834	72.5965	614.023
15	16.1349	0.393027	3.88698	17.1815	37.306	74.9024	580.328
16	16.1349	0.307402	3.936	18.9084	37.8819	77.1686	550.73
17	16.1349	0.478186	3.98665	20.2237	38.972	79.7955	524.567
18	16.1349	0.448712	4.01607	21.313	40.8506	82.7633	501.314
19	16.1349	0.670771	4.00767	20.9873	44.0279	85.8286	480.54
20	16.1349	0.731015	3.90469	23.1095	44.4992	88.3793	461.866
21	16.1349	0.670039	4.05195	23.6523	46.501	91.0102	445.009
22	16.1349	0.836029	4.03798	25.1852	47.6365	93.8306	429.74
23	16.1349	0.873356	4.07481	25.517	49.9166	96.5167	415.856
24	16.1349	0.336442	4.139	24.8275	53.9731	99.4109	403.198
25	16.1349	0.957041	4.39061	25.4702	54.9252	101.878	391.609
26	16.1349	0.673227	4.38443	27.2569	55.7045	104.154	380.962
27	16.1349	0.779813	4.331	28.3355	57.1397	106.721	371.168
28	16.1349	0.554345	4.53108	29.0574	58.8174	109.095	362.131
29	16.1349	0.630109	4.42078	29.6972	60.9648	111.848	353.788
30	16.1349	0.971702	4.44777	30.3171	62.9214	114.793	346.079
31	16.1349	0.831732	4.18785	31.7296	65.1993	118.083	338.954
32	16.1349	0.698637	4.62632	33.2033	66.6511	121.314	332.359
33	16.1349	1.29133	4.49801	36.3955	66.9518	125.272	326.268
34	16.1349	1.3369	4.43033	32.8426	74.2957	129.04	320.633
35	16.1349	1.63764	4.59745	32.0644	79.1602	133.595	315.437
36	16.1349	0.777067	4.75348	29.488	85.631	136.784	310.609
37	16.1349	0.85859	4.73986	27.6578	90.0073	139.398	306.103
38	16.1349	0.695031	4.94768	29.5027	90.9012	142.182	301.9
39	16.1349	0.995607	4.77473	31.4902	92.0318	145.427	297.988
40	16.1349	0.92094	4.87878	33.5356	92.4565	147.927	294.328
41	16.1349	0.573003	5.30959	36.3373	92.5537	150.909	290.913
42	16.1349	0.765442	5.13673	43.0045	88.869	153.911	287.727
43	16.1349	0.636658	5.47744	46.1289	89.7885	158.166	284.783
44	16.1349	1.79912	5.23996	42.6777	97.0221	162.874	282.074
45	16.1349	1.52747	5.31868	40.1211	103.878	166.98	279.572
46	16.1349	2.0414	5.21779	41.2866	105.956	170.637	277.254
47	16.1349	0.678644	5.16717	41.5275	111.024	174.532	275.114
48	16.1349	0	5.45627	40.1343	117.64	179.034	273.153
49	16.1349	0.858926	5.30599	43.3721	117.586	183.258	271.355
50	16.1349	0.962824	5.30053	41.6877	123.329	187.415	269.709
51	16.1349	0.97869	5.5786	39.3014	129.677	191.671	268.209
52	16.1349	1.15488	5.61201	42.149	132.008	197.059	266.866
53	16.1349	1.09753	5.53062	44.5359	135.752	203.051	265.684
54	16.1349	1.21338	5.59782	49.7638	135.057	207.767	264.631
55	16.1349	1.5234	5.57451	51.3615	138.564	213.158	263.712
56	16.1349	0.497153	5.87089	55.0374	141.283	218.824	262.925
57	16.1349	0.916035	5.73914	58.9493	142.901	224.64	262.264
58	16.1349	2.45815	5.73418	57.9853	148.929	231.242	261.739
59	16.1349	1.83544	5.68435	55.1941	158.814	237.662	261.337
60	16.1349	2.04499	5.77496	61.1381	160.188	245.281	261.074
61	16.1349	0.499278	5.7835	64.1433	167.819	254.38	260.966
62	16.1349	2.50998	5.82375	61.4465	175.975	261.89	260.981
63	16.1349	2.17781	5.82291	62.6248	182.86	269.62	261.116
64	16.1349	2.08623	5.88436	58.5899	195.269	277.964	261.375
65	16.1349	2.03621	5.9035	59.6933	202.894	286.662	261.758
66	16.1349	2.25332	5.83782	49.3094	220.214	293.75	262.236
67	16.1349	1.91551	5.92997	42.4884	233.258	299.727	262.787
68	16.1349	1.08122	5.90446	50.0706	231.758	304.949	263.398
69	16.1349	1.68525	6.27555	55.3058	232.426	311.827	264.09
70	16.1349	2.61466	6.19048	62.3317	233.046	320.318	264.882
71	16.1349	1.72708	6.31505	59.8476	246.567	330.592	265.795
72	16.1349	1.96367	6.27619	59.0753	256.677	340.127	266.813
73	16.1349	0.260693	6.38706	51.6061	274.012	348.401	267.915
74	16.1349	1.94796	6.409	50.0996	281.324	355.915	269.089
75	16.1349	0	6.45841	56.957	285.579	364.738	270.347
76	16.1349	0.80543	6.47725	45.0569	307.649	376.124	271.721
77	16.1349	1.13447	6.48646	42.5997	318.793	385.148	273.175
78	16.1349	0	6.50945	37.0466	340.017	399.254	274.771
79	16.1349	1.86838	6.52313	41.6182	342.213	408.358	276.441
80	16.1349	0.866318	6.4785	46.9305	347.714	418.124	278.19
81	16.1349	0.961823	6.50123	49.2495	355.912	428.76	280.026
82	16.1349	0	6.59097	47.0016	378.337	445.584	282.021
83	16.1349	0.419978	6.52355	43.9813	394.239	461.299	284.155
84	16.1349	0.605097	7.22906	45.3333	403.688	472.99	286.377
85	16.1349	0.756215	6.83983	46.1509	416.5	486.382	288.702
86	16.1349	0.826761	6.59261	45.5908	440.875	510.02	291.246
87	16.1349	2.26923	6.65908	48.2642	455.335	528.663	293.944
88	16.1349	1.7706	6.5371	40.4212	476.393	541.257	296.723
89	16.1349	1.37231	7.22892	39.9156	503.26	567.912	299.736
90	16.1349	1.52441	6.88082	42.5192	524.511	591.57	302.943
91	16.1349	0.962294	6.72289	32.6445	552.841	609.306	306.273
92	16.1349	0	6.74658	46.9115	553.236	620.796	309.655
93	16.1349	0	7.24765	59.6947	562.714	639.57	313.165
94	16.1349	0.641173	7.15247	50.5259	597.614	672.068	316.943
95	16.1349	0	7.26093	52.3295	624.029	699.211	320.925
96	16.1349	0	7.07977	54.293	645.511	721.8	325.058
97	16.1349	0	6.91377	66.0154	653.101	741.738	329.309
98	16.1349	0	7.34095	74.4347	680.98	778.661	333.848
99

## Sheet: ED Figure 5e
Stratum	Steady State ($ per MWh)	Battery power ($ per MWh)	Battery storage ($ per MWh)	Electrolyser ($ per MWh)	Hydrogen Storage ($ per MWh)	HB & ASU ($ per MWh)	LCOU ($ per MWh)	LAEC ($ per MWh)
0	16.1349	0.307376	1.8171	3.27328	6.29046	0.317864	28.141	8400.64
1	16.1349	0.317157	1.84497	3.69624	7.31164	0.354174	29.6591	4215.15
2	16.1349	0.266489	1.92133	3.97681	8.32866	0.37468	31.0029	2820.43
3	16.1349	0.31304	1.92259	4.91722	8.60421	0.401587	32.2936	2123.4
4	16.1349	0.298454	1.96161	4.71336	10.0788	0.426106	33.6132	1705.44
5	16.1349	0.302067	1.99988	5.50133	10.284	0.454042	34.6763	1426.98
6	16.1349	0.31719	2.05499	5.91014	10.9142	0.509111	35.8405	1228.25
7	16.1349	0.289311	2.1385	6.37983	11.4968	0.533011	36.9724	1079.34
8	16.1349	0.310956	2.18529	6.42974	12.4919	0.562328	38.1152	963.646
9	16.1349	0.383022	2.12849	7.11424	12.9036	0.573447	39.2377	871.205
10	16.1349	0.297208	2.21986	7.67111	13.418	0.600443	40.3415	795.672
11	16.1349	0.239853	2.25801	8.0477	14.1616	0.591571	41.4337	732.819
12	16.1349	0.350822	2.24186	8.25088	14.9311	0.625256	42.5349	679.72
13	16.1349	0.33852	2.30667	8.84279	15.3966	0.630485	43.65	634.287
14	16.1349	0.408821	2.26904	9.55522	16.0223	0.616093	45.0064	595.001
15	16.1349	0.430479	2.23778	10.778	16.5558	0.467819	46.6048	560.726
16	16.1349	0.44143	2.27905	10.8166	17.8237	0.598103	48.0939	530.572
17	16.1349	0.318111	2.355	10.104	19.7995	0.738229	49.4497	503.843
18	16.1349	0.341222	2.39772	10.8731	20.1309	0.732225	50.6101	479.988
19	16.1349	0.432304	2.42436	11.5003	20.5985	0.703281	51.7936	458.579
20	16.1349	0.443532	2.40412	12.3414	20.8995	0.70859	52.932	439.262
21	16.1349	0.392729	2.41826	12.462	22.1005	0.721627	54.2301	421.761
22	16.1349	0.312875	2.48815	13.8584	22.061	0.729156	55.5845	405.84
23	16.1349	0.29019	2.59865	13.5916	23.5109	0.816122	56.9424	391.302
24	16.1349	0.383907	2.54252	13.7964	24.4552	0.907909	58.2209	377.979
25	16.1349	0.343178	2.6035	15.3353	24.2932	0.748828	59.4589	365.728
26	16.1349	0.305716	2.64349	15.4124	25.5215	0.846275	60.8642	354.437
27	16.1349	0.488052	2.70478	16.0075	25.8367	0.895148	62.0671	343.995
28	16.1349	0.462228	2.73553	15.9947	27.089	0.911509	63.3279	334.317
29	16.1349	0.445456	2.73409	17.9556	26.5383	0.84143	64.6497	325.328
30	16.1349	0.387061	2.74748	16.8267	29.0599	0.882206	66.0383	316.964
31	16.1349	0.339624	2.89447	15.8002	30.8144	1.15762	67.1412	309.157
32	16.1349	0.451866	2.71992	18.893	29.3372	0.90131	68.4382	301.863
33	16.1349	0.433487	2.77343	19.7755	29.8497	0.829227	69.7963	295.037
34	16.1349	0.590944	2.70726	20.6693	30.5039	0.918089	71.5244	288.651
35	16.1349	0.512825	2.74172	22.3337	30.6568	0.905223	73.2853	282.669
36	16.1349	0.485383	2.84639	22.9438	31.588	0.842403	74.8408	277.052
37	16.1349	0.607168	2.87306	22.0281	33.858	1.04895	76.5502	271.775
38	16.1349	0.638812	2.84028	23.0831	34.4599	1.06245	78.2194	266.812
39	16.1349	0.580482	2.99152	23.4491	35.5069	1.10991	79.7729	262.136
40	16.1349	0.499873	3.1473	24.3647	35.9013	1.20662	81.2548	257.725
41	16.1349	0.25127	3.50524	23.5662	37.9939	1.38059	82.8322	253.561
42	16.1349	0.530226	3.09721	27.048	36.5005	1.12548	84.4363	249.627
43	16.1349	0.486298	3.16588	27.029	38.1918	1.17094	86.1788	245.913
44	16.1349	0.359757	3.23296	25.3264	41.611	1.23842	87.9035	242.401
45	16.1349	0.582907	3.30332	25.9322	42.3146	1.30238	89.5703	239.079
46	16.1349	1.09843	3.03318	30.2312	40.0553	1.18532	91.7384	235.944
47	16.1349	0.819802	3.15626	33.4178	39.4524	1.01162	93.9928	232.987
48	16.1349	0.956047	3.23689	34.1131	41.0797	1.0573	96.578	230.203
49	16.1349	0.603308	3.01163	35.7259	42.5317	1.11292	99.1203	227.581
50	16.1349	0.68731	3.10815	39.2633	41.533	1.01797	101.745	225.114
51	16.1349	0.656134	3.53291	35.5111	47.9865	1.23972	105.061	222.805
52	16.1349	0.845373	3.4915	36.7421	49.2743	1.36009	107.848	220.636
53	16.1349	1.00449	3.71617	39.0567	49.6864	1.2258	110.824	218.603
54	16.1349	0.804191	3.97643	36.5584	54.8698	1.33055	113.674	216.695
55	16.1349	0.397162	3.91083	31.6017	62.2188	1.92403	116.187	214.9
56	16.1349	0.461598	3.80601	31.5003	64.9989	1.65832	118.56	213.21
57	16.1349	0.870869	3.80803	29.1219	68.7649	1.87466	120.575	211.613
58	16.1349	1.07042	3.80614	33.2888	66.9873	1.64734	122.935	210.11
59	16.1349	0.586354	4.05924	35.0066	67.5928	1.70864	125.089	208.693
60	16.1349	0.84439	3.62961	38.2027	67.0753	1.72108	127.608	207.363
61	16.1349	0.811421	4.24334	44.0221	63.8865	1.70891	130.807	206.129
62	16.1349	1.16307	4.16247	35.877	74.4224	1.96425	133.724	204.979
63	16.1349	1.03597	4.26528	42.0004	71.3559	1.6274	136.42	203.908
64	16.1349	1.00323	3.7542	46.7622	70.3418	1.53799	139.534	202.918
65	16.1349	0.867269	4.29059	48.3324	71.2001	1.70521	142.531	202.003
66	16.1349	0.866721	4.46312	48.2268	74.1961	2.00145	145.889	201.165
67	16.1349	1.26501	4.83652	51.8692	73.2682	1.91761	149.291	200.402
68	16.1349	1.03113	4.29021	58.9144	71.4762	1.65012	153.497	199.723
69	16.1349	1.41752	4.98504	49.3609	83.7824	2.55753	158.238	199.13
70	16.1349	0.776931	4.78478	46.2789	90.9758	2.99453	161.946	198.606
71	16.1349	1.55435	4.60252	52.2925	88.1285	2.88011	165.593	198.148
72	16.1349	0.871637	4.73661	58.8549	86.5588	2.36066	169.518	197.756
73	16.1349	1.05608	4.52512	67.7464	82.5147	2.18117	174.158	197.437
74	16.1349	1.30972	4.58169	65.5364	89.1212	2.27119	178.955	197.19
75	16.1349	1.69107	5.09846	67.3661	91.176	2.23858	183.705	197.013
76	16.1349	1.66221	4.71321	68.6075	96.9141	2.23923	190.271	196.925
77	16.1349	1.76927	5.49767	67.6323	103.504	2.28166	196.82	196.924
78	16.1349	1.65796	5.65945	57.0384	119.645	2.68061	202.816	196.999
79	16.1349	2.0494	5.61255	54.7472	126.079	3.02577	207.649	197.132
80	16.1349	0.896448	5.3238	65.6256	122.048	2.94619	212.974	197.327
81	16.1349	1.88329	5.17025	74.0698	119.323	2.99594	219.577	197.599
82	16.1349	1.02327	5.45544	80.6344	121.46	2.9374	227.646	197.961
83	16.1349	1.79904	5.78146	78.1375	132.182	2.91223	236.947	198.425
84	16.1349	3.12039	5.52001	86.7858	132.035	2.52838	246.125	198.986
85	16.1349	1.87678	6.75251	89.8921	139.706	2.91828	257.281	199.664
86	16.1349	0.740679	7.80346	105.934	135.894	2.67579	269.183	200.463
87	16.1349	0.863319	6.19219	95.6901	165.023	3.29423	287.198	201.448
88	16.1349	0.734001	6.98379	90.1936	183.403	3.56669	301.016	202.567
89	16.1349	2.13682	5.2341	88.7167	201.979	4.12529	318.327	203.853
90	16.1349	0.637796	7.79128	91.5991	215.038	4.26094	335.462	205.3
91	16.1349	1.1386	6.36215	101.223	226.225	4.7648	355.848	206.936
92	16.1349	0	11.3535	103.197	243.345	5.7382	379.635	208.793
93	16.1349	0	11.2046	92.7892	289.245	7.13704	415.755	210.995
94	16.1349	0	11.3264	80.2737	344.032	7.97158	459.184	213.607
95	16.1349	2.86587	10.5161	75.2675	374.046	8.35677	487.187	216.457
96	16.1349	0	10.162	81.4365	415.358	9.95593	530.549	219.695
97	16.1349	0	9.18827	80.826	481.656	11.5815	596.114	223.536
98	16.1349	0	8.18039	55.5486	587.048	13.3025	677.07	228.117
99

## Sheet: ED Figure 5f
Stratum	Steady State ($ per MWh)	Battery power ($ per MWh)	Battery storage ($ per MWh)	Electrolyser ($ per MWh)	Hydrogen Storage ($ per MWh)	HB & ASU ($ per MWh)	LCOU ($ per MWh)	LAEC ($ per MWh)
0	16.1349	0.0828805	0.404436	2.5904	0.870339	1.37984	21.4628	8393.96
1	16.1349	0.0726473	0.418685	2.92532	0.923984	1.55867	22.0342	4208
2	16.1349	0.0679606	0.427593	3.27182	0.974351	1.74051	22.6172	2812.87
3	16.1349	0.0648249	0.437347	3.6109	1.03364	1.91788	23.1995	2115.45
4	16.1349	0.0679563	0.441086	3.97181	1.10684	2.05646	23.7791	1697.12
5	16.1349	0.0716985	0.442617	4.31268	1.16474	2.23607	24.3627	1418.33
6	16.1349	0.0727607	0.444145	4.65076	1.20997	2.43877	24.9513	1219.27
7	16.1349	0.079394	0.446497	5.03234	1.26145	2.59072	25.5453	1070.06
8	16.1349	0.0840599	0.454621	5.40226	1.34558	2.72502	26.1465	954.067
9	16.1349	0.0836706	0.466155	5.73341	1.41857	2.90633	26.7431	861.334
10	16.1349	0.088527	0.469648	6.08478	1.49804	3.03875	27.3147	785.514
11	16.1349	0.0952625	0.492753	6.4408	1.58395	3.14062	27.8883	722.379
12	16.1349	0.0918826	0.493862	6.8085	1.62892	3.31907	28.4772	669.002
13	16.1349	0.0963789	0.504678	7.15192	1.73355	3.45374	29.0752	623.293
14	16.1349	0.0961523	0.50875	7.53464	1.79341	3.61021	29.6781	583.718
15	16.1349	0.112265	0.497602	7.91249	1.88311	3.74803	30.2884	549.129
16	16.1349	0.10555	0.524651	8.32209	1.99123	3.82303	30.9015	518.645
17	16.1349	0.111616	0.527785	8.67543	2.05579	4.00193	31.5075	491.582
18	16.1349	0.123474	0.530774	9.03464	2.14935	4.1385	32.1117	467.399
19	16.1349	0.140511	0.544324	9.48798	2.23459	4.19335	32.7357	445.666
20	16.1349	0.122732	0.549047	9.67763	2.31745	4.54505	33.3468	426.032
21	16.1349	0.117909	0.556894	10.0113	2.40181	4.71637	33.9392	408.209
22	16.1349	0.132142	0.580799	10.4756	2.44363	4.78978	34.5569	391.964
23	16.1349	0.122762	0.587945	10.9068	2.47994	4.94445	35.1768	377.097
24	16.1349	0.142179	0.577825	11.3141	2.55816	5.08749	35.8147	363.446
25	16.1349	0.141686	0.599172	11.7284	2.57179	5.29109	36.467	350.87
26	16.1349	0.165785	0.613124	12.2796	2.6371	5.3019	37.1324	339.25
27	16.1349	0.155491	0.593601	12.4693	2.90226	5.58246	37.8381	328.485
28	16.1349	0.152844	0.662773	12.8663	2.95009	5.72394	38.4908	318.486
29	16.1349	0.151431	0.629293	13.3798	2.93406	5.94572	39.1752	309.175
30	16.1349	0.172559	0.661069	13.9879	3.11734	5.83366	39.9075	300.489
31	16.1349	0.152374	0.670775	14.0424	3.36344	6.25554	40.6195	292.368
32	16.1349	0.158687	0.685368	14.6259	3.34273	6.39926	41.3468	284.762
33	16.1349	0.153277	0.676818	15.138	3.41787	6.56079	42.0817	277.624
34	16.1349	0.127992	0.665952	15.6588	3.49106	6.74259	42.8213	270.915
35	16.1349	0.185034	0.702698	16.2182	3.62776	6.70943	43.578	264.6
36	16.1349	0.183132	0.753796	16.7166	3.80505	6.76893	44.3624	258.648
37	16.1349	0.198578	0.650399	17.0307	3.94132	7.19675	45.1527	253.03
38	16.1349	0.217387	0.760715	17.6406	3.88896	7.2996	45.9422	247.72
39	16.1349	0.188149	0.759538	17.6165	4.28754	7.78206	46.7687	242.696
40	16.1349	0.203757	0.756832	18.6331	4.23369	7.65019	47.6125	237.938
41	16.1349	0.189052	0.737743	19.0804	4.52851	7.8173	48.4879	233.427
42	16.1349	0.188536	0.761192	19.8276	4.48719	8.01097	49.4104	229.148
43	16.1349	0.200922	0.776294	20.3341	4.74142	8.13613	50.3238	225.083
44	16.1349	0.19055	0.803067	20.7144	4.80476	8.62089	51.2686	221.221
45	16.1349	0.213732	0.84479	21.1084	5.12834	8.77793	52.2081	217.547
46	16.1349	0.276383	0.813743	21.9187	5.14495	8.88782	53.1765	214.05
47	16.1349	0.210093	0.888024	22.5679	5.19227	9.16929	54.1625	210.719
48	16.1349	0.26546	0.884426	23.4233	5.2979	9.16518	55.1712	207.544
49	16.1349	0.327385	0.973903	23.9881	5.49981	9.30099	56.2251	204.518
50	16.1349	0.276209	0.978616	25.0474	5.58914	9.29433	57.3206	201.631
51	16.1349	0.235046	0.870108	25.2328	6.06946	9.91363	58.456	198.878
52	16.1349	0.258004	0.925922	26.3314	5.96297	9.99505	59.6083	196.25
53	16.1349	0.267087	0.974835	26.8034	6.2296	10.3751	60.785	193.742
54	16.1349	0.259742	0.995487	27.3326	6.47021	10.8196	62.0126	191.347
55	16.1349	0.275045	1.03062	28.2333	6.56336	10.9695	63.2068	189.058
56	16.1349	0.293868	1.04703	29.5216	6.48702	10.9497	64.4341	186.872
57	16.1349	0.363006	1.15536	29.8982	6.84476	11.3535	65.7497	184.784
58	16.1349	0.388756	1.16472	30.6551	7.14935	11.7296	67.2224	182.791
59	16.1349	0.360933	1.15921	31.6874	7.39936	11.9132	68.6549	180.889
60	16.1349	0.370057	1.19305	32.0486	7.87354	12.556	70.1762	179.074
61	16.1349	0.345652	1.08526	33.8807	7.89451	12.4561	71.7972	177.344
62	16.1349	0.367749	1.24053	33.5543	8.78372	13.3751	73.4563	175.695
63	16.1349	0.336975	1.24833	35.7317	8.68655	13.053	75.1914	174.124
64	16.1349	0.38066	1.1797	37.8794	8.55256	12.9352	77.0624	172.631
65	16.1349	0.477427	1.26219	37.1751	9.5444	14.338	78.932	171.211
66	16.1349	0.335108	1.42092	38.664	9.7405	14.5053	80.8008	169.862
67	16.1349	0.257779	1.21211	41.0502	9.69464	14.422	82.7717	168.581
68	16.1349	0.473115	1.35688	41.8003	10.2634	14.7865	84.8151	167.367
69	16.1349	0.467386	1.32897	42.7668	11.0044	15.2863	86.9888	166.219
70	16.1349	0.53038	1.20669	44.3612	11.1672	15.8076	89.208	165.134
71	16.1349	0.423928	1.24227	45.7838	11.3937	16.6544	91.6331	164.113
72	16.1349	0.485077	1.52648	47.4403	11.6139	16.8838	94.0845	163.154
73	16.1349	0.676075	1.62232	49.0143	11.8351	17.333	96.6157	162.255
74	16.1349	0.538203	1.47386	52.0565	11.9039	17.2733	99.3807	161.417
75	16.1349	0.422204	1.52455	52.7237	12.8329	18.6624	102.301	160.639
76	16.1349	0.4406	1.58157	56.1134	13.1487	18.0366	105.456	159.922
77	16.1349	0.484116	1.56283	57.0089	14.0383	19.4693	108.698	159.265
78	16.1349	0.589123	1.83158	59.7972	14.1052	19.5957	112.054	158.668
79	16.1349	0.658322	1.92919	63.9739	13.9799	18.8679	115.544	158.129
80	16.1349	0.655414	1.78545	65.7219	14.595	20.6596	119.552	157.653
81	16.1349	0.920245	2.0957	65.0782	16.5647	22.7324	123.526	157.236
82	16.1349	0.81263	1.80289	70.4109	16.3224	22.293	127.777	156.881
83	16.1349	0.618626	2.10253	72.5196	17.0786	23.9902	132.444	156.591
84	16.1349	0.596346	1.76762	75.6136	18.0648	25.3881	137.565	156.367
85	16.1349	0.845774	1.91675	81.1761	18.8128	24.3385	143.225	156.214
86	16.1349	0.886439	2.24491	79.6955	21.1157	29.0088	149.086	156.132
87	16.1349	1.12215	2.67646	84.7682	21.7015	29.0615	155.465	156.124
88	16.1349	0.931163	2.28765	94.031	22.0682	26.9409	162.394	156.195
89	16.1349	0.647857	2.45443	95.9406	24.0299	30.726	169.934	156.347
90	16.1349	1.00777	3.12655	103.668	23.6845	30.8834	178.505	156.591
91	16.1349	1.36121	2.63295	109.938	25.5895	31.9809	187.638	156.928
92	16.1349	1.08178	2.46249	117.973	26.8813	33.9875	198.521	157.376
93	16.1349	1.30206	2.07431	126.544	29.1691	35.5627	210.788	157.944
94	16.1349	1.48308	3.39714	128.84	32.9487	41.5819	224.385	158.643
95	16.1349	1.17142	2.99397	146.649	33.6634	41.188	241.801	159.509
96	16.1349	1.65746	3.78092	156.098	40.8547	44.9987	263.524	160.582
97	16.1349	0	3.28279	174.004	49.2332	49.9766	292.276	161.926
98	16.1349	0	6.78185	160.423	81.1497	80.2244	342.436	163.749
99
