# Supplementary material for: Cost efficiency versus energy utilization in green ammonia production from intermittent renewable energy
Source: Nat Chem Eng. 2025 Apr 18;2(4):261–72. doi: 10.1038/s44286-025-00207-9 (PMC12018267; doi:10.1038/s44286-025-00207-9)
Supplement: Supplementary file 11 — Statistical source data. [file 44286_2025_207_MOESM11_ESM.xlsx]

## Sheet: ED Figure 6a
Stratum	v	Steady State ($ per MWh)	Battery power ($ per MWh)	Battery storage ($ per MWh)	Electrolyser ($ per MWh)	Hydrogen Storage ($ per MWh)	LVOU ($ per MWh)	LAEV ($ per MWh)
0	95.625	-16.1349	-0.291281	-1.68177	-16.414	-4.32424	56.7788	-3291.04
1	95.625	-16.1349	-0.297071	-1.68236	-16.745	-4.4488	56.3169	-1617.36
2	95.625	-16.1349	-0.304942	-1.68267	-17.2256	-4.50864	55.7682	-1059.65
3	95.625	-16.1349	-0.316707	-1.68375	-17.8167	-4.63298	55.04	-780.979
4	95.625	-16.1349	-0.322988	-1.68342	-18.2868	-4.94018	54.2567	-613.932
5	95.625	-16.1349	-0.326979	-1.68155	-18.7348	-5.2316	53.5151	-502.691
6	95.625	-16.1349	-0.36026	-1.68033	-19.1267	-5.47693	52.8458	-423.328
7	95.625	-16.1349	-0.345875	-1.67737	-19.5473	-5.91054	52.0089	-363.911
8	95.625	-16.1349	-0.36267	-1.67842	-19.932	-6.37654	51.1404	-317.794
9	95.625	-16.1349	-0.359254	-1.66757	-20.3476	-6.84369	50.272	-280.988
10	95.625	-16.1349	-0.371265	-1.67572	-20.5497	-7.45898	49.4344	-250.949
11	95.625	-16.1349	-0.407187	-1.67553	-21.0493	-7.78226	48.5758	-225.989
12	95.625	-16.1349	-0.437677	-1.667	-21.3934	-8.26778	47.7242	-204.934
13	95.625	-16.1349	-0.417541	-1.67107	-21.4636	-8.94198	46.9959	-186.939
14	95.625	-16.1349	-0.463954	-1.6451	-22.1383	-9.21761	46.0251	-171.408
15	95.625	-16.1349	-0.439051	-1.65911	-22.6142	-9.66629	45.1114	-157.876
16	95.625	-16.1349	-0.447231	-1.66851	-22.3755	-10.6999	44.2989	-145.983
17	95.625	-16.1349	-0.467251	-1.65698	-22.7584	-11.1909	43.4166	-135.461
18	95.625	-16.1349	-0.392955	-1.64973	-22.743	-12.1479	42.5565	-126.091
19	95.625	-16.1349	-0.481126	-1.6685	-23.9143	-11.7547	41.6715	-117.703
20	95.625	-16.1349	-0.58836	-1.66255	-25.0494	-11.4951	40.6947	-110.161
21	95.625	-16.1349	-0.602577	-1.66396	-25.5024	-12.1622	39.5589	-103.355
22	95.625	-16.1349	-0.344677	-1.62836	-25.4339	-13.4946	38.5885	-97.1837
23	95.625	-16.1349	-0.38312	-1.66435	-24.4941	-15.1642	37.7843	-91.56
24	95.625	-16.1349	-0.474798	-1.63817	-26.1255	-14.288	36.9636	-86.4191
25	95.625	-16.1349	-0.624296	-1.65627	-27.1338	-14.0013	36.0744	-81.7078
26	95.625	-16.1349	-0.522991	-1.65192	-27.2877	-14.7603	35.2672	-77.3754
27	95.625	-16.1349	-0.562767	-1.64459	-27.618	-15.3953	34.2695	-73.3881
28	95.625	-16.1349	-0.366174	-1.65754	-26.8125	-17.4858	33.1681	-69.7137
29	95.625	-16.1349	-0.587822	-1.65015	-27.8032	-17.399	32.0499	-66.3216
30	95.625	-16.1349	-0.596826	-1.61518	-28.9908	-17.2113	31.076	-63.1797
31	95.625	-16.1349	-0.478849	-1.66848	-29.7221	-17.5183	30.1023	-60.2647
32	95.625	-16.1349	-0.578279	-1.64452	-29.6337	-18.6448	28.9888	-57.56
33	95.625	-16.1349	-0.534968	-1.62247	-31.0571	-18.3728	27.9027	-55.0464
34	95.625	-16.1349	-0.455602	-1.58271	-32.2211	-18.7899	26.4407	-52.7182
35	95.625	-16.1349	-0.883185	-1.6105	-32.5187	-19.493	24.9847	-50.5598
36	95.625	-16.1349	-0.78228	-1.6771	-33.3907	-19.8729	23.7671	-48.551
37	95.625	-16.1349	-0.603872	-1.63585	-34.6295	-20.1122	22.5087	-46.681
38	95.625	-16.1349	-0.856949	-1.59703	-32.4875	-23.3213	21.2273	-44.9397
39	95.625	-16.1349	-0.541117	-1.67663	-30.8769	-26.3497	20.0457	-43.3151
40	95.625	-16.1349	-0.806895	-1.64534	-31.5937	-26.509	18.9351	-41.7968
41	95.625	-16.1349	-0.744001	-1.61282	-32.9684	-26.6707	17.4942	-40.3851
42	95.625	-16.1349	-0.658305	-1.6167	-35.0816	-25.8054	16.3281	-39.0662
43	95.625	-16.1349	-0.565839	-1.74557	-34.3674	-27.8963	14.915	-37.8393
44	95.625	-16.1349	-0.978028	-1.64505	-34.3951	-28.8374	13.6345	-36.6955
45	95.625	-16.1349	-0.856527	-1.68555	-34.9413	-29.743	12.2637	-35.6312
46	95.625	-16.1349	-0.395479	-1.61538	-33.2263	-33.1695	11.0835	-34.6372
47	95.625	-16.1349	-0.853749	-1.6521	-34.8926	-32.1644	9.92725	-33.7088
48	95.625	-16.1349	-0.990128	-1.74607	-35.7828	-32.2478	8.72326	-32.8428
49	95.625	-16.1349	-0.852361	-1.61855	-38.4138	-31.3277	7.27766	-32.0404
50	95.625	-16.1349	-0.961765	-1.57618	-36.9667	-34.3764	5.60901	-31.3022
51	95.625	-16.1349	-0.660867	-1.7743	-34.9317	-38.0648	4.05842	-30.6222
52	95.625	-16.1349	-0.751368	-1.78373	-36.8528	-37.7813	2.32087	-30.0006
53	95.625	-16.1349	-1.20857	-1.5368	-39.1088	-36.8917	0.744177	-29.4313
54	95.625	-16.1349	-1.16663	-1.62741	-36.6673	-40.8147	-0.785911	-28.9105
55	95.625	-16.1349	-1.09278	-1.6082	-37.5895	-41.3373	-2.1377	-28.4324
56	95.625	-16.1349	-0.930893	-1.72066	-38.6499	-41.6959	-3.50723	-27.9951
57	95.625	-16.1349	-1.24268	-2.03029	-38.4177	-42.9507	-5.15133	-27.6012
58	95.625	-16.1349	-0.941108	-1.94667	-36.836	-46.4832	-6.71691	-27.2473
59	95.625	-16.1349	-0.853824	-1.6499	-40.6177	-44.753	-8.38435	-26.9329
60	95.625	-16.1349	-1.34297	-1.81159	-40.859	-45.6984	-10.2219	-26.6589
61	95.625	-16.1349	-1.10068	-1.52117	-44.0056	-45.1346	-12.2719	-26.4269
62	95.625	-16.1349	-2.08245	-2.20772	-48.2278	-42.0673	-15.0952	-26.247
63	95.625	-16.1349	-1.40892	-1.99531	-45.3323	-48.6887	-17.9351	-26.1171
64	95.625	-16.1349	-1.38137	-1.88052	-45.0605	-52.0028	-20.8351	-26.0359
65	95.625	-16.1349	-1.79721	-1.98099	-47.8228	-51.7017	-23.8127	-26.0022
66	95.625	-16.1349	-1.66192	-1.88268	-46.7007	-56.23	-26.9852	-26.0169
67	95.625	-16.1349	-2.02271	-2.04202	-46.2074	-59.6226	-30.4046	-26.0814
68	95.625	-16.1349	-1.65413	-1.61605	-47.5839	-64.246	-35.61	-26.2195
69	95.625	-16.1349	-2.5095	-2.43857	-50.0408	-65.0982	-40.597	-26.4249
70	95.625	-16.1349	-2.20675	-2.08869	-48.8081	-73.1112	-46.7247	-26.7108
71	95.625	-16.1349	-2.23439	-2.49528	-47.1963	-80.588	-53.0239	-27.0762
72	95.625	-16.1349	-2.77967	-2.83029	-49.5668	-84.9466	-60.6333	-27.5359
73	95.625	-16.1349	-2.2167	-2.15994	-45.7892	-98.9884	-69.6641	-28.1052
74	95.625	-16.1349	-2.64971	-2.62264	-43.7378	-106.069	-75.5887	-28.7383
75	95.625	-16.1349	-2.27316	-2.69616	-40.4979	-119.411	-85.3882	-29.4837
76	95.625	-16.1349	-2.18861	-2.32791	-34.5919	-133.185	-92.8032	-30.3061
77	95.625	-16.1349	-3.06583	-2.02942	-31.5198	-142.229	-99.3544	-31.1913
78	95.625	-16.1349	-2.63283	-2.16915	-29.9482	-150.962	-106.222	-32.1411
79	95.625	-16.1349	-2.211	-2.49509	-34.9754	-160.794	-120.986	-33.2516
80	95.625	-16.1349	-3.34377	-2.65961	-29.7291	-181.937	-138.18	-34.547
81	95.625	-16.1349	-2.43503	-2.07523	-18.4016	-215.723	-159.145	-36.0665
82	95.625	-16.1349	-2.90151	-2.23579	-26.2135	-220.159	-172.02	-37.7045
83	95.625	-16.1349	-2.60755	-2.21424	-32.6039	-231.943	-189.879	-39.5161
84	95.625	-16.1349	-4.14828	-2.47325	-36.8012	-248.581	-212.513	-41.5514
85	95.625	-16.1349	-2.1265	-2.97003	-25.2919	-289.057	-239.956	-43.8584
86	95.625	-16.1349	-2.0409	-1.92056	-17.2669	-315.491	-257.23	-46.3109
87	95.625	-16.1349	-3.48742	-2.87684	-24.349	-328.192	-279.415	-48.9599
88	95.625	-16.1349	-1.00141	-1.70709	-20.0032	-365.665	-308.886	-51.8804
89	95.625	-16.1349	-1.60413	-2.54564	-18.9687	-384.407	-328.036	-54.9488
90	95.625	-16.1349	-1.71761	-2.31459	-17.8899	-416.269	-358.701	-58.2867
91	95.625	-16.1349	-1.7452	-2.02181	-10.2244	-453.894	-388.395	-61.8748
92	95.625	-16.1349	-1.2521	-2.58034	-1.72283	-488.521	-414.586	-65.6674
93	95.625	-16.1349	-1.11217	-1.86809	0	-521.766	-443.482	-69.6867
94	95.625	-16.1349	-1.08946	-1.88378	0	-541.09	-458.625	-73.7808
95	95.625	-16.1349	-0.595112	-1.74823	-0.764585	-545.815	-469.433	-77.9022
96	95.625	-16.1349	-0.7545	-1.53484	-2.19972	-560.524	-485.523	-82.1045
97	95.625	-16.1349	-0.445946	-1.78555	-3.18096	-576.44	-502.362	-86.3928
98	95.625	-16.1349	-0.171763	-1.59676	0	-600.196	-521.65	-90.7894
99

## Sheet: ED Figure 6b
Stratum	Market Value ($ per MWh)	Steady State ($ per MWh)	Battery power ($ per MWh)	Battery storage ($ per MWh)	Electrolyser ($ per MWh)	Hydrogen Storage ($ per MWh)	LVOU ($ per MWh)	LAEV ($ per MWh)
0	95.625	-16.1349	-0.434884	-1.73442	-23.3561	-4.8156	49.149	-5997.15
1	95.625	-16.1349	-0.476069	-1.73435	-25.0884	-5.27222	46.9191	-2975.12
2	95.625	-16.1349	-0.513981	-1.73234	-26.5495	-6.46603	44.2282	-1968.67
3	95.625	-16.1349	-0.5825	-1.73034	-29.0342	-7.19035	40.9526	-1466.26
4	95.625	-16.1349	-0.610419	-1.74833	-31.4422	-8.74243	36.9467	-1165.62
5	95.625	-16.1349	-0.808315	-1.72142	-34.1182	-11.1003	31.7419	-966.061
6	95.625	-16.1349	-0.82854	-1.74245	-36.6912	-14.453	25.7749	-824.37
7	95.625	-16.1349	-0.922711	-1.76813	-40.6509	-16.7222	19.4261	-718.895
8	95.625	-16.1349	-1.03197	-1.7696	-43.0129	-20.7275	12.9481	-637.579
9	95.625	-16.1349	-1.01798	-1.75402	-44.7592	-25.5175	6.44138	-573.177
10	95.625	-16.1349	-1.05872	-1.7453	-47.6414	-29.9861	-0.941432	-521.156
11	95.625	-16.1349	-1.00887	-1.7235	-51.1417	-33.7745	-8.15853	-478.406
12	95.625	-16.1349	-1.03518	-1.82939	-54.8194	-37.198	-15.3919	-442.79
13	95.625	-16.1349	-1.17989	-1.71691	-56.7438	-43.6286	-23.7791	-412.86
14	95.625	-16.1349	-0.992839	-1.83414	-61.9282	-46.8516	-32.1167	-387.477
15	95.625	-16.1349	-1.59745	-1.94774	-58.9879	-56.2086	-39.2516	-365.713
16	95.625	-16.1349	-1.37528	-1.69396	-62.7567	-59.5838	-45.9197	-346.902
17	95.625	-16.1349	-0.896133	-1.81827	-69.1441	-60.4817	-52.8501	-330.566
18	95.625	-16.1349	-1.29409	-1.79155	-65.6087	-70.7162	-59.9205	-316.321
19	95.625	-16.1349	-0.761627	-1.73988	-74.5368	-68.6799	-66.2282	-303.817
20	95.625	-16.1349	-0.849253	-1.80949	-76.1783	-73.9599	-73.3069	-292.84
21	95.625	-16.1349	-1.50873	-1.71446	-73.6614	-83.331	-80.7255	-283.198
22	95.625	-16.1349	-1.48296	-1.74112	-75.8583	-88.2672	-87.8595	-274.705
23	95.625	-16.1349	-1.20591	-1.69389	-78.0826	-93.9294	-95.4218	-267.235
24	95.625	-16.1349	-0.539985	-1.90898	-75.3793	-102.89	-101.228	-260.595
25	95.625	-16.1349	-1.00697	-1.56827	-90.9091	-93.4054	-107.4	-254.703
26	95.625	-16.1349	-1.75829	-1.90301	-87.583	-102.106	-113.86	-249.486
27	95.625	-16.1349	-1.19764	-1.93505	-82.5156	-114.418	-120.577	-244.882
28	95.625	-16.1349	-1.45307	-1.9357	-84.8985	-118.964	-127.761	-240.844
29	95.625	-16.1349	-1.45528	-2.19245	-78.3517	-133.563	-136.073	-237.351
30	95.625	-16.1349	-1.30442	-1.99709	-73.2902	-145.584	-142.685	-234.298
31	95.625	-16.1349	-1.64933	-2.02647	-85.01	-140.51	-149.706	-231.654
32	95.625	-16.1349	-1.61385	-1.83874	-79.0004	-152.768	-155.731	-229.353
33	95.625	-16.1349	-1.65265	-2.3774	-70.7106	-167.505	-162.756	-227.395
34	95.625	-16.1349	-1.92878	-1.95785	-57.8914	-186.864	-169.152	-225.731
35	95.625	-16.1349	-1.88723	-2.59995	-74.9043	-175.967	-175.869	-224.346
36	95.625	-16.1349	-2.37076	-2.66223	-80.258	-178.61	-184.411	-223.266
37	95.625	-16.1349	-1.44875	-2.66409	-79.9553	-188.835	-193.413	-222.481
38	95.625	-16.1349	-2.27023	-2.18146	-74.9431	-201.877	-201.781	-221.95
39	95.625	-16.1349	-1.47853	-2.08833	-67.8192	-217.219	-209.115	-221.629
40	95.625	-16.1349	-2.09189	-2.43954	-76.0958	-215.554	-216.691	-221.509
41	95.625	-16.1349	-1.61224	-2.76647	-58.5887	-240.81	-224.288	-221.575
42	95.625	-16.1349	-1.19061	-1.80349	-49.0554	-257.867	-230.426	-221.781
43	95.625	-16.1349	-2.74977	-3.57302	-54.583	-256.438	-237.854	-222.146
44	95.625	-16.1349	-2.09375	-2.88608	-52.0148	-267.739	-245.244	-222.659
45	95.625	-16.1349	-1.82114	-3.09224	-48.2694	-278.498	-252.191	-223.301
46	95.625	-16.1349	-2.17798	-3.5015	-41.4463	-291.4	-259.036	-224.062
47	95.625	-16.1349	-1.79012	-2.00146	-37.9425	-303.653	-265.897	-224.933
48	95.625	-16.1349	-1.61924	-2.60204	-39.2291	-307.181	-271.141	-225.876
49	95.625	-16.1349	-1.90012	-1.89727	-41.3222	-310.281	-275.91	-226.877
50	95.625	-16.1349	-2.75812	-2.72652	-39.6515	-316.856	-282.502	-227.967
51	95.625	-16.1349	-2.35406	-3.7948	-33.8747	-328.258	-288.792	-229.137
52	95.625	-16.1349	-2.96115	-3.12204	-31.356	-336.868	-294.818	-230.376
53	95.625	-16.1349	-2.63138	-3.61182	-39.1009	-335.295	-301.149	-231.687
54	95.625	-16.1349	-1.80369	-2.08695	-22.0494	-360.53	-306.98	-233.056
55	95.625	-16.1349	-0.986324	-1.59413	-20.086	-368.348	-311.525	-234.457
56	95.625	-16.1349	-1.78182	-2.32495	-30.7485	-361.026	-316.391	-235.895
57	95.625	-16.1349	-2.89588	-3.45783	-35.1572	-361.674	-323.695	-237.408
58	95.625	-16.1349	-1.92159	-1.78468	-28.7747	-376.771	-329.762	-238.974
59	95.625	-16.1349	-1.43734	-1.1503	-24.043	-387.855	-334.995	-240.574
60	95.625	-16.1349	-1.88282	-2.01867	-25.1885	-390.014	-339.614	-242.198
61	95.625	-16.1349	-1.54516	-2.35408	-30.1037	-391.551	-346.063	-243.873
62	95.625	-16.1349	-0.844479	-1.64062	-26.1328	-402.642	-351.77	-245.586
63	95.625	-16.1349	-1.60701	-1.46715	-24.6035	-410.169	-358.356	-247.348
64	95.625	-16.1349	-0.26427	-2.05455	-16.7597	-422.66	-362.249	-249.115
65	95.625	-16.1349	-1.47906	-1.25511	-23.784	-419.181	-366.209	-250.89
66	95.625	-16.1349	-2.37664	-3.19129	-35.0822	-411.779	-372.939	-252.711
67	95.625	-16.1349	-1.41609	-1.28903	-30.0737	-426.798	-380.087	-254.584
68	95.625	-16.1349	-0.741767	-1.00579	-43.9879	-419.722	-385.967	-256.488
69	95.625	-16.1349	-3.11711	-4.09103	-45.4407	-421.623	-394.782	-258.464
70	95.625	-16.1349	-0.0826345	-1.5268	-37.5763	-442.565	-402.261	-260.489
71	95.625	-16.1349	-1.48182	-2.50113	-7.26473	-476.151	-407.909	-262.537
72	95.625	-16.1349	-1.97583	-1.83512	-5.24305	-481.511	-411.075	-264.572
73	95.625	-16.1349	-0.910655	-1.67248	-9.5372	-482.601	-415.231	-266.608
74	95.625	-16.1349	-0.812358	-1.9704	-12.9541	-485.129	-421.375	-268.671
75	95.625	-16.1349	-0.461163	-0.895672	-7.22545	-497.394	-426.486	-270.748
76	95.625	-16.1349	-1.26235	-1.03499	-9.36521	-498.885	-431.058	-272.83
77	95.625	-16.1349	-0.705015	-1.01087	-8.5345	-504.725	-435.485	-274.915
78	95.625	-16.1349	-1.11226	-2.27859	-8.81435	-507.973	-440.688	-277.013
79	95.625	-16.1349	-0.652843	-2.40675	-13.696	-509.038	-446.303	-279.129
80	95.625	-16.1349	-1.17925	-2.00406	-21.455	-507.237	-452.385	-281.268
81	95.625	-16.1349	-1.74029	-2.7157	-24.0433	-509.269	-458.278	-283.427
82	95.625	-16.1349	0	-1.88944	-19.6048	-522.27	-464.098	-285.604
83	95.625	-16.1349	-1.18703	-2.06945	-15.1646	-530.156	-469.087	-287.788
84	95.625	-16.1349	-0.645618	-2.59927	-24.8833	-526.603	-475.241	-289.993
85	95.625	-16.1349	-1.7524	-1.51161	-24.8642	-535.468	-484.106	-292.251
86	95.625	-16.1349	-0.711039	-2.18106	-20.049	-547.529	-490.98	-294.535
87	95.625	-16.1349	-1.63828	-2.6346	-9.15821	-563.527	-497.468	-296.841
88	95.625	-16.1349	-2.02291	-3.02451	-4.69428	-572.968	-503.219	-299.16
89	95.625	-16.1349	-1.16233	-1.35873	-7.92848	-576.887	-507.847	-301.479
90	95.625	-16.1349	-0.894142	-2.77997	-7.29312	-580.279	-511.756	-303.789
91	95.625	-16.1349	-1.57935	-2.7488	-4.72405	-586.987	-516.55	-306.102
92	95.625	-16.1349	-0.279972	-0.707162	-11.3475	-587.182	-520.027	-308.402
93	95.625	-16.1349	0	-0.650332	-27.5372	-580.344	-526.093	-310.718
94	95.625	-16.1349	0	-0.122633	-43.1152	-572.266	-534.806	-313.077
95	95.625	-16.1349	0	-0.975874	-76.901	-550.861	-547.584	-315.52
96	95.625	-16.1349	0	-1.84852	-130.6	-522.952	-575.181	-318.197
97	95.625	-16.1349	-0.320667	-1.02809	-172.277	-527.884	-622.02	-321.297
98	95.625	-16.1349	-1.51387	-3.38665	-262.835	-522.05	-710.295	-325.226
99

## Sheet: ED Figure 6c
Stratum	Market Value ($ per MWh)	Steady State ($ per MWh)	Battery power ($ per MWh)	Battery storage ($ per MWh)	Electrolyser ($ per MWh)	Hydrogen Storage ($ per MWh)	LVOU ($ per MWh)	LAEV ($ per MWh)
0	95.625	-16.1349	-4.88776	-28.9153	-51.7563	-176.909	-182.978	-8178.78
1	95.625	-16.1349	-5.34883	-33.2601	-55.6003	-216.38	-231.099	-4204.94
2	95.625	-16.1349	-5.62658	-36.3976	-52.3055	-243.508	-258.348	-2889.41
3	95.625	-16.1349	-6.11989	-38.9388	-62.8442	-252.372	-280.785	-2237.25
4	95.625	-16.1349	-5.89837	-41.6022	-53.7102	-277.252	-298.973	-1849.6
5	95.625	-16.1349	-6.48601	-43.0291	-59.1239	-282.89	-312.039	-1593.34
6	95.625	-16.1349	-6.52849	-44.3749	-59.2049	-293.294	-323.913	-1411.99
7	95.625	-16.1349	-6.43684	-45.5141	-67.578	-293.828	-333.867	-1277.23
8	95.625	-16.1349	-7.11744	-46.2516	-66.3725	-303.074	-343.326	-1173.46
9	95.625	-16.1349	-6.61613	-46.9025	-63.3135	-314.29	-351.632	-1091.28
10	95.625	-16.1349	-5.82265	-47.9562	-69.4679	-316.404	-360.16	-1024.81
11	95.625	-16.1349	-7.25701	-48.1111	-70.6033	-322.309	-368.79	-970.143
12	95.625	-16.1349	-6.21718	-49.0414	-59.1305	-340.824	-375.723	-924.418
13	95.625	-16.1349	-6.37121	-49.7674	-61.3023	-344.283	-382.234	-885.691
14	95.625	-16.1349	-5.88795	-49.8963	-46.2353	-365.304	-387.833	-852.5
15	95.625	-16.1349	-7.14525	-49.9206	-50.6948	-364.7	-392.971	-823.78
16	95.625	-16.1349	-6.2306	-50.625	-46.1259	-374.881	-398.372	-798.756
17	95.625	-16.1349	-6.92913	-50.8273	-38.2374	-387.297	-403.801	-776.814
18	95.625	-16.1349	-7.05997	-50.9902	-37.9861	-391.739	-408.285	-757.417
19	95.625	-16.1349	-7.05064	-51.2539	-33.7517	-400.036	-412.602	-740.177
20	95.625	-16.1349	-6.26392	-51.9514	-47.4464	-391.092	-417.264	-724.8
21	95.625	-16.1349	-7.15759	-51.8252	-52.3549	-391.011	-422.859	-711.075
22	95.625	-16.1349	-7.50735	-51.9822	-56.3988	-392.277	-428.675	-698.797
23	95.625	-16.1349	-6.82091	-52.9698	-47.8883	-405.411	-433.6	-687.747
24	95.625	-16.1349	-7.31359	-53.4024	-41.7853	-414.598	-437.609	-677.742
25	95.625	-16.1349	-6.70422	-53.5925	-36.9278	-424.12	-441.854	-668.669
26	95.625	-16.1349	-7.1363	-53.809	-45.745	-419.153	-446.353	-660.435
27	95.625	-16.1349	-7.61236	-54.1833	-45.7243	-422.774	-450.803	-652.948
28	95.625	-16.1349	-6.82552	-54.8044	-40.6097	-432.066	-454.816	-646.116
29	95.625	-16.1349	-7.46075	-54.9483	-43.2036	-432.537	-458.66	-639.868
30	95.625	-16.1349	-7.01012	-55.4034	-47.395	-432.319	-462.637	-634.15
31	95.625	-16.1349	-7.17239	-55.4545	-43.7895	-440.115	-467.042	-628.928
32	95.625	-16.1349	-7.54412	-55.778	-38.7798	-448.572	-471.184	-624.148
33	95.625	-16.1349	-6.2558	-57.6085	-33.9275	-456.134	-474.436	-619.745
34	95.625	-16.1349	-6.11349	-58.917	-39.0848	-453.822	-478.447	-615.708
35	95.625	-16.1349	-5.76491	-59.2504	-46.8738	-449.852	-482.251	-612.001
36	95.625	-16.1349	-6.57397	-59.2008	-51.3017	-449.174	-486.76	-608.616
37	95.625	-16.1349	-6.75529	-58.8967	-45.5079	-459.891	-491.561	-605.535
38	95.625	-16.1349	-7.05381	-59.0227	-43.2719	-465.86	-495.719	-602.72
39	95.625	-16.1349	-8.30484	-58.0079	-51.7769	-460.653	-499.252	-600.133
40	95.625	-16.1349	-6.71603	-58.8401	-36.9525	-479.652	-502.671	-597.756
41	95.625	-16.1349	-8.63822	-58.7589	-36.6013	-481.814	-506.323	-595.579
42	95.625	-16.1349	-9.7279	-58.2295	-42.051	-479.588	-510.106	-593.591
43	95.625	-16.1349	-7.80855	-59.5432	-34.9227	-490.883	-513.667	-591.775
44	95.625	-16.1349	-7.17149	-60.2465	-31.6584	-498.35	-517.937	-590.134
45	95.625	-16.1349	-7.5545	-59.7483	-37.4448	-496.537	-521.794	-588.648
46	95.625	-16.1349	-8.53543	-60.2162	-30.0115	-506.211	-525.484	-587.304
47	95.625	-16.1349	-9.68596	-59.8359	-36.7084	-502.67	-529.41	-586.098
48	95.625	-16.1349	-7.89162	-60.9666	-39.2951	-505.249	-533.912	-585.033
49	95.625	-16.1349	-8.67135	-61.5291	-35.9951	-511.076	-537.781	-584.088
50	95.625	-16.1349	-8.98528	-61.5154	-28.88	-520.93	-540.821	-583.24
51	95.625	-16.1349	-9.28244	-61.9398	-29.584	-523.222	-544.538	-582.495
52	95.625	-16.1349	-9.17286	-62.1399	-25.7369	-529.481	-547.041	-581.826
53	95.625	-16.1349	-8.63184	-62.6816	-28.4076	-529.666	-549.897	-581.235
54	95.625	-16.1349	-9.50065	-63.4343	-33.6844	-526.197	-553.326	-580.728
55	95.625	-16.1349	-7.80158	-66.0511	-37.1411	-525.424	-556.928	-580.303
56	95.625	-16.1349	-6.87243	-67.2826	-34.1786	-531.638	-560.481	-579.955
57	95.625	-16.1349	-6.25721	-68.7981	-31.8777	-536.46	-563.903	-579.678
58	95.625	-16.1349	-5.41858	-69.6895	-33.8009	-537.551	-566.97	-579.463
59	95.625	-16.1349	-6.7336	-68.8313	-38.3402	-535.791	-570.206	-579.309
60	95.625	-16.1349	-5.60668	-69.4141	-30.9341	-546.851	-573.316	-579.21
61	95.625	-16.1349	-6.18645	-69.8839	-28.1625	-551.158	-575.901	-579.157
62	95.625	-16.1349	-7.22966	-69.6594	-31.1009	-549.74	-578.24	-579.142
63	95.625	-16.1349	-7.22405	-70.067	-28.0159	-555.415	-581.232	-579.175
64	95.625	-16.1349	-6.40058	-70.8509	-26.35	-559.631	-583.742	-579.245
65	95.625	-16.1349	-6.1028	-71.4484	-31.3362	-557.16	-586.557	-579.356
66	95.625	-16.1349	-5.41799	-72.1829	-37.7082	-554.488	-590.307	-579.519
67	95.625	-16.1349	-5.92031	-71.8468	-36.1515	-559.021	-593.45	-579.724
68	95.625	-16.1349	-6.49221	-71.9761	-37.5041	-559.899	-596.382	-579.966
69	95.625	-16.1349	-6.32769	-72.4148	-32.3623	-567.433	-599.048	-580.238
70	95.625	-16.1349	-6.3303	-72.1828	-38.9833	-564.105	-602.111	-580.546
71	95.625	-16.1349	-7.94411	-72.2507	-45.1411	-558.86	-604.706	-580.882
72	95.625	-16.1349	-5.37302	-73.5018	-44.9879	-563.228	-607.6	-581.248
73	95.625	-16.1349	-5.46869	-73.5921	-52.4508	-559.073	-611.094	-581.651
74	95.625	-16.1349	-7.28881	-73.7314	-56.6294	-556.931	-615.09	-582.097
75	95.625	-16.1349	-6.9762	-74.5412	-58.5556	-558.84	-619.423	-582.588
76	95.625	-16.1349	-7.08782	-75.1354	-60.1198	-560.267	-623.12	-583.115
77	95.625	-16.1349	-5.97682	-76.0628	-66.7331	-557.606	-626.888	-583.676
78	95.625	-16.1349	-5.8637	-76.5058	-72.9971	-556.017	-631.894	-584.286
79	95.625	-16.1349	-4.79883	-77.4766	-81.0229	-555.796	-639.605	-584.978
80	95.625	-16.1349	-5.60506	-78.3848	-73.422	-567.937	-645.859	-585.729
81	95.625	-16.1349	-1.53952	-83.2315	-75.1188	-571.053	-651.453	-586.531
82	95.625	-16.1349	-6.02161	-79.26	-77.3731	-575.005	-658.169	-587.394
83	95.625	-16.1349	-2.03769	-83.1724	-78.7718	-580.261	-664.753	-588.315
84	95.625	-16.1349	0	-87.0953	-83.3326	-581.163	-671.727	-589.296
85	95.625	-16.1349	0	-88.6532	-87.1069	-583.886	-679.122	-590.341
86	95.625	-16.1349	-1.51844	-85.9275	-95.2812	-584.022	-687.259	-591.455
87	95.625	-16.1349	-0.184386	-85.2424	-109.523	-579.428	-694.888	-592.63
88	95.625	-16.1349	-4.00618	-79.1859	-121.723	-580.168	-705.594	-593.899
89	95.625	-16.1349	-5.44835	-80.4494	-122.416	-587.75	-716.574	-595.262
90	95.625	-16.1349	-6.81176	-81.6044	-132.503	-591.472	-732.9	-596.775
91	95.625	-16.1349	-6.22613	-81.2664	-147.367	-596.999	-752.368	-598.466
92	95.625	-16.1349	-0.26077	-83.6088	-161.412	-606.105	-771.896	-600.331
93	95.625	-16.1349	0	-90.8492	-178.344	-607.25	-794.627	-602.398
94	95.625	-16.1349	0	-93.1323	-198.498	-608.489	-816.949	-604.656
95	95.625	-16.1349	0	-97.5134	-221.24	-613.684	-844.474	-607.154
96	95.625	-16.1349	-4.27772	-87.902	-248.185	-623.168	-884.043	-610.009
97	95.625	-16.1349	0	-93.4472	-292.648	-632.685	-936.627	-613.342
98	95.625	-16.1349	-21.073	-81.7233	-367.318	-642.58	-1033.2	-617.583
99

## Sheet: ED Figure 6d
Stratum	Market Value ($ per MWh)	Steady State ($ per MWh)	Battery power ($ per MWh)	Battery storage ($ per MWh)	Electrolyser ($ per MWh)	Hydrogen Storage ($ per MWh)	LVOU ($ per MWh)	LAEV ($ per MWh)
0	95.625	-16.1349	-0.245856	-1.88608	-2.32565	-6.91024	68.1222	-3605.07
1	95.625	-16.1349	-0.193735	-1.99353	-2.60175	-8.05046	66.6506	-1769.21
2	95.625	-16.1349	-0.237597	-2.00482	-2.80688	-9.08346	65.3573	-1157.69
3	95.625	-16.1349	-0.234119	-2.03846	-3.42066	-9.59032	64.2065	-852.214
4	95.625	-16.1349	-0.208338	-2.09594	-3.56293	-10.6467	62.9761	-669.176
5	95.625	-16.1349	-0.236518	-2.11081	-4.57799	-10.8454	61.7194	-547.36
6	95.625	-16.1349	-0.251206	-2.12666	-4.68738	-12.0811	60.3437	-460.545
7	95.625	-16.1349	-0.277462	-2.11574	-4.81485	-13.2674	59.0146	-395.6
8	95.625	-16.1349	-0.306339	-2.15455	-5.33481	-13.9562	57.7382	-345.229
9	95.625	-16.1349	-0.210883	-2.22053	-5.40679	-15.1129	56.539	-305.053
10	95.625	-16.1349	-0.166169	-2.22655	-5.26429	-16.4119	55.4212	-272.282
11	95.625	-16.1349	-0.250532	-2.25644	-5.56547	-16.9457	54.4719	-245.053
12	95.625	-16.1349	-0.23776	-2.29275	-6.26171	-17.3505	53.3473	-222.099
13	95.625	-16.1349	-0.300691	-2.33196	-6.85797	-17.759	52.2405	-202.503
14	95.625	-16.1349	-0.436168	-2.37543	-7.11685	-18.7066	50.855	-185.613
15	95.625	-16.1349	-0.320209	-2.36791	-8.11611	-19.1783	49.5075	-170.918
16	95.625	-16.1349	-0.196857	-2.41068	-7.66558	-21.0089	48.208	-158.028
17	95.625	-16.1349	-0.280162	-2.41575	-8.55518	-21.5782	46.6608	-146.656
18	95.625	-16.1349	-0.224554	-2.41041	-9.97848	-21.9173	44.9594	-136.571
19	95.625	-16.1349	-0.357876	-2.41796	-9.58678	-23.4761	43.6514	-127.56
20	95.625	-16.1349	-0.185004	-2.44639	-10.4028	-23.9972	42.4587	-119.464
21	95.625	-16.1349	-0.211047	-2.48024	-9.94066	-25.4938	41.3644	-112.154
22	95.625	-16.1349	-0.401534	-2.48189	-10.0971	-26.3193	40.1903	-105.53
23	95.625	-16.1349	-0.446917	-2.48671	-10.187	-27.3691	39.0003	-99.5079
24	95.625	-16.1349	-0.211022	-2.60727	-10.4125	-28.4068	37.8525	-94.0135
25	95.625	-16.1349	-0.206433	-2.59814	-11.4895	-28.5749	36.6211	-88.9891
26	95.625	-16.1349	-0.243	-2.60571	-12.1888	-28.8937	35.5589	-84.3762
27	95.625	-16.1349	-0.358837	-2.62267	-13.5038	-28.6102	34.3945	-80.1344
28	95.625	-16.1349	-0.448159	-2.65369	-13.3675	-29.7831	33.2376	-76.225
29	95.625	-16.1349	-0.23931	-2.68747	-12.628	-31.9517	31.9836	-72.618
30	95.625	-16.1349	-0.546609	-2.65656	-13.0521	-32.5138	30.721	-69.2845
31	95.625	-16.1349	-0.473938	-2.68327	-12.9681	-33.8605	29.5043	-66.1974
32	95.625	-16.1349	-0.491272	-2.6662	-13.0059	-34.8498	28.4768	-63.3284
33	95.625	-16.1349	-0.34861	-2.73969	-13.9436	-35.0836	27.3746	-60.6607
34	95.625	-16.1349	-0.499711	-2.74195	-14.246	-35.8597	26.1427	-58.1806
35	95.625	-16.1349	-0.358514	-2.74087	-14.6057	-36.9807	24.8043	-55.8755
36	95.625	-16.1349	-0.18143	-2.77015	-16.8115	-36.48	23.247	-53.737
37	95.625	-16.1349	-0.329555	-2.791	-16.8139	-37.6518	21.9039	-51.7465
38	95.625	-16.1349	-0.456158	-2.79014	-17.2716	-38.536	20.4361	-49.8956
39	95.625	-16.1349	-0.209492	-3.04276	-17.9075	-39.3633	18.9671	-48.1741
40	95.625	-16.1349	-0.173493	-3.00127	-15.9789	-42.7605	17.576	-46.5704
41	95.625	-16.1349	-0.681819	-2.81702	-15.4647	-44.1762	16.3503	-45.0723
42	95.625	-16.1349	-0.650245	-2.81764	-15.7855	-45.2327	15.004	-43.6752
43	95.625	-16.1349	-0.526364	-2.87403	-13.8763	-48.2685	13.9449	-42.3656
44	95.625	-16.1349	-0.461335	-2.93515	-14.1916	-49.2128	12.6892	-41.1422
45	95.625	-16.1349	-0.72875	-2.9059	-13.6835	-50.8389	11.333	-40.0014
46	95.625	-16.1349	-0.396995	-2.96799	-13.5621	-52.6024	9.96058	-38.9384
47	95.625	-16.1349	-0.466551	-3.02428	-11.8195	-55.5044	8.67536	-37.9465
48	95.625	-16.1349	-0.291722	-3.00781	-13.6134	-55.2138	7.36338	-37.0218
49	95.625	-16.1349	-0.533171	-2.92213	-14.9296	-55.0074	6.09772	-36.1594
50	95.625	-16.1349	-0.36251	-2.96395	-15.4824	-55.9022	4.77898	-35.3567
51	95.625	-16.1349	-0.331679	-2.96913	-16.3396	-56.2784	3.57119	-34.608
52	95.625	-16.1349	-0.512043	-2.9824	-15.9032	-57.6452	2.44722	-33.9089
53	95.625	-16.1349	-0.938909	-2.97866	-17.8424	-56.7763	0.953817	-33.2633
54	95.625	-16.1349	-0.259021	-3.17327	-20.2307	-56.6639	-0.836843	-32.6737
55	95.625	-16.1349	-0.630966	-2.91891	-21.6167	-56.7979	-2.47432	-32.1344
56	95.625	-16.1349	-1.06311	-2.83622	-23.8101	-56.5633	-4.78266	-31.6546
57	95.625	-16.1349	-0.741012	-3.10759	-25.5892	-57.0671	-7.01479	-31.2298
58	95.625	-16.1349	-0.655164	-3.27735	-24.4345	-60.2582	-9.13518	-30.8553
59	95.625	-16.1349	0	-3.10711	-26.7859	-60.7228	-11.0327	-30.5249
60	95.625	-16.1349	-0.01978	-3.12751	-26.9812	-62.35	-12.9884	-30.2374
61	95.625	-16.1349	-0.863004	-3.13327	-28.4334	-62.1492	-15.0888	-29.9931
62	95.625	-16.1349	0	-3.20689	-28.8231	-68.2185	-20.6837	-29.8453
63	95.625	-16.1349	-0.161022	-3.42948	-25.0769	-76.5006	-25.678	-29.7802
64	95.625	-16.1349	0	-3.37994	-25.7267	-78.4518	-27.8628	-29.7507
65	95.625	-16.1349	-0.306162	-3.40459	-26.24	-79.9177	-30.3784	-29.7602
66	95.625	-16.1349	-0.170329	-3.42673	-26.6099	-83.1902	-33.907	-29.8221
67	95.625	-16.1349	-0.677798	-3.33369	-25.4678	-89.0724	-39.0616	-29.958
68	95.625	-16.1349	0	-3.34716	-24.1266	-96.2783	-44.2533	-30.1652
69	95.625	-16.1349	-0.663794	-3.3717	-21.8576	-107.331	-53.7342	-30.5019
70	95.625	-16.1349	-0.182157	-3.45427	-21.3206	-113.124	-58.5913	-30.8975
71	95.625	-16.1349	-0.182046	-3.45165	-22.3774	-117.158	-63.6786	-31.3528
72	95.625	-16.1349	-0.0700539	-3.46525	-22.2605	-122.231	-68.5366	-31.8621
73	95.625	-16.1349	0	-3.55091	-22.806	-125.96	-72.8065	-32.4155
74	95.625	-16.1349	0	-3.48219	-22.1117	-134.869	-80.8848	-33.0617
75	95.625	-16.1349	-0.21594	-3.47152	-19.1237	-148.845	-92.1656	-33.8394
76	95.625	-16.1349	-0.524376	-3.73003	-16.8096	-162.535	-104.109	-34.752
77	95.625	-16.1349	0	-3.4767	-13.4197	-174.706	-111.327	-35.7337
78	95.625	-16.1349	0	-3.49743	-11.9213	-189.523	-125.02	-36.8639
79	95.625	-16.1349	-0.0146615	-3.52566	-9.8525	-202.744	-136.647	-38.1112
80	95.625	-16.1349	0	-3.57809	-11.1519	-215.263	-150.007	-39.4926
81	95.625	-16.1349	0	-3.64425	-12.7586	-227.915	-163.732	-41.0077
82	95.625	-16.1349	-0.0292628	-3.56235	-5.22065	-256.118	-185.44	-42.7479
83	95.625	-16.1349	0	-3.58348	-2.32	-272.125	-198.229	-44.5989
84	95.625	-16.1349	-0.141412	-3.57111	-0.642184	-294.315	-219.18	-46.6528
85	95.625	-16.1349	0	-3.65345	-0.469434	-315.583	-240.026	-48.9013
86	95.625	-16.1349	-0.0632178	-3.70886	0	-344.992	-267.318	-51.4118
87	95.625	-16.1349	0	-3.86592	0	-358.054	-281.001	-54.0208
88	95.625	-16.1349	0	-3.77452	0	-381.503	-302.78	-56.8158
89	95.625	-16.1349	0	-3.78408	0	-405.313	-324.189	-59.7867
90	95.625	-16.1349	0	-3.93997	0	-432.225	-350.703	-62.9835
91	95.625	-16.1349	0	-3.88793	0	-457.252	-374.145	-66.3657
92	95.625	-16.1349	0	-3.84217	0	-475.166	-391.048	-69.8569
93	95.625	-16.1349	0	-3.85186	0	-487.871	-404.639	-73.4185
94	95.625	-16.1349	0	-3.86854	0	-505.86	-423.016	-77.0984
95	95.625	-16.1349	0	-3.96394	0	-544.965	-461.693	-81.1046
96	95.625	-16.1349	0	-4.04775	0	-594.244	-509.791	-85.5241
97	95.625	-16.1349	0	-4.15516	0	-625.234	-540.555	-90.1672
98	95.625	-16.1349	0	-4.23459	0	-675.234	-591.351	-95.2297
99

## Sheet: ED Figure 6e
Stratum	Market Value ($ per MWh)	Steady State ($ per MWh)	Battery power ($ per MWh)	Battery storage ($ per MWh)	Electrolyser ($ per MWh)	Hydrogen Storage ($ per MWh)	LVOU ($ per MWh)	LAEV ($ per MWh)
0	95.625	-16.1349	-0.509794	-2.87474	-6.58813	-12.4227	57.0947	-7490.36
1	95.625	-16.1349	-0.506597	-2.95391	-7.40452	-14.4874	54.1377	-3718.11
2	95.625	-16.1349	-0.485243	-3.0224	-8.24414	-16.3346	51.4037	-2461.61
3	95.625	-16.1349	-0.441454	-3.15606	-8.69711	-18.0891	49.1064	-1833.93
4	95.625	-16.1349	-0.491887	-3.20898	-8.41309	-20.2776	47.0986	-1457.72
5	95.625	-16.1349	-0.43955	-3.35066	-9.90489	-21.1306	44.6644	-1207.32
6	95.625	-16.1349	-0.39034	-3.49912	-9.71424	-23.5466	42.3397	-1028.8
7	95.625	-16.1349	-0.526414	-3.40066	-10.4478	-25.2035	39.9116	-895.212
8	95.625	-16.1349	-0.610531	-3.38873	-11.3516	-26.6702	37.469	-791.581
9	95.625	-16.1349	-0.584482	-3.52592	-12.8734	-27.3792	35.1271	-708.91
10	95.625	-16.1349	-0.607545	-3.49365	-14.7399	-28.4941	32.1548	-641.541
11	95.625	-16.1349	-0.589605	-3.55277	-13.7687	-31.8438	29.7352	-585.601
12	95.625	-16.1349	-0.694545	-3.53021	-14.5792	-33.0005	27.6857	-538.425
13	95.625	-16.1349	-0.634504	-3.61855	-14.7812	-35.1289	25.3269	-498.157
14	95.625	-16.1349	-0.498672	-3.70428	-15.0753	-37.1834	23.0285	-463.411
15	95.625	-16.1349	-0.393027	-3.88698	-17.1815	-37.306	20.7226	-433.153
16	95.625	-16.1349	-0.307402	-3.936	-18.9084	-37.8819	18.4564	-406.588
17	95.625	-16.1349	-0.478186	-3.98665	-20.2237	-38.972	15.8295	-383.12
18	95.625	-16.1349	-0.448712	-4.01607	-21.313	-40.8506	12.8617	-362.279
19	95.625	-16.1349	-0.670771	-4.00767	-20.9873	-44.0279	9.79644	-343.675
20	95.625	-16.1349	-0.731015	-3.90469	-23.1095	-44.4992	7.24572	-326.965
21	95.625	-16.1349	-0.670039	-4.05195	-23.6523	-46.501	4.61477	-311.893
22	95.625	-16.1349	-0.836029	-4.03798	-25.1852	-47.6365	1.79441	-298.254
23	95.625	-16.1349	-0.873356	-4.07481	-25.517	-49.9166	-0.891663	-285.864
24	95.625	-16.1349	-0.336442	-4.139	-24.8275	-53.9731	-3.78595	-274.581
25	95.625	-16.1349	-0.957041	-4.39061	-25.4702	-54.9252	-6.25295	-264.261
26	95.625	-16.1349	-0.673227	-4.38443	-27.2569	-55.7045	-8.52895	-254.789
27	95.625	-16.1349	-0.779813	-4.331	-28.3355	-57.1397	-11.0959	-246.086
28	95.625	-16.1349	-0.554345	-4.53108	-29.0574	-58.8174	-13.4702	-238.065
29	95.625	-16.1349	-0.630109	-4.42078	-29.6972	-60.9648	-16.2228	-230.67
30	95.625	-16.1349	-0.971702	-4.44777	-30.3171	-62.9214	-19.1678	-223.847
31	95.625	-16.1349	-0.831732	-4.18785	-31.7296	-65.1993	-22.4585	-217.554
32	95.625	-16.1349	-0.698637	-4.62632	-33.2033	-66.6511	-25.6892	-211.74
33	95.625	-16.1349	-1.29133	-4.49801	-36.3955	-66.9518	-29.6466	-206.384
34	95.625	-16.1349	-1.3369	-4.43033	-32.8426	-74.2957	-33.4155	-201.442
35	95.625	-16.1349	-1.63764	-4.59745	-32.0644	-79.1602	-37.9696	-196.901
36	95.625	-16.1349	-0.777067	-4.75348	-29.488	-85.631	-41.1595	-192.692
37	95.625	-16.1349	-0.85859	-4.73986	-27.6578	-90.0073	-43.7734	-188.773
38	95.625	-16.1349	-0.695031	-4.94768	-29.5027	-90.9012	-46.5566	-185.126
39	95.625	-16.1349	-0.995607	-4.77473	-31.4902	-92.0318	-49.8023	-181.743
40	95.625	-16.1349	-0.92094	-4.87878	-33.5356	-92.4565	-52.3017	-178.586
41	95.625	-16.1349	-0.573003	-5.30959	-36.3373	-92.5537	-55.2836	-175.65
42	95.625	-16.1349	-0.765442	-5.13673	-43.0045	-88.869	-58.2856	-172.921
43	95.625	-16.1349	-0.636658	-5.47744	-46.1289	-89.7885	-62.5414	-170.412
44	95.625	-16.1349	-1.79912	-5.23996	-42.6777	-97.0221	-67.2487	-168.12
45	95.625	-16.1349	-1.52747	-5.31868	-40.1211	-103.878	-71.3549	-166.016
46	95.625	-16.1349	-2.0414	-5.21779	-41.2866	-105.956	-75.0121	-164.08
47	95.625	-16.1349	-0.678644	-5.16717	-41.5275	-111.024	-78.9068	-162.306
48	95.625	-16.1349	0	-5.45627	-40.1343	-117.64	-83.4092	-160.695
49	95.625	-16.1349	-0.858926	-5.30599	-43.3721	-117.586	-87.6327	-159.234
50	95.625	-16.1349	-0.962824	-5.30053	-41.6877	-123.329	-91.7896	-157.912
51	95.625	-16.1349	-0.97869	-5.5786	-39.3014	-129.677	-96.0459	-156.722
52	95.625	-16.1349	-1.15488	-5.61201	-42.149	-132.008	-101.434	-155.679
53	95.625	-16.1349	-1.09753	-5.53062	-44.5359	-135.752	-107.426	-154.785
54	95.625	-16.1349	-1.21338	-5.59782	-49.7638	-135.057	-112.142	-154.01
55	95.625	-16.1349	-1.5234	-5.57451	-51.3615	-138.564	-117.533	-153.359
56	95.625	-16.1349	-0.497153	-5.87089	-55.0374	-141.283	-123.199	-152.829
57	95.625	-16.1349	-0.916035	-5.73914	-58.9493	-142.901	-129.015	-152.419
58	95.625	-16.1349	-2.45815	-5.73418	-57.9853	-148.929	-135.617	-152.134
59	95.625	-16.1349	-1.83544	-5.68435	-55.1941	-158.814	-142.037	-151.966
60	95.625	-16.1349	-2.04499	-5.77496	-61.1381	-160.188	-149.656	-151.928
61	95.625	-16.1349	-0.499278	-5.7835	-64.1433	-167.819	-158.755	-152.038
62	95.625	-16.1349	-2.50998	-5.82375	-61.4465	-175.975	-166.265	-152.264
63	95.625	-16.1349	-2.17781	-5.82291	-62.6248	-182.86	-173.995	-152.603
64	95.625	-16.1349	-2.08623	-5.88436	-58.5899	-195.269	-182.339	-153.061
65	95.625	-16.1349	-2.03621	-5.9035	-59.6933	-202.894	-191.037	-153.636
66	95.625	-16.1349	-2.25332	-5.83782	-49.3094	-220.214	-198.125	-154.3
67	95.625	-16.1349	-1.91551	-5.92997	-42.4884	-233.258	-204.102	-155.033
68	95.625	-16.1349	-1.08122	-5.90446	-50.0706	-231.758	-209.324	-155.82
69	95.625	-16.1349	-1.68525	-6.27555	-55.3058	-232.426	-216.202	-156.682
70	95.625	-16.1349	-2.61466	-6.19048	-62.3317	-233.046	-224.693	-157.64
71	95.625	-16.1349	-1.72708	-6.31505	-59.8476	-246.567	-234.967	-158.714
72	95.625	-16.1349	-1.96367	-6.27619	-59.0753	-256.677	-244.502	-159.889
73	95.625	-16.1349	-0.260693	-6.38706	-51.6061	-274.012	-252.776	-161.144
74	95.625	-16.1349	-1.94796	-6.409	-50.0996	-281.324	-260.29	-162.466
75	95.625	-16.1349	0	-6.45841	-56.957	-285.579	-269.113	-163.87
76	95.625	-16.1349	-0.80543	-6.47725	-45.0569	-307.649	-280.499	-165.384
77	95.625	-16.1349	-1.13447	-6.48646	-42.5997	-318.793	-289.523	-166.976
78	95.625	-16.1349	0	-6.50945	-37.0466	-340.017	-303.629	-168.706
79	95.625	-16.1349	-1.86838	-6.52313	-41.6182	-342.213	-312.733	-170.506
80	95.625	-16.1349	-0.866318	-6.4785	-46.9305	-347.714	-322.499	-172.382
81	95.625	-16.1349	-0.961823	-6.50123	-49.2495	-355.912	-333.135	-174.343
82	95.625	-16.1349	0	-6.59097	-47.0016	-378.337	-349.959	-176.459
83	95.625	-16.1349	-0.419978	-6.52355	-43.9813	-394.239	-365.674	-178.711
84	95.625	-16.1349	-0.605097	-7.22906	-45.3333	-403.688	-377.365	-181.048
85	95.625	-16.1349	-0.756215	-6.83983	-46.1509	-416.5	-390.757	-183.487
86	95.625	-16.1349	-0.826761	-6.59261	-45.5908	-440.875	-414.395	-186.141
87	95.625	-16.1349	-2.26923	-6.65908	-48.2642	-455.335	-433.038	-188.947
88	95.625	-16.1349	-1.7706	-6.5371	-40.4212	-476.393	-445.632	-191.831
89	95.625	-16.1349	-1.37231	-7.22892	-39.9156	-503.26	-472.287	-194.947
90	95.625	-16.1349	-1.52441	-6.88082	-42.5192	-524.511	-495.945	-198.255
91	95.625	-16.1349	-0.962294	-6.72289	-32.6445	-552.841	-513.681	-201.683
92	95.625	-16.1349	0	-6.74658	-46.9115	-553.236	-525.171	-205.161
93	95.625	-16.1349	0	-7.24765	-59.6947	-562.714	-543.945	-208.766
94	95.625	-16.1349	-0.641173	-7.15247	-50.5259	-597.614	-576.443	-212.636
95	95.625	-16.1349	0	-7.26093	-52.3295	-624.029	-603.586	-216.708
96	95.625	-16.1349	0	-7.07977	-54.293	-645.511	-626.175	-220.93
97	95.625	-16.1349	0	-6.91377	-66.0154	-653.101	-646.113	-225.268
98	95.625	-16.1349	0	-7.34095	-74.4347	-680.98	-683.036	-229.892
99

## Sheet: ED Figure 6f
Stratum	Market Value ($ per MWh)	Steady State ($ per MWh)	Battery power ($ per MWh)	Battery storage ($ per MWh)	Electrolyser ($ per MWh)	Hydrogen Storage ($ per MWh)	LVOU ($ per MWh)	LAEV ($ per MWh)
0	95.625	-16.1349	-1.01475	-5.12881	-17.3151	-23.0139	33.0176	-27308.8
1	95.625	-16.1349	-1.13922	-5.17695	-17.913	-26.2957	28.9652	-13639.9
2	95.625	-16.1349	-0.995579	-5.43111	-19.1502	-28.852	25.0612	-9084.91
3	95.625	-16.1349	-0.967744	-5.54564	-21.1752	-30.2585	21.543	-6808.3
4	95.625	-16.1349	-0.936191	-5.68328	-21.7311	-33.3586	17.7809	-5443.08
5	95.625	-16.1349	-1.05184	-5.81312	-25.3543	-33.34	13.9307	-4533.58
6	95.625	-16.1349	-1.10661	-5.87642	-25.6625	-37.3575	9.48709	-3884.57
7	95.625	-16.1349	-1.14935	-5.98057	-27.2643	-40.2341	4.86173	-3398.39
8	95.625	-16.1349	-1.18004	-6.23046	-29.0731	-42.9383	0.0682097	-3020.79
9	95.625	-16.1349	-0.991372	-6.45929	-31.8667	-44.7238	-4.55113	-2719.16
10	95.625	-16.1349	-1.24218	-6.43963	-33.3495	-47.7144	-9.25566	-2472.81
11	95.625	-16.1349	-1.43588	-6.36717	-35.0406	-51.2977	-14.6512	-2267.96
12	95.625	-16.1349	-1.37552	-6.51837	-39.1545	-52.8813	-20.4397	-2095.07
13	95.625	-16.1349	-1.45532	-6.74575	-38.6128	-60.0256	-27.3493	-1947.38
14	95.625	-16.1349	-1.392	-6.92356	-33.179	-72.5078	-34.5123	-1819.86
15	95.625	-16.1349	-1.35159	-7.01869	-34.1337	-76.6753	-39.6893	-1708.6
16	95.625	-16.1349	-1.40262	-7.26849	-30.427	-85.1475	-44.7556	-1610.72
17	95.625	-16.1349	-1.77358	-7.03164	-34.9582	-85.5323	-49.8056	-1524
18	95.625	-16.1349	-1.22124	-7.23839	-41.955	-85.1288	-56.0534	-1446.74
19	95.625	-16.1349	-1.50486	-7.36277	-43.6368	-89.1643	-62.1786	-1377.52
20	95.625	-16.1349	-1.91944	-7.38828	-49.7075	-88.8633	-68.3884	-1315.18
21	95.625	-16.1349	-1.81614	-7.48457	-55.3607	-91.0335	-76.2049	-1258.86
22	95.625	-16.1349	-1.21736	-7.74144	-55.9687	-99.5706	-85.0081	-1207.82
23	95.625	-16.1349	-1.40328	-7.74951	-49.6831	-113.428	-92.7739	-1161.36
24	95.625	-16.1349	-0.587929	-7.794	-43.8405	-126.896	-99.6281	-1118.89
25	95.625	-16.1349	-1.83251	-7.79383	-46.5002	-128.797	-105.434	-1079.91
26	95.625	-16.1349	-0.851898	-7.74576	-45.5004	-136.413	-111.021	-1044.03
27	95.625	-16.1349	-1.5623	-7.49972	-49.3019	-137.827	-116.701	-1010.91
28	95.625	-16.1349	-2.07304	-7.68038	-54.399	-138.315	-122.977	-980.291
29	95.625	-16.1349	-2.00343	-7.89123	-42.8255	-156.066	-129.296	-951.925
30	95.625	-16.1349	-1.44445	-7.94126	-41.8496	-162.157	-133.902	-925.537
31	95.625	-16.1349	-2.14006	-7.91946	-45.2021	-162.46	-138.231	-900.934
32	95.625	-16.1349	-1.1137	-8.11803	-54.5581	-159.724	-144.024	-877.997
33	95.625	-16.1349	-2.27835	-8.23684	-57.5065	-161.692	-150.223	-856.592
34	95.625	-16.1349	-1.20033	-8.12712	-66.5109	-159.801	-156.15	-836.579
35	95.625	-16.1349	-2.91479	-8.03053	-68.8848	-162.272	-162.612	-817.858
36	95.625	-16.1349	-2.83432	-8.12317	-77.2845	-161.52	-170.272	-800.356
37	95.625	-16.1349	-2.34435	-8.42665	-85.8411	-163.271	-180.393	-784.041
38	95.625	-16.1349	-2.63586	-8.23435	-89.2592	-171.039	-191.678	-768.852
39	95.625	-16.1349	-3.18495	-8.63112	-89.7457	-180.046	-202.118	-754.684
40	95.625	-16.1349	-3.59864	-8.8154	-85.5764	-194.14	-212.64	-741.463
41	95.625	-16.1349	-4.40331	-9.12831	-88.6651	-199.967	-222.674	-729.111
42	95.625	-16.1349	-1.02394	-9.26392	-75.3116	-226.567	-232.676	-717.566
43	95.625	-16.1349	-1.82552	-9.29687	-81.5905	-229.125	-242.348	-706.766
44	95.625	-16.1349	-2.94164	-9.35511	-75.7929	-242.029	-250.629	-696.629
45	95.625	-16.1349	-2.24533	-9.30476	-87.8686	-238.764	-258.693	-687.109
46	95.625	-16.1349	-2.4774	-9.31748	-91.5912	-245.351	-269.247	-678.218
47	95.625	-16.1349	-2.61607	-9.39424	-91.0525	-255.516	-279.088	-669.903
48	95.625	-16.1349	-2.54072	-9.47607	-82.1954	-273.124	-287.846	-662.106
49	95.625	-16.1349	-2.61382	-9.81854	-83.9786	-279.857	-296.778	-654.799
50	95.625	-16.1349	-2.60178	-9.64199	-90.538	-282.936	-306.228	-647.965
51	95.625	-16.1349	-5.50038	-9.53985	-80.3659	-299.758	-315.674	-641.574
52	95.625	-16.1349	-1.51083	-9.85755	-70.3301	-323.568	-325.777	-635.616
53	95.625	-16.1349	-3.68838	-9.91042	-65.0306	-332.234	-331.373	-629.982
54	95.625	-16.1349	-3.14117	-9.91757	-65.0212	-339.3	-337.889	-624.671
55	95.625	-16.1349	-2.0279	-10.1124	-58.7997	-352.165	-343.615	-619.652
56	95.625	-16.1349	-2.08947	-9.87016	-64.5047	-353.305	-350.279	-614.926
57	95.625	-16.1349	-2.55367	-10.0611	-80.35	-345.109	-358.584	-610.507
58	95.625	-16.1349	-3.26948	-10.0761	-95.5183	-338.092	-367.466	-606.387
59	95.625	-16.1349	-3.54983	-10.1159	-103.317	-340.801	-378.294	-602.586
60	95.625	-16.1349	-4.39861	-10.1091	-87.1277	-367.545	-389.691	-599.096
61	95.625	-16.1349	-1.85917	-10.0969	-88.3635	-377.703	-398.532	-595.861
62	95.625	-16.1349	-3.0871	-10.0673	-106.769	-371.874	-412.307	-592.947
63	95.625	-16.1349	0	-10.2068	-100.439	-393.387	-424.422	-590.314
64	95.625	-16.1349	-1.52303	-10.2952	-89.3225	-413.107	-434.758	-587.921
65	95.625	-16.1349	-3.77448	-10.3299	-87.1939	-424.826	-446.635	-585.78
66	95.625	-16.1349	-2.94387	-10.2644	-79.4992	-445.219	-458.437	-583.88
67	95.625	-16.1349	-3.09606	-10.5183	-71.821	-462.753	-468.698	-582.186
68	95.625	-16.1349	-3.69158	-10.6101	-74.508	-466.014	-475.333	-580.637
69	95.625	-16.1349	-3.20554	-10.6264	-86.1421	-463.565	-484.049	-579.257
70	95.625	-16.1349	-4.45739	-10.5891	-82.7563	-474.25	-492.562	-578.036
71	95.625	-16.1349	-4.08682	-10.6314	-95.4626	-471.436	-502.127	-576.982
72	95.625	-16.1349	-2.39277	-10.6811	-95.9715	-483.661	-513.216	-576.108
73	95.625	-16.1349	-0.86836	-11.3021	-82.867	-507.583	-523.131	-575.393
74	95.625	-16.1349	-0.555224	-10.6763	-96.7113	-502.773	-531.226	-574.804
75	95.625	-16.1349	-1.38649	-10.8926	-117.288	-491.81	-541.887	-574.371
76	95.625	-16.1349	-3.31792	-11.7289	-113.296	-505.293	-554.146	-574.108
77	95.625	-16.1349	0	-11.3898	-136.524	-497.21	-565.029	-573.991
78	95.625	-16.1349	0	-11.1707	-149.744	-499.697	-579.904	-574.066
79	95.625	-16.1349	-1.06615	-10.1143	-151.574	-507.905	-591.169	-574.28
80	95.625	-16.1349	-0.00368078	-11.4753	-182.625	-490.616	-605.23	-574.662
81	95.625	-16.1349	-1.59931	-11.3511	-175.977	-511.657	-621.094	-575.228
82	95.625	-16.1349	-8.72132	-11.055	-190.231	-507.267	-637.784	-575.982
83	95.625	-16.1349	-9.06785	-11.1664	-186.151	-531.556	-658.451	-576.964
84	95.625	-16.1349	-2.26572	-11.8501	-186.845	-555.342	-676.813	-578.139
85	95.625	-16.1349	0	-11.8059	-212.908	-553.167	-696.432	-579.514
86	95.625	-16.1349	-5.37053	-11.339	-210.656	-568.402	-716.278	-581.086
87	95.625	-16.1349	-0.819008	-11.7105	-224.702	-583.54	-741.282	-582.906
88	95.625	-16.1349	-2.99392	-11.8524	-255.581	-574.993	-765.93	-584.963
89	95.625	-16.1349	-2.73213	-11.7776	-280.927	-574.27	-790.217	-587.244
90	95.625	-16.1349	-1.47042	-12.5649	-337.893	-552.872	-825.31	-589.86
91	95.625	-16.1349	-3.30144	-12.2027	-332.004	-596.751	-864.77	-592.848
92	95.625	-16.1349	-4.57659	-11.5843	-334.538	-627.116	-898.324	-596.132
93	95.625	-16.1349	-5.05537	-10.9969	-403.924	-595.775	-936.261	-599.751
94	95.625	-16.1349	-3.80715	-11.4605	-475.836	-575.829	-987.442	-603.832
95	95.625	-16.1349	0	-12.0728	-538.184	-587.935	-1058.6	-608.569
96	95.625	-16.1349	-7.73019	-19.397	-606.521	-587.54	-1141.7	-614.065
97	95.625	-16.1349	-13.5377	-16.6069	-708.192	-590.864	-1249.71	-620.551
98	95.625	-16.1349	-10.67	-11.7681	-871.837	-586.923	-1401.71	-628.442
99
